# Supplementary material for: Stringent and complex sequence constraints of an IGHV1-69 broadly neutralizing antibody to influenza Ha stem
Source: Cell Rep. Author manuscript; Available in PMC 2024 Feb 16. (PMC10872586; doi:10.1016/j.celrep.2023.113410)
Supplement: 2 [file NIHMS1948198-supplement-2.xlsx]

## Sheet: Light chain variant library
Table S1. Sequences, expression scores, and binding scores for individual light chain variants, Related to Figure 1.
Variant ID	Sequence
ICA5	5'-CAA AGT GTT TTA ACC CAA CCA CCT AGT GTG TCT GGA GCA CCA GGT CAA AGA GTG ACT ATA TCT TGT ACC GGA AGT AGT TCA AAC ATC GGT GCC GGT TAT GAT GTT CAT TGG TAC CAA CAA TTG CCA GGT ACT GCT CCT AAA TTA TTA ATT TAC GGT AAC AAT AAT AGA CCT TCT GGT GTG CCA GAT AGG TTC AGT GGT AGT AAA TCT GGA ACC TCA GCC AGT TTA GCA ATC AGT GGA TTA CAA TCA GAA GAT GAA GCC GAT TAT TAC TGT GCA GCC TGG GAT GAT TCA TTG AAT GGA …
VK34	5'-TCA AGT GAA TTG ACT CAA GAT CCA GCA GTC TCT GTC GCT TTG GGA CAA ACC GTT AGG ATC ACC TGT CAA GGT GAT AGT TTA AGG TCT TAC TAT GCT TCT TGG TAC CAA CAA AAA CCT GGT CAA GCT CCA TTA TTA GTA ATA TAC GGT AAA AAT ATC AGG CCT TCT GGA ATT CCA GAT AGG TTT TCA GGT AGT TCA TCT GGT AAT ACC GCC AGT TTA ACC ATC ACC GGA GCC CAA GCC GAA GAT GAA GCA GAT TAC TAC TGT TAT TCA AGA GAT AGT AGT GGA AAC CAT CCA CAT TGG …
MD02	5'-CAA AGT GTT TTA ACC CAA CCA CCT AGT GTG TCT GCC GCA CCT GGT CAA AAG GTC ACT ATA AGT TGT AGT GGA ACA AGA TCT AAC ATA GGT AAT AAT TAT GTT TGT TGG TAC CAA CAA TTA CCA GGT ACT GCC CCA AAG TTA TTG ATA TAT GAT AAC AAT AAG AGG CCA TCA GGA ATT CCA GAT AGA TTC AGT GGT TCT AAG TCA GGA ACT TCT GCA ACA TTA GGT ATT ACT GGT TTG CAA ACC GGA GAT GAA GCA GAT TAC TAT TGT GGT ACC TGG GAT ACC TCT TTA AGT GCA TCA …
11606439_A10	5'-CAA AGT GTA GTA ACT CAA CCT CCT TCA GTG AGT GGA GCT CCT GGA CAA AGG GTC ACC ATA AGT TGT ACA GGT AGT TCA TCA AAT ATC GGA GCA GGA TAT GAT GTT CAT TGG TAC CAA CAA TTG CCA GGA ACC GCA CCA AAG TTA TTA ATT TAC GGA AAC AGT AAC AGG CCT AGT GGA GTG CCA GAT AGA TTT TCT GGT AGT AAG AGT GGA ACT TCA GCT TCA TTG GCC ATC ACT GGT TTG CAA GCC GAA GAT GAA GCT GAT TAC TAT TGT CAA TCT TAT GAT TCT TCT TTG AGT GGT …
A17	5'-CAA AGT GTT TTA ACC CAA CCA CCT TCT GCC AGT GGT ACA CCA GGT CAA AGA GTC ACC ATA AGT TGT AGT GGA TCA TCA TCA AAC ATA GGA TCT AAT ACC GTA AAT TGG TAT CAA CAA TTG CCT GGA ACA GCA CCA AAA TTA TTG ATC TAT TCA AAC AAC CAA AGG CCA TCA GGA GTC CCA GAT AGA TTC AGT GGT AGT AAG TCT GGT ACT TCA GCA AGT TTG GCT ATA TCT GGT TTG CAA TCA GAA GAT GAA GCA GAT TAC TAT TGT GCT GCA TGG GAT GAT TCA TTG AAT GGA TGT …
WR10	5'-CAA AGT GCT TTG ACA CAA CCT GCC AGT GTT TCT GGT TCT CCA GGA CAA AGT ATA ACC ATC AGT TGT ACC GGA ACC TCT AAC GAT GTA GGA GCT TAT AAT TAT GTC AGT TGG TAT CAA CAA AGA CCT GGT GAA GCC CCT AAG TTA ATT ATC TAT GAT GTT ACC AAT AGA CCT TCA GGT GTT AGT GAT AGG TTC TCT GGA TCA AAA TCA GGT AAC ACC GCT TCA TTA ATT ATA AGT GGA TTA CAA GCA GAT GAT GAA GCA GAT TAT CAT TGT AGT TCA TAC GGA AGT TCT ACC ACA CAT …
WR11	5'-CAA AGT GCT TTG ACA CAA CCT GCC TCA GTT AGT GGT TCA CCT GGA CAA TCA ATA ACA ATC TCT TGT ACA GGA ACT TCT TCA GAT GTC GGT GGT TAT AAT TAC GTA TCT TGG TAT CAA CAA CAT CCA GGT GAA GCC CCT AAG TTG ATG ATT TTT GAA GTG TCT AAT AGG CCT AGT GGT TTA CCA AAT AGA TTC TCT GGA TCT AAG TCT GGA AAT ACA GCC TCT TTG ACC ATT TCT GGT TTG CAA GCA GAA GAT GAA GCC GAT TAC TAT TGT ACT TCT TAT GCA ACA GGA GGT ACT TTG …
WR15	5'-TCA AGT GAA TTG ACT CAA GAT CCA GCA GTA TCA GTC GCT TTA GGT CAA ACC GTG AGA ATT ACT TGT CAA GGA GAT TCA TTG AGA AGT TAT TCT CCA AAC TGG TAC CAA CAA AAA CCA GGT CAA GCT CCA TTG TTA GTG ATA TAT GGA GAA AAC AAC AGG CCA AGT GGA ATA CCA GAT AGA TTT TCT GGA TCA TCT AGT GGA AAC ACC GCC TCA TTA ACA ATT ACA GGT GCC CAA GCT GAA GAT GAA GCT GAT TAT TAT TGT AAT TCA AGA GGA AGT TCA GGA AAT CAT GTT GTG TTC …
WR9	5'-CAA TCT GCT TTG ACA CAA CCA CCT TCA GCC AGT GGA TCT CCA GGA CAA TCT GTA ACA ATA AGT TGT ACA GGT ACC TCA AGT GAT GTC GGT GGA TAC AAT TAT GTC TCA TGG TAC CAA CAA CAT CCT GGA AAG GCC CCA AAG TTA ATG ATA TAC GAA GTT TCA AAA AGG CCA AGT GGA GTG CCA GAT AGA TTC AGT GGA TCA AAA AGT GGA AAT ACA GCC TCA TTG ACA GTT TCA GGT TTG CAA GCT GAA GAT GAA GCA GAT TAC TAC TGT TCA TCT TAT GCT GGT AGT AAC GGT GTT …
SC4009	5'-AGT TAC GAA TTG ACA CAA CCT CCA TCA GTC AGT GTT GCC CCA GGT CAA ACC GCC TCT ATC ACC TGT TCT GGT GAT AAG TTA GGT GAT AAG TAT GCT TCA TGG TAT CAA CAA AAG CCA GGA CAA AGT CCT GTT TTG GTA ATC TAC CAA GAT AGT AAG AGA CCT TCA GGA ATC CCT GAA AGG TTC TCT GGA AGT AAC TCT GGT AAT ACC GCT ACT TTA ACA ATT AGT GGA ACC CAA GCC ATG GAT GAA GCA GAT TAC TAC TGT CAA GCC TGG GAT TCT TCA TCT TTG GTC GTG TTT GGT …
SC4023	5'-AGT TAC GAA TTG ACA CAA CCT CCA TCT GTT TCA GTC TCA CCT GGA CAA ACC GCC TCA ATT ACC TGT TCA GGA GAT AAA TTG GGT GAT AAA TAT GCC TGT TGG TAC CAA CAA AAA CCT GGT CAA TCT CCT GTC TTG GTA ATC TAT CAA GAT TCT AAG AGA CCA TCT GGA ATT CCT GAA AGG TTC AGT GGA TCT AAC TCA GGT AAC ACA GCT ACA TTG ACT ATT AGT GGT ACT CAA GCA ATG GAT GAA GCC GAT TAC TAC TGT CAA GCT TGG GAT AGT TCT ACC GAT GTT GTC TTC GGA …
SC4110	5'-TCT TAT GTC TTG ACC CAA CCT CCA TCT GTA TCT GTT GCA CCA GGA AAA ACC GCA AGG ATT ACC TGT GGA GGT AAT AAC ATC GGT TCA AAG AGT GTG CAT TGG TAT CAA CAA AAA CCA GGA CAA GCA CCA GTC TTA GTA ATA TAC CAA GAT TCA AAG AGG CCT AGT GGA ATT CCA GAA AGA TTC TCT GGA AGT AAT TCT GGA AAT ACA GCA ACA TTG ACA ATC AGT GGA ACC CAA GCA ATG GAT GAA GCT GAT TAT TAC TGT CAA GCC TGG GAT AGT TCA ACC GGA GTC TTT GGT GGT …
N1533	5'-TCT TAT GTC TTG ACC CAA CCT CCA TCA GTG AGT GTG GCA CCT GGA AAG ACC GCT AGA ATT ACC TGT GGA GGT AAC AAC ATT GGA AGT AAA AGT GTA CAT TGG TAT CAA CAA AAA CCT GGT CAA GCT CCT GTC TTG GTT GTG TAT GAT GAT TCA GAT AGG CCA TCA GGT ATC CCA GAA AGG TTC AGT GGA TCT AAT AGT GGA AAT ACA GCC ACC TTG ACT ATT AGT AGA GTG GAA GCA GGA GAT GAA GCT GAT TAC TAT TGT CAA GTT TGG GAT TCT TCA TCT GAT CAT CCA GTT GTT …
N1647	5'-CAA AGT GTT TTA ACC CAA CCA CCT AGT GTC AGT GGA GCT CCT GGA CAA AGG GTA ACT ATA TCT TGT ACT GGA TCT TCT TCA AAC ATC GGT GCT GGA TAC GAT GTC CAT TGG TAT CAA CAA TTG CCT GGA ACA GCA CCA AAA TTG TTG ATC TAC GGA AAC AGT AAT AGG CCT TCA GGA GTG CCT GAT AGG TTC AGT GGT TCA AAG AGT GGA ACA TCA GCT TCA TTA GCA ATA ACT GGT TTA CAA GCA GAA GAT GAA GCT GAT TAC TAT TGT CAA TCT TAC GAT TCA AGT TTG AGT GGT …
N364	5'-CAA AGT GCT TTG ACA CAA CCT GCC AGT GTT TCA GGA TCT CCA GGA CAA TCA TTG ACA ATT TCA TGT ACC GGT ACA AGG TCT GAT GTA GGT AAT TCT GAT TTC GTA TCA TGG TAT CAA CAA CAT CCT GGA AAG GTG CCA AGG TTG ATT ATC TAC GAT GTC CAA AAT AGA CCA TCA GGT GTC AGT AAC AGA TTC TCT GGT TCT AAG AGT GGA AAC ACA GCC TCA TTA ACT ATA AGT GGT TTG CAA GCT GAA GAT GAA GCT GAT TAT TAT TGT TGT TCA TAC ATG GCA AAT ACT TTC TTC …
P1430	5'-AGT TAT GAA TTA ACC CAA CCT TTA TCT GTT TCA GTG GCC TTG GGT CAA ACT GCA AGA ATC ACA TGT GGT GGA AAT AAC ATA GGA TCA AAG AAC GTG CAT TGG TAT CAA CAA AAG CCT GGT CAA GCT CCA GTT TTA GTC ATC TAC AGG GAT TCA AAT AGA CCT TCT GGA ATT CCT GAA AGA TTT AGT GGT AGT AAT TCT GGA AAC ACT GCA ACT TTG ACT ATC AGT AGA GCC CAA GCT GGT GAT GAA GCC GAT TAT TAT TGT CAA GTA TGG GAT TCT AGT ACT GAA AAA GTG TTT GGA …
P1532	5'-CAA CCA GTT TTA ACT CAA TCT TCT TCT GCA TCA GCT AGT TTA GGT AGT AGT GTA AAA TTA ACA TGT ACT TTG TCT TCA GGA CAT TCA TCT TAT ATA ATT GCT TGG CAT CAA CAA CAA CCA GGT AAG GCT CCT AGA TAT TTA ATG AAG TTG GAA GGA TCA GGA TCT TAC AAC AAG GGA AGT GGA GTC CCA GAT AGA TTC TCA GGA AGT TCT TCT GGA GCA GAT AGA TAT TTA ACA ATC TCA AAT TTA CAA TTC GAA GAT GAA GCC GAT TAC TAC TGT GAA ACA TGG GAT TCT AAT ACT …
P160	5'-TCT TAT GTC TTG ACC CAA CCT CCA TCT GTG TCA GTG GCC CCA GGT AAG ACC GCC AGG ATT ACC TGT GGT GGA AAT AAT ATA GGT AGT AAA TCT GTG CAT TGG TAC CAA CAA AAA CCA GGT CAA GCT CCA GTT TTA GTG ATA TAC TAT GAT AGT GAT AGA CCA TCT GGA ATT CCA GAA AGG TTC TCT GGA TCA AAT TCA GGA AAT ACT GCT ACC TTG ACA ATA AGT AGA GTG GAA GCA GGT GAT GAA GCT GAT TAT TAC TGT CAA GTC TGG GAT TCT AGT TCA GAT CAT GTG GTC TTC …
PGC14	5'-AGT TAC GAA TTG ACA CAA CCT CCA AGT GTC TCT GTG AGT CCA GGA CAA ACA GCA TCT ATT ACC TGT AGT GGA TCA AAA TTA GGA GAT AAA TAT GTA TCA TGG TAT CAA TTG AGG CCA GGA CAA TCT CCA ATC TTG GTA ATG TAT GAA AAC GAT AGG AGG CCT TCA GGT ATA CCT GAA AGG TTC AGT GGA AGT AAC AGT GGT GAT ACT GCT ACA TTG ACT ATA TCT GGT ACC CAA GCT TTG GAT GAA GCC GAT TTC TAC TGT CAA GCT TGG GAA ACT ACA ACT ACA ACT TTC GTT TTT …
F022-360	5'-CAA AGT GTT TTA ACC CAA CCA CCT TCT GCC AGT GGA ACA CCT GGA CAA AGG GTA ACC ATC AGT TGT TCT GGA GGA ACA TCT AAT ATA GGA TCT AAT ACA GTG AAT TGG TAC CAA CAA TTG CCA GGA ACC GCC CCT AAG TTG TTA ATG TAT TCA AAT AAT CAA AGA CCA TCT GGA GTG CCT GAT AGG TTC TCA GGT TCT AAG TCT GGT ACA TCT GCT TCT TTA GCC ATT TCA GGA TTA CAA TCA GAA GAT GAA GCC GAT TAT TAT TGT GCT GCT TGG GAT GAT TCA TTG AAT GGT GTC …
F026-146	5'-CAA AGT GTT TTA ACC CAA CCA CCT AGT GCT TCT GGA ACC CCA GGT CAA AGA GTC ACA ATT TCT TGT TCA GGA TCT AAT TCA AAT ATA GGA TCA AAC ACC GTA AAC TGG TAT CAA CAA TTA CCA GGT ACA GCA CCT AAG TTA TTG ATC TAC ACC AAT AAC CAA AGA CCT AGT GGT GTT CCA GAT AGA TTT TCA GGT AGT AAG TCA GGT ACA TCT GCC TCA TTG GCA ATT AGT GGT TTG CAA TCT GAA GAT GAA GCC GAT TAC TAC TGT GCT TCA TGG GAT GAT TCT TTA AAC GGT GTG …
F026-427	5'-CAA AGT GTT TTA ACC CAA CCA CCT TCA GCA TCA GGT ACA CCA GGA CAA AGG GTG ACA ATT AGT TGT TCA GGT AGT TCA TCA AAC ATC GGT TCA AAT ACA GTT AAT TGG TAT CAA CAA TTA CCA GGT ACC GCC CCA AAG TTG TTA ATA TAT TCT AAC AAT CAA AGA CCT TCA GGA GCC CCT GAT AGG TTC TCT GGA TCA AAA TCT GGT ACC TCT GCA AGT TTG GCA ATA TCA GGA TTG CAA TCA GAA GAT GAA GCC GAT TAT TAT TGT GCA GCA TGG GAT GAT TCA TTA AAT GGT TAC …
F045-092	5'-CAA AGT GTT TTA ACC CAA CCA CCT TCA GCT TCA GGT ACA CCT GGT CAA TCA GTT ACC ATC TCT TGT TCT GGT TCT AGG AGT AAT ATT GGT GGA AAC ACC GTA AAT TGG TAC CAA CAT TTA CCT GGT ATG GCC CCT AAG TTG TTG ATT TAC TCA TCA AAC CAA AGG TCA AGT GGA GTT CCT GAT AGA TTT TCT GGA TCA AAA TCA GGT ACT AGT GCA AGT TTG GCT ATC TCA GGT TTG CAA AGT GAA GAT GAT GCC GAT TAT TAC TGT GCT TCA TGG GAT GAT TCA TTA AAT GGA GTG …
3b96	5'-CAA AGT GCT TTG ACA CAA CCT GCC AGT GTT TCA GGT AGT CCA GGA CAA TCA ATT ACC ATT TCA TGT ATA GGT AGT TCT AGT GAT GTC GGT GGT TAC AAT TAT GTG TCT TGG TAT CAA CAA CAT CCA GGA AAA GTC CCA AGG TTA TTG ATT TAT GAT GTT TCA AAC AGG CCT AGT GGA GTA TCT AAT AGG TTT TCA GGT AGT AAG TCT GGT AAT ACC GCA TCT TTG ACC ATT TCT GGA TTA CAA GCA GAA GAT GAA GCA GAT TAT TAC TGT AAT TCA TAC ACA TCT AGT AAG AGT GTG …
CR9114	5'-CAA AGT GTT TTA ACC CAA CCA CCT GCT GTT AGT GGA ACA CCT GGA CAA AGG GTC ACC ATT TCA TGT TCT GGT TCA GAT TCA AAT ATA GGA AGA AGA AGT GTT AAT TGG TAT CAA CAA TTT CCA GGT ACA GCT CCT AAA TTA TTG ATT TAT TCT AAT GAT CAA AGG CCT TCA GTA GTA CCT GAT AGG TTC AGT GGT AGT AAA TCT GGT ACT TCT GCC TCT TTG GCT ATC AGT GGA TTG CAA TCT GAA GAT GAA GCC GAA TAT TAT TGT GCA GCA TGG GAT GAT AGT TTA AAA GGT GCC …
697D_UA	5'-CAA AGT GTT TTA ACC CAA CCA CCT TCT GTA TCA GGA GCT CCT GGT CAA AGA GTT ACC ATT TCA TGT ACC GGT TCA AGT TCA AAC ATA GGT GCT GGT TAC GAT GTG CAT TGG TAC CAA CAA TTA CCT GGA ACT GCT CCT AAA TTG TTA ATC TAT GGT AAC TCT AAT AGA CCA TCT GGA GTT CCT GAT AGA TTC TCT GGT TCT AAG TCA GGA ACT TCA GCT TCA TTG GCT ATT ACT GGA TTG CAA GCT GAA GAT GAA GCT GAT TAT TAT TGT CAA TCT TAC GAT TCT AGT TTG TCA GGA …
310-18G7	5'-CAA AGT GTT TTA ACC CAA CCA CCT TCT GCC AGT GGA ACT CCA GGA CAA AGA GTG ACC ATA TCA TGT TCT GGA TCA TCA TCT AAC ATT GGT TCT AAC ACA GTA AAT TGG TAT CAA CAA TTA CCA AGA ACC GCT CCT AAA TTA TTA ATC CAT TCT AAC AAC CAA AGG CCT TCA GGT GTG CCT GAT AGA TTT TCA GGA AGT AAA TCA GGT ACC TCA GCA AGT TTA GCT ATC TCT GGT TTA CAA AGT GAA GAT GAA GCT GAT TAC TTT TGT GCA GTG TGG GAT GGT TCT TTA AAT GGT TGG …
DH306	5'-CAA AGT GCT TTG ACA CAA CCT GCC TCT GTC TCT GGA TCT CCT GGT CAA TCT ATC ACA ATC TCA TGT ACA GGA ACT GGA TCT GAT ATC GGT GGA TAT AAT TAC GTG TCA TGG TAC CAA CAA CAT CCT GGT AAG GCT CCT AAG TTA ATG ATT CAT GAT GTA AAC AAT AGG CCA TTG GGT GTT TCA GAT AGA TTT AGT GGA TCT AAA AGT GGT AAT ACC GCC TCA TTG ACA ATC TCT GGT TTA CAA GCT GAA GAT GAA GCC GAT TAC TAT TGT AGT TCT TAC ATT TCT AGT ACA ACC CAT …
DH309	5'-AGT TAC GAA TTG ACA CAA CCT CCA TCA GTT TCT GTG TCT CCT GGA CAA ACC GCC ATG ATT ACT TGT AGT GGT GAT GCT TTA CCT AAT CAA TTC GCC TAT TGG TAT CAA CAA AAG CCA GGA CAA GCT CCA GTT TTA ATG ATT TAT AAA GAT AGT GAA AGG CCA TCA GGT ATC CCA GAA AGA TTC AGT GGT TTT TCA AGT GGA ACA ACT GTC ACA TTA ACC ATA TCA GGT GTG CAA GCA GAA GAT GAA GCT GAT TAC TAC TGT CAA TCA GCC GAT TCA ACA GGA ACA TTA GGT GTG TTC …
DH310	5'-CAA AGT GCT TTG ACA CAA CCT GCC AGT GTT AGT GGT AGT CCT GGA CAA TCT ATT ACT ATC TCA TGT TCA GGA ACA TCT TCT GAT ATT GGT ATC TAT CAT TAC GTG AGT TGG TAT CAA CAA CAT CCT GGT AAA GCC CCT AAG TTA ATA ATT TTT GAT GCC TCT AAT AGA CCT AGT GGT GTT AGT AAC AGA TTC AGT GGA TCT AAG TCA GGA AAT ACT GCC TCT TTA ACA ATT TCA GGA TTA CAA GCC GAA GAT GAA GCC GAT TAC TAT TGT GGT TCT TAT ACA AGT AGT AGT GCC CCA …
2191	5'-CAA AGT GTT TTA ACC CAA CCA CCT AGT TCT TCT GGT ACC CCT GGA CAA AGT GTG ACT ATT AGT TGT TCT GGA TCA AGT AGT AAT ATG GAA ATA AAC TAC GTT TAC TGG TAT AGG CAA TTC CCT GGT ACC GCC CCA CAA TTG TTA ATA TAC AAT GAT AAT CAA AGA CCT TCA GGT GTC CCT GAT AGG TTT AGT GCA TCA AAG TCA GGT ACA TCT GCA AGT TTG GCC ATA GGA GGA TTA AGA AGT GAA GAT GAA GCC GAT TAT TTC TGT GCA GTA TGG CAT GGT GAT AGA GGT GGT CCA …
4210	5'-AGT TAC GAA TTG ACA CAA CCT CCA AGT GTC TCA GTA AGT CCT GGT CAA ACC GCA AGT ATC ACC TGT TCT GGA CAT AAG TTG GGA GAT AAA TAT GCA TCT TGG TAT CAA CAT AAG CCA GGT CAA AGT CCT GTG TTG GTG ATA TAT GAA GAT ACA CAA AGA CCT TCT GGA ATC CCT GAA AGA ATC TCA GGT TCA AAA TCT GGT AAT ACA GCC ACC TTG ACA ATT TCT GGT ACT CAA GCT ATG GAT GAA GCT GAT TAT TAC TGT CAA GCT TGG GAT TCT AGG GCC GCT GTC TTT GGA GGT …
448-D	5'-CAA AGT GCT TTG ACA CAA CCT GCC TCA GTA TCT GGA AGT CCA GGA CAA TCT ATT ACT ATC TCT TGT ACT GGA ACT AGT AAC GAT ATA GGT ACT TAC AAC TTA GTA AGT TGG TAT CAA CAT CAT CCT AAT AAG GCA CCA AAA GTC GTC GTG TAT GAA AAC AAC AAG AGG CCT AGT GGA ATA TCA AAT AGA TTC TCT GGT TCT AAG TCT GGT AAT ACA GCT AGT TTG ACA ATC TCT GGA TTG CAA GCT GAA GAT GAA GCT GAT TAT TAC TGT TGT AGT TAT GCT GGA TCT TCT ACA TGG …
4591	5'-CAA AGT GTT TTA ACC CAA CCA CCT TCT GTA TCT GCA GCT CCT GGA CAA AAG GTG ACA ATA AGT TGT TCT GCC GGT AAC TCT AAA ATC GGT GAT AAT TAT ATA TCA TGG TAT CAA CAT GTT CCT GGA GCT GCA CCA AAG TTA TTG ATA TAT GAA AAC GAT AAG AGA CCA AGT GGT ATA CCA GAT AGG TTT TCT GGT TCT AAG AGT GGA ACT TCT GCC TCT TTG GGA ATT ACA GGA TTG CAA ACT GGT GAT GAA GCC GAT TAT TAT TGT GCA GCA TGG GAT AAT AGT TTG AGT AGT GCC …
697-D	5'-CAA AGT GTT TTA ACC CAA CCA CCT AGT GTT TCA GGT GCA CCA GGT CAA AGG GTT ACA ATA TCT TGT ACC GGT TCT AGT TCA AAT ATA GGT GCT CAT TAC GAT GTC CAT TGG TAC CAA CAA TTA CCA GGT ACA GCC CCA AAG TTA TTA ATA TAT GGT AAT TCA AAT AGA CCA AGT GGT GTC CCA GAT AGG TTT TCT GGA TCA AAG AGT GGA ACA TCT GCC TCA TTG GCA ATC ACT GGA TTA CAA GCT GAA GAT GAA GCC GAT TAC TAC TGT CAA AGT TAC GAT TCA TCT TTG TCT GGT …
030_09M_1D06	5'-CAA TTA GTT TTA ACC CAA AGT CCA TCA GCA AGT GCA TCT TTG GGT GCC TCA GTA AAG TTA ACT TGT ACT TTG GGT TCT GGT CAT TCA TCA AAT GCC ATA GCC TGG CAT CAA CAA CAA CCA GAA AAG GGT CCT AGG TAC TTG ATG ATG TTG AAT TCT GAT GGA ACC CAT ACA AAA GGT GAT GGT ATA CCA GAT AGA TTC TCA GGA AGT TCT AGT GGT GCT GAA AGA TAT TTG ACA ATA AGT AAC TTA CAA TCT GAA GAT GAA GCT GAT TAT TAC TGT CAA ACT TGG GGA ACT GGA ATA …
ADI-14353	5'-CAA AGT GCT TTG ACA CAA CCT GCC TCT GTT TCT GGA TCA CCT GGA CAA AGT ATC ACT ATT AGT TGT ACT GGA ACA AGT TCA GAT GTG GGA GGA TAC AAC TAC GTT AGT TGG CAT CAA CAA CAT CCT GGT AAG GCA CCA AAA TTA TTA ATT TAC GAT GTC AGT AAT AGA CCA TCT GGA GTA TCA AAT AGA TTT TCA GGT TCT AAA TCT GGT AAT ACA GCC TCA TTA TCT ATA TCT GGA TTG CAA GCA GAA GAT GAA GCA GAT TAT TAT TGT TCA AGT TTT ACA TCT ACC TCA ACT CCA …
ADI-14354	5'-CAA AGT GCT TTG ACA CAA CCT GCC TCA ATG TCT GGT TCA CCT GGT CAT AGT ATC ACT ATT TCT TGT ACC GGA ACT AGT TCT GAT GTG GGA GCT TAC AAT TAC GTC TCT TGG TAC CAA CAA CAT CCA GGT AAG GCC CCT AAA TTG ATG ATA TAC GAT GTG AGT AAC AGG CCA TCT GGT GTT AGT AGT AGG TTC AGT GGA AGT AAG AGT GGT AAT ACT GCA TCA TTA ACC ATT AGT GGA TTG CAA CCA GAA GAT GAA GCT GAT TAC TAC TGT TCA AGT TTC ACT ACC TCT TCA ACA AGG …
ADI-14369	5'-CAA AGT GTT TTA ACC CAA CCA CCT TCT GCT AGT GGA ACA CCT GGA CAA AGG GTC ACC ATC AGT TGT TCA GGA AGT AGT AGT AAC ATT GGT ATA AAT CCA GTT AAT TGG TAC CAA CAT TTC CCT GGT ACT GCC CCT AAG TTG TTG ATT TAT AGA AAC AAT CAA AGA CCA TCT GGA GTT CCA GAT AGA TTT TCA GGA TCA AAG TCA GGA ACT AGT GCA TCA TTA GCT ATT TCA GGT TTG CAA AGT GAA GAT GAA GCT GTT TAT TAT TGT GCC GCA TGG GAT GAT AGA TTA AAC GGT CCA …
ADI-14422	5'-CAA AGT GTT TTA ACC CAA CCA CCT TCT GTA AGT GGT GCA CCA GGA CAA AGA GTA ACC ATC AGT TGT ACT GGT TCA AGT TCT AAC ATC GGT GCT GGA TAT GAT GTG CAT TGG TAC CAA CAA TTG CCA GGA ACC GCA CCA AAA TTG TTG ATA TAT GGA AAC TCA AAT AGA CCT TCA GGA GTC CCA GAT AGG TTC AGT GGA TCT AAG TCT GGT ACT TCT GCA TCT TTA GCT ATT ACA GGA TTG CAA GCT GAA GAT GAA GCA GAT TAC TAT TGT CAA AGT TAT GAT AGT TCT TTG TCT GGT …
ADI-14427	5'-CAA AGT GCA TTA ACT CAA CCT AGG AGT GTC TCA GGT AGT CCA GGT CAA TCA GTC ACT ATT TCT TGT ACA GGA ACT TCA TCT GAT GTG GGA GGA TAC AAC TAT GTA AGT TGG TAT CAA CAA CAT CCA GGT AAA GCT CCA AAG TTG ATG ATC TAC GAT GTA TCT GAA AGA CCT AGT GGA GTT CCA GAT AGA TTT AGT GGT TCT AAG TCT GGT AAT ACA GCC AGT TTG ACA ATC TCA GGA TTA CAA GCA GAA GAT GAA GCA GAT TAC TAT TGT TGT AGT TTT GTC GGT ATT TAT ATA TTG …
ADI-14564	5'-TCA AGT GAA TTG ACT CAA GAT CCA GCC GTC TCA GTG GCA TTA GGA CAA ACA GTT AGA ATC ACA TGT CAA GGA GAT AGT TTG AGA TCA TTC TAT GCC AGT TGG TAC CAA CAA CAA CCA GGA CAA GCA CCT GTC TTA GTG TTG TAC GGA CAA GAT AAT AGG CCT TCA GGT ATT CCT GAT AGA TTT AGT GGT TCA AGT TCT GGT AAT ACT GCC TCA TTG ACT ATC ACT GGT GCC CAA GCT GAA GAT GAA GCC GAT TAT TAT TGT AAT TCA AGA AAC AGT AGT GGT CAT CAT TGG GTG TTC …
ADI-14575	5'-CAA AGT GCT TTG ACA CAA CCT GCC AGT GTC TCA GGA TCA CCT GGT CAA TCT ATT ACA ATC TCT TGT ACA GGT ACT AGT TCT GAT GTT GGA GGT TAT AAC TAC GTC TCT TGG TAT CAA CAA CAT CCT GGA AAG GCC CCA AAA TTA ATG ATC TAT GAT GTA AGT AAC AGG CCT AGT GGA GTG TCA AAT AGG TTT TCA GGA TCA AAG TCA GGA AAC ACT GCT TCT TTG ACT ATA TCT GGT TTG CAA GCC GAA GAT GAA GCA GAT TAC TAC TGT AGT TCA TAT ACT TCA TCA TCA ACT CCT …
ADI-14578	5'-CAA AGT GTT TTA ACC CAA CCA CCT TCT GTT TCT GCC GCT CCT GGT CAA AAG GTT ACA ATT TCA TGT TCA GGA AGT AAT TCA AAT ATT GGA TAC AAT GAT GTT AGT TGG TAT CAA CAA TTG CCA GGT ACA GCA CCA CAA TTG TTG ATC TAT GAT AAC AAC AAA AGA ACA TCA GGA ATC CCA GAT AGA TTC TCT GGA AGT AAG TTT GGA ACC AGT GCT ACT TTA GGA ATA ACC GGA TTA CAA ACC GGA GAT GAA GCT GAT TAT TAT TGT GGA ACT TGG GAT AGT TCT TTA AGT ACA GTG …
ADI-19494	5'-CAA AGT GCT TTG ACA CAA CCT GCC TCA GTG AGT GGA TCT CCT GGA CAA TCA ATA ACA ATC TCA TGT ACA GGT ACC TCA TCT GAT GTG GGT GGT TAT AAT TAT GTC TCA TGG TAC CAA CAA CAT CCA GGT AAA GCT CCA AAA TTG ATG ATA TTT GAA GTT TCT AAT AGG CCT AGT GGT GTC AGT AAT AGG TTT AGT GGA TCT AAG AGT GGA AAT ACT GCA TCA TTA ACA ATT TCT GGA TTG CAA GCC GAA GAT GAA GCA GAT TAC TAC TGT ACC TCT TAT ACT AAA AGT AAC AGT GTC …
ADI-21061	5'-CAA AGT GCT TTG ACA CAA CCT GCC AGT GTA TCT GGA TTT CCA GGT CAA TCT ATC ACA ATC AGT TGT ACC GGA GCT AGT AGT GAT GTA GGA GGA TAC AAT TTC GTG TCT TGG TAT CAA CAA CAT CCA GGA AAA GCT CCA AAG TTA ATC ATA TAT GAA GTC ACA AAA AGA CCA TCT GGT GTC TCT AAT AGA TTT TCT GGA AGT GAA TCT GGT AAC ACT GCC AGT TTG ACA ATA TCT GGA TTA CAA GCC GAA GAT GAA GCT GAT TAC TAC TGT TCA AGT TTT AGA TAT ACC TCA AGT ATC …
ADI-25502	5'-AGT TAC GAA TTG ACT CAA CCA TCT AGT GTT TCA GTA TCA CCA GGA CAA ACA GCA AGG ATC ACT TGT TCA GGT GAT GTT TTG GCA AAG AAG TAC GCA AGA TGG TTT CAA CAA AAA CCT GGT CAA GCC CCT GTT TTG GTA ATT TAT AAG GAT TCA GAA AGA CCT TCA GGT ATA CCT GAA AGG TTT AGT GGT TCA TCA AGT GGT ACT ACA GTG ACC TTG ACC ATC AGT GGT GCT CAA GTG GAA GAT GAA GCA GAT TAC TAC TGT TAT AGT GCA GCA GAT AAT AAT TTG GGA GTC TTT GGT …
ADI-25503	5'-AGT TAC GAA TTG ACA CAA CCT CCA TCA GTC TCA GTG TCT CCA GGT CAA ACC GCC TCA ATC ACA TGT TCA GGT GAT AAG TTG GGA GAT AAA TAT GCA TGT TGG TAT CAA CAA AAA CCT GGT CAA TCA CCA GTG TTG GTA ATC TAC CAA GAT AGT AAA AGA CCT TCA GGA ATC CCA GAA AGA TTC TCT GGT TCT AAC AGT GGA AAT ACT GCA ACT TTA ACC ATT AGT GGT ACC CAA GCA ATG GAT GAA GCA GAT TAT TAC TGT CAA GCA TGG GAT TCT TCT ACA TAC GTA TTC GGA ACC …
R95-1B12	5'-AGT TAC GAA TTG ACA CAA CCT CCA TCT GTG TCA GTC TCT CCT GGA CAA ACC GCC AGG ATC ACC TGT AGT GGA GAT GCA TTG CCA AGG AAG TAC GCT TAC TGG TAT CAA CAA AAG TCT GGT CAA GCT CCT GTT TTA GTC ATG CAT GGA GAT GAT AAG AGG CCT TCA GCA ATA CCA GAT AGG TTT TCA GGT TCA AGT TTG GGA ACA GTG GCT ACA TTA ATC ATA AGG GGA GCA CAA GTG GAT GAT GAA GCT GAT TAT TAT TGT TAC AGT ACA GAT TCA TCA GGA GAT ATT TGG GTA TTT …
R95-2D06	5'-CAA AGT GCT TTG ACA CAA CCT GCC TCA GAA TCA GGA TCA CCA GGA CAA TCA ATT ACC ATC TCA TGT ACA GGT ACT TCT TCT GAT GTT GGT CAT TAT AAT AGG GTC TCA TGG TAC CAA CAA CAT CCT GGA AAG GCT CCA AGA TTG ATG ATA TAT GAA GAT ACT GAA AGA CCA TCT AGA TTA TCT AAC AGA TTC AGT GCT AGT AAA TCT GGA TCT ACA GCT TCT TTA ACT ATA TCA GGT TTA CAA GCT GAA GAT GAA GCT GAT TAT TAC TGT TGT TCT TAT GCC ACC TCA GGA ACT TTG …
5.6.c2491	5'-CAA AGT GTT TTA ACC CAA CCA CCT TCA GCT TCT GGT ACC CCT GGA CAA AGG GTG ACA ATT TCA TGT TCA GGA TCA AAT TCA AAT ATT GGT TCT AAT ACT GTA AAC TGG TAC CAA CAA TTA CCT GGT ACC GCC CCA AAG TTA TTA ATT TAT ACT AAC AAT CAA AGG CCA TCA GGA GTC CCT GAT AGG TTC AGT GGT TCT AAG AGT GGA ACT TCT GCC TCT TTG GCC ATA TCT GGA TTA CAA TCT GAA GAT GAA GCC GAT TAC TAT TGT GCT GCT AGG GAT GCT TCT TTA AAT GGA TGG …
5.6.c2625	5'-CAA AGT GCT TTG ACA CAA CCT GCC TCT GTC TCA GGA TCA CCA GGT CAA TCA ATT ACA ATC AGT TGT ACA GGA ACA TCT TCA GAT GTA GGA TCA TAC AAT TTG GTT AGT TGG TAT CAA CAA CAT CCA GGA AAA GCA CCA AAG TTA ATC ATT TAC GAA GTC AAT AAC AGA CCT AGT GGA GTG AGT AGT AGA TTC TCA GGT TCA AAG AGT GGT AAC ACT GCT TCT TTG ACT ATT TCT GGT TTA CAA GCC GAA GAT GAA GGA GAT TAT TAT TGT TGT TCA TAC GCT GGT AGA AGT ACT TTG …
5.6.c2838	5'-TCA AGT GAA TTG ACT CAA GAT CCA GCT GTG TCA GTC GCC TTA GGA CAA ACA GTA ACT ATA ACC TGT CAA GGA GAT TCA TTG AGG TCT TAT TAC GCT TCA TGG TAC CAA CAA AAG CCT GGT CAA GCT CCT GTA TTA GTA ATC TAT GAA AAA AAC AAC AGA CCT TCA GGA ATT CCT GAT AGA TTC TCT GGA AGT AGA TCA GGT AAT ACT GCT TCT TTA ACC ATC ACA GGA GCA CAA GCT GAA GAT GAA GCC GAT TAC TAC TGT AAT TCT CAA GAT GGA ACT GGT AAT CCT GGT ATT TTT …
5.6.c2860	5'-CAA AGT GCT TTG ACA CAA CCT GCC AGT GTT AGT GGT AGT CCT GGA CAA AGT ATC ACC ATA AGT TGT ACT GGT ACA TCA TCT GAT ATC GGT AAT AAC AAT TAC GTA TCA TGG TAT CAA CAA TTA CCA GGA AGG GCT CCA AAA TTA ATA ATT TAC GAT GTC TCT AAT AGG CCA TCT GGT GTA TCA CAT AGA TTT AGT GGA TCT AAA TCT GGA AAC ACT GCA TCT TTA ACA ATA TCT GGA TTG CAA GCC GAA GAT GAA GCC GAT TAC TAT TGT TCA TCA TAT ACA ATT ACT ACT ACT TGG …
5.6.c2939	5'-CAA AGT GCT TTG ACA CAA CCT GCC TCA GTG TCA GGT TCA CCA GGT CAA AGT ATA ACC ATT TCT TGT ACA GGA ACC ATT TCT GAT GTT GGA TCT TAC AAC TTA GTT TCT TGG TAC CAA CAA CAT CCA GGT AAG GCA CCT AAG TTA ATG ATC TAC GAA GGT TCA AAG AGG CCA TCT GGA GTG TCT CAT AGA TTC AGT GGT TCT AAA TCA GGT AAT ACT GCA AGT TTA ACA ATT AGT GGT TTA CAA GCC GAA GAT GAA GCA GCA TAC TTT TGT TGT TCA TAC GCT GGT TCT TCA ATA TAC …
5.6.c3015	5'-CAA ACC GTA GTG ACT CAA GAA CCT TCT TTC TCA GTT TCA CCA GGA GGA ACA GTA ACA TTG ACC TGT GGA TTG TCA TCA GGA AGT GTC TCT GAT ATT AAC TAT CCA TCA TGG TAT CAA CAA ACC CCA GGT CAA GCT CCA AGG ACT TTG ATT TAC AGT ACA AAT ACC AGG TCA AGT GGT GTT CCA GAT AGG TTC TTT GGT TCA ATT TTG GGT AAC AAG GCC GCT TTA ACT ATA ACT GGT GCA CAA CCA GAT GAT GAT AGT GAT TAC TAC TGT GTG GTA TAC ACT GGA AGT GGT ATG GTT …
9.1.c1510	5'-CAA AGT GTT TTA ACC CAA CCA CCT TCT GTC AGT GCT GCC CCT GGA CAA AAA GTG ACT ATA TCT TGT TCT GGA AGT AAC TCT AAT ATA GGA AAC AAT TAT GTT TCT TGG TAT CAA CAA TTG CCT GGA ACA GCC CCA AAG TTA TTG ATA TAT GAT AAC AAC GAA AGG CCT TCT GGT ATA CCA GAT AGG TTT AGT GCC TCT AAA TCT GGT ACA TCT GCA ACC TTA GGA ATT ACA GGT TTG CAA ACC GGT GAT GAA GCA GAT TAC TAC TGT GTG ACC TGG GAT TCT TCA TTG TCA GAT GTA …
9.1.c1562	5'-CAA AGT GTT TTA ACC CAA CCA CCT TCA GTC AGT GGA GCT CCA GGT CAA AGA GTG ACT ATC TCA TGT ACA GGA AGT AGT TCA AAT ATC GGT ACT GGA TAT GAT GTC CAT TGG TAT CAA CAA TTA CCT GGA ACT GCC CCA AAA TTG TTG ATT TAC GGT AAC ATC AAC AGG CCT TCA GGA GTT CCA GAT AGA TTT AGT GGT TCT AAG TCT GGT ACT AGT GCT TCA TTG GCA ATT ACA GGT TTA CAA GCC GAA GAT GAA GCC GAT TAT CAT TGT CAA TCT TAT GAT TCA TCT TTA TCT GGT …
CS10	5'-CAA AGT GTT TTA ACC CAA CCA CCT AGT GTG TCA GCT GCA CCA GGA CAA AAG GTC ACA ATA AGT TGT TCT GGA TCA TCT TCA AAT GTT GGT AGA AAC TAC GTG TCT TGG TAC CAA CAA TTA CCA GGA ACC GCA CCA AAG TTA TTG ATA TAT GAT AAC AAC AAG AGA CCT AGT GGA ATT CCT GAT AGA GTT TCA GGT AGT AAG TCA GGT ACC TCA GCT ACA TTG GGT ATC ACC GGT TTA CAA ACT GGT GAT GAA GCT AAC TAC TAC TGT GGA ACA TGG GAT TCT TCA TTG AGT GCA GTG …
CS3	5'-CAA AGT GTT TTA ACC CAA CCA CCT AGT GTG TCA GCC GCT CCA GGT CAA AAG GTT ACA ATC TCA TGT TCT GGA TCA TCT AGT AAT ATC GGA AAG AAT TAT GTA AGT TGG TAT CAA CAA TTC CCT GGA ACA GCC CCA AAA TTG TTA ATT TAC GAT AAT AAT AAA AGA CCA AGT GGA ATA CCT GAT AGA TTT AGT GGT TCA AAG TCT GGT ACT TCA GCC ACA TTA GGA ATC ACC GGT TTA CAA ACT GGA GAT GAA GCT GAT TAT TAT TGT GGT ACT TGG GAT AAC ACA TTA TCA GCT GTA …
5T0406	5'-CAA AGT GTT TTA ACC CAA CCA CCT TCA GCT TCT GGT ACT CCT GGA CAA AGA GTC ACC ATC TCA TGT TCA GGA TCA AAC TCA AAC ATT GGA TCA AAC CCT GTG AAT TGG TAC CAA CAT TTA CCA GGT ACA GCT CCT AAG TTG TTG ATA TAC TCT GAT AAC CAA AGA CCA TCT GGA GTC CCT GAT AGA TTC TCT GGT TCA AAG TCA GGT ACC AGT GCT AGT TTG GCA ATT TCT GGT TTG CAA TCT GAA GAT GAA GCC GAT TAC TAT TGT GCA GCC TGG GAT GAT AGA TTA AAC GGT CCA …
COV2-2078	5'-CAA AGT GTT TTA ACC CAA CCA CCT AGT GTC TCT GGA GCT CCT GGA CAA AGG GTT ACC TTA TCA TGT ACA GGT TCT AAT TCT AAC ATA GGT GCT GGT TAT GAT GTC CAT TGG TAC CAA CAA TTG CCA GGA ACC GCC CCT AAA TTG TTG ATC TAT GGT AAT TCT AAT AGG CCA TCA GGT GTG CCT GAT AGG TTC TCT GGT AGT AAG TCT GGT ACT TCA GCT TCA TTA GCC ATC ACC GGA TTA CAA GCT GAA GAT GAA GCC GAT TAC TAC TGT CAA TCA TAT GAT TCA TCA TTA AGT GAT …
COV2-2114	5'-CAA AGT GTT TTA ACC CAA CCA CCT TCT GTT TCA GGA GCT CCT GGA CAA AGG GTC ACC ATT AGT TGT ACT GGT TCT TCT AGT AAT ATA GGT GCT GGA TAC GAT GTT CAT TGG TAT CAA CAA TTA CCT GAA ACA GCA CCT AAA TTA TTA ATT TAT GCC AAC AGT AAC AGG CCA TCA GGT GTC CCA GAT AGG TTT AGT GGT TCA AAA AGT GGA ACA TCA GCT TCT TTG GCT ATC ACC GGA TTG CAA GCC GAA GAT GAA GCT GAT TAT TAT TGT CAA TCT TAT GAT TCA AGT TTG AGT GGT …
COV2-2624	5'-AGT TAC GAA TTG ACA CAA CCT CCA TCT GTG TCA GTT TCA CCA GGA CAA ACT GCC AGA ATA ACA TGT TCA GCT GAT GCA TTG CCA AAA CAA TAT GCC TAT TGG TAT CAA CAA AAA CCA GGA CAA GCT CCA GTG TTG GTT ATC TAC AAG GAT TCA GAA AGA CCT TCA GGA ATA CCA GAA AGG TTT AGT GGT AGT AGT TCA GGA ACC ACC GTC ACC TTG ACC ATA AGT GGA GTG CAA GCT GAA GAT GAA GCT GAT TAT TAT TGT CAA TCA ACC GAT TCA TCT GGT TCA TAC GTT GTC TTC …
COV2-2694	5'-CAA AGT GTT TTA ACC CAA CCA CCT AGT GTT AGT GGA GCC CCA GGA CAA AGG GTT ACA ATA TCA TGT ACT GGA TCA TCT TCA AAT ATT GGA GCC GGA TAT GAT GTT CAT TGG TAT CAA CAA TTA CCT GGA ACT GCC CCT AAG TTG TTA ATC TTT GGA AAT ACA AAT AGA CCT TCA GGT GTT CCA GAT AGG TTT TCT GGT TCT AAG TCA GGT ACA TCT ACC TCA TTG GCC ATT ACT GGA TTG CAA GCA GAA GAT GAA GCC GAT TAC TAT TGT CAA TCA TAT GAT TCA TCT TTG AAC GGT …
COV2-2722	5'-CAA AGT GCT TTG ACA CAA CCT GCC TCT GTA TCT GGA AGT CCT GGT CAA TCT ATC ACA ATA AGT TGT ACT GGT ACT TCT AGT GAT GTT GGT GGA TAC AAC TTC GTT TCA TGG TAT CAA CAA CAT CCA GGA AAG GCA CCA AAG TTA ATC ATT TAC GAT GTG TCA AAC AGG CCA TCT GGT GTT TCT AAT AGA TTT TCT GGA AGT AAG TCT GGT AAC ACC GCA TCA TTA ACC ATT TCT GGT TTA CAA GCC GAA GAT GAA GCT GAT TAC TAC TGT ACT TCT TAT ACC TCT TCT AGT ACC TTA …
COV2-2783	5'-AGT TAC GAA TTG ACA CAA CCT CCA TCT GTG AGT GTT TCT CCT GGA CAA ACT GCA AGG ATT ACC TGT TCA GGA GAT GCC TTG CCT AAG CAA TAC GCA TAT TGG TAC CAA CAA AAG CCA GGA CAA GCC CCT GTC TTA GTG ATT TAC AAA GAT ACA GAA AGG CCT TCA GGT ATA CCA GAA AGA TTC TCT GGT TCA TCT TCA GGA ACT ACC GTT ACC TTG ACC ATA AGT GGA GTG CAA GCT GAA GAT GAA GCA GAT TAT TAT TGT CAA TCA GCA GAT TCT TCT GGA TCT AGA TTC GGA GGT …
COV2-2821	5'-TCT TAT GTC TTG ACC CAA CCT CCA TCT GTC TCT GTC GCA CCT GGA AAA ACC GCT TCA ATT ACT TGT GAA GGT AAC AAC ATA GGA TCT AAA TCA GTG CAT TGG TAT CAA CAA AAG CCA GGT CAA GCA CCT GTT TTA GTT ATT TAC TAC GAT AGT GAT AGA CCT TCT GGT ATA CCA GAA AGG TTC TCA GGA AGT AAT TCT GGT AAC ACC GCC ACA TTG ACT ATC TCT AGG GTA GAA GCT GGA GAT GAA GCA GAT TAT TAT TGT CAA GTC TGG GAT TCT AGT AGT GAT AGA TTG TAC GTA …
4-8	5'-AGT TAC GAA TTG ACA CAA CCT CCA TCT GTC AGT GTT TCA CCA GGA CAA ACA GCA TCT ATT ACA TGT AGT GGA GAT AAA TTG GGT GAT AAA TAT GCC TGT TGG TAT CAA CAA AAA CCT GGT CAA TCA CCA GTG TTA GTT ATC TAC CAA GAT AAC AAG AGG CCT TCA GGT ATA CCT GAA AGA TTT TCA GGA TCA AAT TCA GGT AAC ACA GCC ACT TTG ACC ATT TCT GGA ACC CAA GCC ATG GAT GAA GCC GAT TAC TAT TGT CAA GCT TGG GAT TCA TCA ACA GCA GTT TTT GGA GGT …
321.11.GC.6.2A08	5'-AAT TTC ATG TTG ACC CAA CCA CAT TCA GTC TCA GAA AGT CCA GGA AAG ACC GTT ATT ATA TCA TGT ACC GGT TCT TCT GGT AGT ATT GCT TCT AAT TAT GTC CAA TGG TAT CAA CAA AGG CCA GGT TCT GCC CCT GCA ACC GTC ATA TAC AAG GAT AAT CAA AGG CCT TCA GGA GTA CCT GAT AGG TTC AGT GGT TCA ATT GAT AGT TCT TCA AAC TCT GCC TCT TTG ACA ATC TCT GGT TTG AAG ACT GAA GAT GAA GCC GAT TAT TAT TGT CAA AGT TAC GAT AGT TCT AAT TGT …
321.11.PB.6.1H03	5'-AGT TAC GAA TTG ACA CAA CCT CCA AGT GTT TCA GTT TCA CCA GGA CAA ACC GCC TCT ATT ACC TGT TCT GGT GAT AGG TTG GGA TCT AAA AGT GCC TGT TGG TAC CAA CAA AAG CCT GGA CAA TCA CCT GTT TTA TTG ATT TAT CAA GAT AGT AAA AGA CCA TCA GGT ATC TCT GAA AGG TCA AGT GGT TCT AAC TCT GGA AAC ACC GCT ACA TTA ACA ATA AGT GGA ACA CAA ACT ATG GAT GAA GCT GAT TAC TAC TGT CAA GCA TGG GAT TCA ACA TCA GCC TTC TTT GGT GGT …
321.5.GC.12.3A02	5'-CAA GCT GTA GTA ACA CAA GAA CCA TCA TTA ACA GTC AGT CCA GGA GGA ACC GTC ACA TTA ACT TGT GGA TCA TCT ACT GGT GCC GTA ACT AGT GGA CAT TAT CCA TAC TGG TTT CAA CAA CAA CCT GGT CAA GCC CCA AGA GCA TTG ATT TAC GAT ACT TCT AAC AAG CAT AGT TGG ACC CCA GCT AGA TTT TCT GGA TCT TTG TTA GGA GGT AAA GCT GCT TTG ACC TTA TCA GGT GCC CAA AGA GAA GAT GAA GCA GGA TAT TAC TGT TTG TTA TCA TAC TCA GGA GTG CCA GTA …
321.5.PB.5.6C09	5'-AGT TAT GAA TTA ACC CAA CCT TTA TCA GTA TCA GTC GCT TTA GGA CAA ACC GCA GGT ATA ACA TGT GGA GGT AAC GAA ATC GGT AGT AAA ACT GTC CAT TGG TAC CAA CAA AAG CCT GGA CAA GCT CCA GTT TTA GTC ATA TAC AGA GAT TCT AAT AGA CCA TCT GGT ATT CCA GAA AGA TTT AGT GGA TCT AAT TCA GGA AAT ACC GCT ACC TTA ACA ATC TCA AGG GCT CAT GCA GGT GAT GAA GCC GAT TAT TAC TGT CAA GTT TGG GAT AGT AGT ACC GCA TTA TTC GGT GGT …
321.5.PB.5.7B04	5'-CAA AGT GTT TTA ACC CAA CCA CCT AGT GCA AGT GGT ACA CCT GGA CAA AGG GTT ACC ATA TCA TGT TCT GGT TCT AGT AGT AAC ATT GGT AGT AAA ACC GTA AAC TGG TAC CAA CAA TTA CCT GGT ACT GCC CCA AAA TTA TTA ATT TAC TCA AAT GAT CAA AGA CCA TCA GGT GTA CCT GAT AGG TTC TCT GGT AGT AAA TCT GGT ACT TCA GCC TCT TTG GCA ATT AGT GGT TTA CAA AGT GAA GAT GAA GCT GAT TAT TAT TGT GCA ACT TGG GAT GAT TCA TTG AAC GGA TGG …
HENV-2	5'-CAA AGT GTT TTA ACC CAA CCA CCT TCT GCA TCA GGA ACT CCT GGA CAA AGA GTT ACA ATC TCA TGT TCT GGA TCA AGT TCA AAT ATA GGA TTT AAT ACC GTT AGT TGG TAC CAA CAT TTA CCT GGA ACC GCC CCT AAG TTG TTA ATC TAC TCA AAC GAT CAA AGA CCA TCT GGT GTC CCT GAT AGG TTT AGT GGA AGT AAG TCT GGT ACA TCA GCT TCA TTG GCT ATT TCA GGT TTG CAA TCT GAA GAT GAA GCA GAT TAC TAC TGT GCC GCA TGG GAT GAT TCA TTA AAT GGT TGG …
HENV-21	5'-TCT TAT GTC TTG ACC CAA CCT CCA AGT GTT AGT GAA GCT CCT GGT CAA ACT GCA AGA ATA ACA TGT GGA GAA AAT AAC ATA GGT TCT AAG AGT GTA CAT TGG TAT CAA CAA AAA CCT GGT CAA GCT CCT GTG TTA GTT GTT TAC GAT GAT TCT GAT AGG CCA AGT GGT ATT CCT GAA AGG TTT AGT GGT TCT AAA AGT GGT AAC ACC GCT ACC TTA ACA ATT TCT AGG GTT GAA GCA GGT GAT GAA GCA GAT TAT TAC TGT CAA GTA TGG GAT GGT TCT TCT GAT TAC GTT GTG TTC …
HENV-32	5'-TCT TAT GTC TTG ACC CAA CCT CCA TCT GTC AGT GTG GCA CCA GGT CAA ACA GCC AGA ATC ACA TGT GGT GGT AAC AAT ATC GGT GGT AAA AGT GTT CAT TGG TAC CAA CAA AAA CCT GGA CAA GCT CCA GTC TTG GTC GTG TAT GAT GAT AGG GAT AGG CCT TCA GGA ATA CCT GAA AGA TTT TCT GGT TCA AAT TCT GGT GAT ACA GCC TCT TTG ACA ATA AGT AGA GTG GAT GCC GGA GAT GAA GCC GAT TAT TTT TGT CAA GTG TGG GAT AAT GCA AGT GAT GAA GCT GTG TTC …
317.4B.L016.01_W0	5'-CAA AGT GTT TTA ACC CAA CCA CCT AGT TTG TCA GGA ACT CCT GGA CAA AGA GTG ACT ATA AGT TGT TCT GGT TCT GGT TCT AAT ATA GGT TTG AAT CAT GTA TAC TGG TAT CAA CAA TTA CCT GGT ACC GCC CCT AAA TTA TTA ATT TAC AGG AAT TAT CAA AGA CCA TCT GGA GTA CCT GAT AGG TTT TCA GGA AGT AAA AGT GGT ACT AGT GCA TCT TTA GCT ATC TCT GGT TTG AGG AGT GAA GAT GAA GCT GAT TAC TAT TGT GCT TCT TGG GAT GAT AGT TTA AGG GGT CCT …
317.4F.L013.01_W2	5'-CAA AGT GCT TTG ACA CAA CCT GCC TCT GTG TCA GGA GCT CCA GGA CAA AGT ATT ACT ATC AGT TGT ACT GGA ACT TCT TCA GAT GTC GGT GGT TTC AAT TAT GTA TCT TGG TAT CAA CAT CAT CCA GGT AAG GCT CCA AAG TTG ATG ATT TAC GAT GTA AAC AAC AGA CCT AGT GGT GTG TCA AAC AGA TTT AGT GGA TCT AAG AGT GGT AAC ACC GCC TCA TTG ACT ATC TCT GGA TTA CAA GCA GAA GAT GAA GCT GAT TAT TTC TGT GCC AGT TTC ACA TCT TCT GAT ACC TTG …
P008_038	5'-CAA AGT GTT TTA ACC CAA CCA CCT TCT GTC AGT GGT GCA CCT GGT CAA AGG GTT ACT ATA TCT TGT ACA GGT TCA AGT TCT AAC ATT GGT GCC GGA TAT GAT GTT CAT TGG TAC CAA CAA TTA CCT GGT ACT GCT CCT AAG TTA TTG ATT TTT GGT AAC AGT AAT AGG CCA TCA GGA GTC CCT GAT AGA TTT TCA GGA AGT AAG TCT GAT ACT TCA GCA AGT TTA GCA ATT ACT GGT TTA CAA GCA GAA GAT GAA GCT GAT TAT TAT TGT CAA TCT TAC GAT TCA TCA TTA ATT GGT …
P008_072	5'-CAA AGT GTT TTA ACC CAA CCA CCT AGT GTA AGT GGT GCT CCA GGA CAA AGG GTC ACC ATC AGT TGT ACT GGA TCA AAC TCT AAT ATC GGT GCC GGA TAC GAT GTT CAT TGG TAC CAA CAA TTC CCT GGT ACT GCT CCT AAG TTG TTA ATT TAC GAT AAT ACT AAT AGG CCA TCT GGT GTT CCA GAT AGA TTC TCA GGA TCA AAG AGT GGT ACA AGT GCT AGT TTA GCA ATA ACC GGT TTG CAA GCA GAA GAT GAA GCT GAT TAT TAC TGT CAA TCT TAT GAT TCA AGT AGA ATT GAT …
CV503	5'-CAA TCT GCT TTG ACA CAA CCA CCT TCT GCA TCT GGT TCA CCT GGA CAA AGT GTA ACA ATC TCA TGT ACA GGT ACC AGT AGT GAT GTT GGA GGT TAT AAC TAT GTG AGT TGG TAC CAA CAA CAT CCA GGA AAA GCA CCT AAA TTA ATG ATC TAC GAA GTT AAT AAA AGA CCT AGT GGA GTC CCT GAT AGA TTC AGT GGA TCT AAA TCA GGT AAC ACT GCC TCA TTG ACT GTA TCT GGA TTG CAA GCC GAA GAT GAA GCC GAT TAC TAC TGT AGT TCA TAC GCA GGT AGT AAC AAC TTG …
019-10117_3C06	5'-CAA TCT GCT TTG ACA CAA CCA CCT AGT GCA TCA GGA TCT CCA GGA CAA TCT GTA ACT ATC AGT TGT ACC GGT ACC AGT AGT GAT GTC GGA GGA TAC AAA TTT GTA AGT TGG TAC CAA CAA TAT CCA GGA AAG GCA CCA AAA TTG ATG ATC TAC GAA GTC TCT CAA AGA CCT AGT GGT GTT CCT GAT AGA TTT TCT GGA AGT AAG TCA GGA AAT ACT GCA AGT TTA ACA GTT AGT GGA TTA CAA GCA GAA GAT GAA GCC GAT TAC TAT TGT ACA AGT TAT TCT GGT ATT AAC TCT TGG …
024-10128_3C04	5'-CAA AGT GTT TTA ACC CAA CCA CCT TCT GTC TCA GGA GCA CCA GGT CAA AGA GTA ACT ATA AGT TGT ACA GGA TCT TCT TCA AAT ATT GGT GCC CCT TAC GAT GTT CAT TGG TAC CAA CAT AGA CCA GGA ACT GCA CCA AAG TTG TTG ATA TAT GGT AAC GTA AAT AGG CCA AGT GGT GTG CCA GAT AGA TTC TCT GGA AGT AAG TCT GGA ACT TCT GCA TCT TTA GCA ATT ACA GGT TTA CAA GCT GAA GAT GAA GCC GAT TAT TAT TGT CAA TCA TAC GAT AAC AGT TTG TCA GGT …
150055-005_2D02	5'-AAT TTC ATG TTG ACC CAA CCA CAT AGT GTA TCA GAA AGT CCA GGA AAA ACT GTC ACC ATT TCA TGT ACC AGA TCT TCT GGT AGT ATA GCA TCT AAT TAC GTC CAA TGG TAC CAA CAA AGA CCA GGA TCT GCC CCA ACA ACA GTC ATA TAC GAA GAT AAT CAA AGA CCA AGT GGT GTA CCT GAT AGG TTC TCT GGA TCA ATA GAT TCT AGT TCT AAT TCT GCA TCT TTG ACA ATC AGT GGT ATG AAA ACT GAA GAT GAA GCA GAA TAC TAT TGT CAA TCT TAC GAT AGT AAC AAC TGG …
150055-010_2G01	5'-CAA TTA GTT TTA ACC CAA AGT CCA AGT GCC TCT GCC TCA TTG GGA GCC TCT GTG AGG TTA ACA TGT ACT TTA TCT AGT GGA CAT AAC AAT TAT GCC ATT GCC TGG CAT CAA CAA AGG CCA GAA AAG GGA CCT AGA TAC TTA ATG CAA TTA TAC TCA GAT GGA TCA CAT ACT AAA GGA GAT GGT ATT CCA GAT AGA TTC AGT GGT TCT ACC AGT GGT GCC GAA AGG TAT TTA ACC ATA AGT TCT TTA CAA TCA GAA GAT GAA GCT GAT TAT TAC TGT CAA ACC TGG GGA ACC GAT AAT …
150055-032_4B04	5'-CAA AGT GTT TTA ACC CAA CCA CCT TCA GCA AGT GGT ACA CCA GGA CAA AGG GTT ACA ATC TCA TGT TCA GGT TCT ACA AGT AAC ATA GGT AGT AAT TAC GTT TAC TGG TAT CAA CAA TTT CCA GGA ACA GCT CCT ACC TTG TTA ATC TAT AGA AAC AAT CAA AGG CCT AGT GGT GTC CCT GAT AGG TTT TCA GGA AGT CAA TCA GGT ACA AGT GCT AGT TTG GCA ATT AGT GGT TTA AGA TCT GAT GAT GAA GCC GAT TAC TAC TGT TCT GCC TGG GAT CAA AGT TTG AGT GAA TTG …
231G7C2	5'-CAA AGT GCT TTG ACA CAA CCT GCC AGT GTT AGT GGA TCT CCT GGT CAA AGT ATT ACA ATA TCT TGT ACC GGA ACT TCA GGT GAT GTA GGA GGA GAT TCT TTA GTC TCT TGG TAT CAA CAA CAT CCA GGA AAA GCC CCT AAA TTA ATT ATT TAT GAA GAT CAT AAA AGG CCT TCT GGT GTC TCT TCT AGG TTT TTC GGT TCT AAG TCA GGA AAT GCT GCA TCT TTA ACC ATC AGT GGA TTA CAA GCA GAA GAT GAA GCC GAT TAC TAC TGT TGT TCA TAC GCA ATC TCT TCT GTG AGA …
561_05_02	5'-CAA TCT GCT TTG ACA CAA CCA CCT TCA GCC TCA GGA AGT CCT GGT CAA AGT ATA ACA ATT TCA TGT ACT GGA ACC TCT AAC AAT TTT GTG TCA TGG TAT CAA CAA CAT GCC GGT AAA GCC CCA AAA TTG GTC ATA TAC GAT GTG AAC AAA AGG CCA AGT GGA GTC CCT GAT AGA TTT TCA GGA TCT AAG TCA GGA AAT ACT GCT TCA TTA ACA GTG TCT GGT TTG CAA ACC GAT GAT GAA GCC GTA TAC TAT TGT GGT AGT TTG GTC GGA AAT TGG GAT GTA ATA TTT GGA GGT GGT …
561_08_24	5'-AGT TAC GAA TTG ACA CAA CCT CCA TCA GTA AGT GTG AGT CCT GGA CAA ACC GCT TCT ATC ACT TGT TCA GGT GGT CCT TTA GGA GCA CCT TAC ACT TCT GCA TAT TGG TGT AGG CAA AAG TCT GGA CAA GCT CCT GTG ATG ATA ATG TAT GAA AAT GAA AAA AGG CAT GGA GCC TTC AGT ACC AGA TTC TCT GCA TCA ACA AGT GCT GCA TTA ACC ACC TTA ACC ATC AGG GAA GTG CAA GCC GAT GAT GAA GGT GAT TAC TTC TGT TAT TTG GCT GAT AGA AAC ATT AAC ATG GGT …
561_09_03	5'-CAA AGT GTT TTA ACC CAA CCA CCT TCT GTG TCA GGA GCA CCA GGT CAA ACC GTT ACC ATT AGT TGT GCC GGA ACT TCT AGT ACC ATA GGT TCT GAT CAT GGA GTG CAT TGG TAC CAA CAA TTA CCA GGT ACC GCC CCT AAG TTA TTG ATT TAT GGT AAC AAT AAC AGA CCA TCT GGA GTA CCA GAT AGG TTC TCA GGT TCT ACC TCA GGA ACT AGT GCA TCT TTG GCC ATT ACT GGT TTA CAA GCT GAT GAT GAA GCA GAT TAC TAT TGT CAA TCT TAT GAT GGT AAC AAT TTT GTT …
5f7	5'-CAA AGT GCT TTG ACA CAA CCT GCC AGT GTA TCT GGT TCA CCA GGT CAA TCA ATT ACA ATT TCT TGT ACA GGT ACA TCT AGT GAT GTA GGA GGA TAC AAT TAT GTC TCA TGG TAT CAA CAA CAT CCA GGT AAA GCT CCA AAA TTG ATG ATA TAT GAT GTT TCA AAC AGG CCT TCT GGA GTT AGT AAT CAT TTT TCT GGT AGT AAG TCT GGA AAT ACC GCT TCT TTA ACC ATC TCA GGA TTA CAA GCA GAA GAT GAA GCC GAT TAC TAC TGT TCA TCT TAC ACA AGT TCA TCT ACC TTG …
ab166	5'-CAA AGT GTT TTA ACC CAA CCA CCT TCA GTT TCT GGA GCC CCT GGA CAA AGG GTC ACT ATC TCT TGT ACA GGA TCA AGT TCA AAT ATT GGT GCA GGA TAT GAT GTC CAT TGG TAC CAA CAA TTG CCT GGA ACA GCT CCT AAA TTG TTA ATA TAT GGA AAT TCA AAC AGG CCT TCA GGT GTA CCT GAT AGG TTT TCT GGT AGT AAA AGT GGT ACT TCA GCT TCT TTG GCA ATC ACA GGA TTG CAA GCT GAA GAT GAA GCA GAT TAT TAC TGT CAA TCT TAC GAT TCT TCT TTA TCA GGT …
ADI-15913	5'-CAA AGT GTA GTA ACT CAA CCT CCT AGT GTT AGT GGT GCA CCA GGA CAA AGG GTC ACC ATC AGT TGT ACA GGA TCT TCT TCA AAT ATT GGT GCT GGA TAC GAT GTA CAA TGG CAT CAA CAA TTG CCT GGT ACA GCC CCA AAG TTG TTG ATT TAT GGA AAC TCA AAT AGA CCA TCT GGA GTT CCA GAT AGG TTT TCA GGT TCA AAG TCA GGA ACA TCA GCT TCA TTG GCT ATA ACT GGT TTA CAA GCA GAA GAT GAA GGT GAT TAT TAC TGT CAA AGT TAC GAT TCT TCA TTG AGA GAT …
ADI-15922	5'-CAA AGT GTT TTA ACC CAA CCA CCT TCA GCC TAC GGT ACA CCA GGT CAA AGA GTC ACA ATT TCT TGT AGT GGA TCA TCA TCA AAC ATC GGT TCT AAC ACA GTA AAC TGG TAC CAA CAA TTG CCT AGG ACT GCC CCA AAG TTG TTG ATA TAT TCT AAC AAC CAA AGA CCA TCT GGA GTC CCT GAT AGA TTC AGT GGA TCT AAG TCA GGT ACC TCT GCC TCT TTA GCC ATT AGT GGA TTA CAA AGT GAA GAT GAA GCC GAT TAC TAT TGT GCC GCC TGG GAT GAT AGT TTA AAC GCA TAC …
ADI-56003	5'-CAA CCA GTT TTA ACT CAA TCT TCT TCA GCT TCT GCT TCA TTA GGA TCT AGT GTA AAA TTG ACA TGT ACA TTG AGT TCT GGA CAT AGT AGT TAT ATA TTG GCC TGG CAT CAA CAA CAA CCT GGT AAA GCA CCT AGG TTC TTA ATG AAA TTT GAA GTC GGT GGT AGG TAC AAC AAG GGA TCA GGT GTA CCA GAT AGA TTC TCA GGT TCA TCT TCA GGT GCA GAT AGG TAC TTA ACA ATA TCT AAC TTG CAA TCA GAA GAT GAA GCT GAT TAC TAT TGT GAA ACA TGG GAT AGT AAC TTG …
ADI-56004	5'-CAA CCA GTT TTA ACT CAA TCT TCT AGT GCC TCA GCA TCA TTG GGT TCT AGT GTC AAG TTG ACA TGT ACT TTA AGG AGT GGA CAT AGT TCA TAC ATC ATC GCT TGG CAT CAA CAA CAA CCT GGT AAG GCT CCA AGG TTT TTG ATG AAA GTA GGA CAT TCA GGT AGT TAT AAC AAA GGT TCA GGA GTG CCT GAT AGA TTT AGT GGA AGT AGA AGT GGT GCC GAT CAT TAC TTA ACA ATT TCA AAC TTG CAA CCA GAT GAT GAA GCA GAT TAT TAT TGT GAA GCA TGG GAT AAC AAC AAC …
ADI-56012	5'-CAA TTA GTT TTA ACC CAA AGT CCA TCT GCA TCT GCA TCT TTG GGT GGA AGT GTA AAG TTA ACC TGT ACC TTG ACC TCT GGT CAT TCA ACC TAT GCT ATT GCT TGG CAT CAA CAA CAA CCA GAA AAA GGT CCT AGG TTT TTG ATG AAG TTA AAT TCT GAT GGT TCA CAT AAT AAG GGA GAT GGT ATT CCT GAT AGG TTT TCT GGA TCA TCA TCT GGA GCT GAA AGG TAC TTA ACA ATC TCT AGT TTG CAA TCT GAA GAT GAA GCT GAT TAT TAT TGT CAT ACT TGG GGA ACT GAT ATC …
C83A8	5'-CAA AGT GCT TTG ACA CAA CCT GCC AGT GTA AGT GGA TCT CCT GGT CAA TCT ATC ACC ATC AGT TGT ACC GGT ACA AGT TCT GAT GTC GGT GGT TAC AAG TAT GTT TCT TGG TAT CAA CAT CAT CCT GGT AAG GCA CCA AAG TTA ATG ATT TAC GAT GTA AGT AAT AGG CCA AGT GGT GTT AGT AAC AGA TTC TCA GGA TCT AAG AGT GGT AAC ACC GCT AGT TTG ACT ATC TCA GGT TTG CAA GCA GAA GAT GAA GCA GAA TAC TAC TGT AGT TCA TTT ACC ACA TCT AGT ACA TTG …
CLLRF22	5'-CAA AGT GTT TTA ACC CAA CCA CCT TCA GCT TCA GGT ACC CCA GGA CAA AGG GTT ACC ATA AGT TGT AGT GGT TCT TCT AGT AAT ATT GGA AGT AAT ACC GTT AAC TGG TAC CAA CAA TTG CCA GGA ACC GCC CCT AAA TTG TTG ATC TAT TCT AAT AAC CAA AGA CCT TCA GGT GTT CCA GAT AGG TTT TCA GGA TCA AAA AGT GGT ACA TCT GCC AGT TTG GCA ATT TCT GGA TTG CAA TCT GAA GAT GAA GCT GAT TAC TAT TGT GCA GCT TGG GAT GAT TCT TTA AAC GGA AGG …
CQTS016	5'-CAA AGT GTT TTA ACC CAA CCA CCT AGT GTC AGT GGA GCA CCA GGT CAA AGA GTG ACT ATT TCA TGT ACA GGA TCT AAT TCT AAC ATT GGT GCA GGT TAT GAT GTG CAT TGG TAC CAA CAA TTA CCT GGT ACT GCT CCT AAG TTG TTG ATC TAC GGA AAT TCT AAT AGA CCA AGT GGT GTA CCA GAT AGG TTT TCT GGT TCA AAA TCT GAT ACA TCA GCT AGT TTA GCT ATA ACC GGT TTG CAA GCA GAA GAT GAA GCC GAT TAC TAC TGT CAA TCT TAC GAT TCT TCT TTG ACA GGT …
CQTS043	5'-CAA AGT GTT TTA ACC CAA CCA CCT TCA GTC AGT GGT GCC CCA GGT CAA AGG GTC ACT ATT TCA TGT ACA GGA TCT TCT AGT AAT ATC GGT GCT GGT TAC GAT GTC CAT TGG TAT CAA CAA TTG CCT GGT ACT GCA CCA AAG TTA TTG ATA TAC GAT AAC ACT AAC AGA CCA AGT GGT GTA CCA GAT AGG TTT AGT GGT TCT AAG TCA GGT ACC TCT GCA TCT TTA GCT ATA ACA GGA TTG CAA GCC GAA GAT GAA GCT GAT TAC TAC TGT CAA TCT TAT GAT TCT TCT TTG AGT GTC …
CQTS063	5'-CAA ACC GTA GTG ACT CAA GAA CCT TCT TTT TCA GTA AGT CCA GGT GGT ACA GTA ACT TTG ACA TGT GGA TTG AGT TCT GGA TCT GTC CCT ACA TCT TAC TTC CCA TCA TGG TAC CAA CAA ACC CCA GGA CAA GCC CCT AGG ACA TTA ATC TAT GGT ACA AAC ACC AGG AGT TCT GGT GTA CCT GAT AGA TTT TCA GGA TCT ATA TTA GGA AAC AAA GCT GCA TTG ACA ATA ACC GGT GCT CAA GCA GAT GAT GAA TCT GAT TAT TAC TGT GTA TTA TAC ATG GGT AGT GGA ATT GTC …
CV2-58	5'-CAA AGT GTT TTA ACC CAA CCA CCT TCA GTG TCT GCA GCT CCA GGA CAA AAA GTC ACA ATA TCT TGT TCT GGA AGT TCA AGT AAT ATC GGA AAC AAT TAT GTG TCT TGG TAC CAA CAA TTA CCA GGT ACT GCA CCT CAA TTA TTA ATC TAC GAT AAT AAT AAA AGA CCA TCA AGG ATA CCA GAT AGG TTT TCT GGT TCA AAA TCT GGT ACA TCA GCA ACT TTG GGT ATA ACA GGA TTG CAA ACT GGT GAT GAA GCC GTT TAC TAT TGT GGT ACT TGG GAT TCA TCA TTG TCT GCC GTG …
F004-003	5'-TCA AGT GAA TTG ACT CAA GAT CCA GCT GTA AGT GTC GCT TTA GGT CAA ACC GTC AGA ATA ACT TGT AGG GGA GAT TCT TTA AGA AGG TAT GCA GCA TCT TGG TAC CAA CAA AAG ACT GGA CAA GCA CCT TTA TTG GTT ATT TAT GGA CAA AAT AAA AGA CCT TCA GGT ATC CCT GAT AGG TTC AGT GGT TCT ACA TCT GGT ACT GCA GCC TCA TTA ATT ATC ACT GGA GCA CAA GCC GAA GAT GAA GCA GTA TAC CAT TGT AAT AGT AGA GAT ATA ACA GGT CAA GCA GAT GTT TTT …
F004-108	5'-TCA AGT GAA TTG ACT CAA GAT CCA GCC GTG TCT GTC GCC TTG GGT CAA ACT GTC AGG ATC ACT TGT CAA GGT GAT TCA TTA AGG AGT TAT TAT GCT TCT TGG TAT CAA CAA AAA CCA GGT CAA GCT CCT GTC TTG GTT ATT TAC GGA AAG AAT AAC AGA CCT TCT GGA ATA CCT GAT AGG TTC TCA GGA TCA TCT TCA GGA AAC ACT GCA TCT TTA ACC ATC ACC GGA GCC CAA GCA GAA GAT GAA GCT GAT TAC TAT TGT AAC TCA AGG GAT TCT TCA GGA AAC CAT TTG AGG GTA …
F004-128	5'-TCA AGT GAA TTG ACT CAA GAT CCA GAT GTG TCT GTC GCT TTA GGA CAA ACT GTG AGA ATA ACT TGT CAA GGT GAT TCT TTA AGG AAC TAC TAC GCC AAC TGG TAT CAA CAA AAG CCA GGA CAA GCC CCT ATA TTG GTT ATA TAT GGA AAG AAC AAT AGA CCA AGT GGT ATA CCA GAT AGG TTT AGT GGT AGT AAT TCA GGT AAC ACT GCT TCA TTG ACC ATA ACT GGT GCT CAA GCC GAA GAT GAA GCT GAT TAT TAT TGT AAC TCT AGG GAT AGT TCA GGT AAT AGG TTA GTT TTT …
F004-132	5'-TCA AGT GAA TTG ACT CAA GAT CCA GCC GTG TCT GTC GCT TTG GGA CAA ACC GTA AGG ATA ACC TGT CAA GGT GAT AGT TTA AGA GGT TCA TAC GCT TCT TGG TAT CAA CAA AAG CCA GGA CAA GCC CCA GTT TTA GTG ATT TAT GGA AAG AAT AAT AGG CCA AGT GGT ATA CCT GAT AGG TTC AGT GGA TCT ACA AGT GGA AAC ACT GCT TCT TTG ACA ATA ACC GGA ACT CAA GCC GAT GAT GTG GCA GAT TAC TAT TGT AAT TCT AGG GAT TCA TCA GGT AAT CAT TTG AGG GTC …
H1N1_300-16-IgG-2C03	5'-CAA AGT GCT TTG ACA CAA CCT GCC TCA GTA AGT GGA TCT CCT GGA CAA TCT ATA ACC ATA AGT TGT ACA GGA ACT AGT TCT GAT GTC GGA GGA TAC AAT TAC GTT AGT TGG TAT CAA CAA CAT CCT GGA AAG GCC CCT AAG TTA ATG ATA TAT GAA GTC GCA AAT AGA CCT AGT GGT GTA AGT AAC AGG TTT AGT GGT TCA AAG AGT GGA AAT ACA GCT TCT TTG ACT ATC TCT GGT TTA CAA GCT GAA GAT GAA GCC GAT TAT TAT TGT TCT AGT TAC ACC TCA TCA TCA ACT TTA …
iA-NA2-014	5'-CAA AGT GTT TTA ACC CAA CCA CCT TCA GTG AGT GCT GCA CCT GGT CAA AAA GTC ACC ATT AGT TGT TCA GGT TCA TCA TCA AAC ATC GGT AAT AAT TAT GTC TCT TGG TAC CAA CAA TTA CCA GGT ACT GCT CCA AAG TTA TTG ATC TAT GAT AAC AAC AAG AGG CCT TCT GGA ATT CCA GAT AGA TTT TCA GGT TCA AAA TCT GGA ACT AGT GCC ACC TTG GGA ATT ACA GGT TTA CAA ACT GGT GAT GAA GCC GAT TAT TAT TGT GGT ACT TGG GAT TCT TCA TTA TCT GCA GGA …
MG505.100	5'-TCT TAT GTC TTG ACC CAA CCT CCA TCT GTT AGT GTC GCC CCA GGA CAA ACT GCA AGG ATA AGT TGT GGT GGA AAT AAC ATA GGT TCT AAG TCT GTC CAT TGG TAT CAA CAA AAG AGT GGA CAA GCC CCA GTG TTA GTC GTA TAC GAT GAT AAC GAT AGG CCT TCT GGT ATA CCT GAA AGG TTT TCT GGT TCA AAC AGT GCT ACT ACT GCA ACC TTA ACT ATT TCA AGG GTG GAA GCA GGT GAT GAA GCC GAT TAC TAC TGT CAA GTA TGG GAT GAT TTC ACC GAA CAT GTA GTT TTT …
MG505.4	5'-TCT TAT GTC TTG ACC CAA CCT CCA TCA GTA AGT GTT GCT CCA GGT AAG ACC GCT AGA ATC ACC TGT GGT GGT AAT AAT ATC GGA TCT AAG AGT GTC CAT TGG TAC CAA CAA AGG CCA GGA CAA GCA CCT GTA TTA GTG GTG TAC AAC GAT AAC GAT AGA CCA TCA GGA ATC CCT GAA AGA TTC AGT GGA AGT AAC TCT GCA AAT ACT GCA ACA TTG ACA ATA TCT AGG GTA GAA GCA GGA GAT GAA GCC GAT TTC TAT TGT CAA GTT TGG GAT GAT TTT ACT GAA CAT GTT GTT TTT …
MG505.50	5'-TCT TAT GTC TTG ACC CAA CCT CCA TCA GTG TCT GTC GCC CCA GGT AAA ACC GCC AGG ATC ACA TGT GGA GGT AAC AAT ATT GGA TCA AAA TCT GTC CAT TGG TAT CAA CAA AAG CCA GGT CAA GCT CCA ATC TTA GTC GTA TAT GAT AAT AGT GAT AGG CCA TCA GGT ATC CCT GAA AGG TTT TCT GGT TCA AAT TCT GGA AAC ACA GCC ACC TTG ACT ATC AGT AGA GTG GAA GCC GGA GAT GAA TCA GAT TAC TCA TGT CAA GTT TGG GAT GAT TAC TCA GAA CAT GTG GTC TTC …
NAA59	5'-TCA AGT GAA TTG ACT CAA GAT CCA GCT GTA AGT GTT GCC TTA GGT CAA ACT GTT AGA ATA ACA TGT CAA GGT GAT TCA TTA AGA TCT TAC TAC GCA AGG TGG TAT CAA CAA AAA CCA GGA CAA GCA CCA GTC TTA GTC ATT TAC GGA AAG AAT AAT AGA CCA AGT GGT ATA CCA GAT AGA TTT TCA GGA TCT TCA AGT GGT AAT ACC GCT TCA TTG ACC ATC ACC GGT GCA CAA GCT GAA GAT GAA GCT GAT TAC TAT TGT AAT TCT AGG GAT TCA AGT GGT AAT CAT TTG AGG GTA …
QA255.067	5'-CAA AGT GCA TTA ACT CAA CCT AGG TCA GTC AGT GGT TCT CCT GGA CAA TCT GTG ACA ATT TCA TGT ACT GGT ACA TCA TCT GAT GTC GGT GGA TAT AAT TAT GTT TCA TGG TAT CAA CAT CAT CCA GGA AAG GCC CCT CAA TTG ATG ATC TAT GAT GTG AAT GAA AGA CCT AGT GGA GTC CCT GAT AGA TTC TCT GGT TCT AAG AGT GGA AAC ACT GCC TCT TTG ACA ATC TCT GGT TTA CAA AGT GAA GAT GAA GCC GAT TAT TTT TGT TGT AGT TAT GGA GGT AGT TAT CCT TGG …
R66M-03Nov06-5HC9-1	5'-TCA AGT GAA TTG ACT CAA GAT CCA GCA GTG TCT GTG GCC TTA GGA CAA ACC GTG AGA ATT ACT TGT CAA GGA GAT TCT TTG AGA AAA TAT TAC GCT TCT TGG TAT CAA CAA AAG CCA GGA CAA ACC CCT CAA TTA GTT ATT TTC GGA AAA AAC AAC AGG CCA ACA GGA ATT CCA GAT AGA TTC AGT GCC TCA AGT TCT GGA AAT ACT GCT TCT TTG ACA ATC ACC GGT GCT CAA GCA GAA GAT GAA GCT GAT TAT TAT TGT GGA TCA AGA GAT ACT AGT GGA GAT AGG TTG GGT GTA …
R66M-03Nov06-7HE10-1	5'-TCA AGT GAA TTG ACT CAA GAT CCA GCA GTG AGT GTA GCA TTA GGT CAA ACT GTG AGA ATT ACA TGT CAA GGT GAT TCA TTA AAA AAG TAT TAT GCA AGT TGG TAT CAA CAA AAG CCT GGT CAA GCC CCA GTT TTA GTT GTC TTC AAC ACC AAC AAC AGG CCT AGT GGA ATT CCT GAT AGA TTC TCA GGA TCT AAT AGT GGA AAT ACA GCT TCA TTG ACC ATA ACC GGA GCC CAA GCT GAA GAT GAA GCT GAT TAC TAT TGT TCA TCT AGA GAT AAC TCA GGA GAT AGA TTA GGA GTA …
R774F-27Nov07-2HA12-1	5'-TCA AGT GAA TTG ACT CAA GAT CCA GCT GTG TCA GTG GCT TTA GGT CAA ACA GTG AGG ATC ACC TGT CAA GGA GAT TCA TTG AGA ACA TAC TAC GCC TCA TGG TAT CAA CAA AAG CCA GGA CAA GCA CCA GTG TTG GTG ATC TAT GAT GAA AAT AAT AGA CCA AGT GGT ATT CCA GAT AGA TTC TCT GGT AGT TCT AGT GGA GAT ACT GCT TCA TTA ACC TTA ACC GGT GCT CAA GCT GAA GAT GAA GCT GAT TAC TAT TGT AAT TCT AGG GAT AGT TCA GGA AAT CAT TTA GTC TTC …
Z1800M-30Jan08-4HC8-1	5'-AGT TAC GAA TTG ACA CAA CCT CCA TCT GTC AGT GTC TCA CCA GGT CAA ACA GCA TCA ATT ACA TGT TCT GGT GAT AAG TTG GGA GAT AAA TAT GTT TGT TGG TAC CAA CAA AGA CCA GGT CAA TCT CCA GTG TTA TTA ATC TAC CAA GAT ACT AAA AGG CCT TCA GGT ATA CCA GAA AGG TTC TCT GGT TCT AAC TCA GGT AAC ACC GCC ACT TTA ACC ATC TCT GGA ACA CAA GCC ATG GAT GAA GCA GAT TAC TAC TGT CAA GCT TGG GAT TCA TCA ATC GTA GTT TTC GGT GGT …
Z1800M-30Jan08-5HB3-1	5'-TCT TAT GTC TTG ACC CAA CCT CCA TCT GTG TCT GTA GCC CCA GGA AAA ACT GCA AGA ATT ACA TGT GGT GGA GAT AAC ATT GGT AGT AAA TCA GTT CAT TGG TAC CAA CAA AAA CCT GGT CAA GCC CCA GTA TTG GTG GTA TAC GAT GAT AGT GAT AGG CCT AGT GGT ATC CCT GAA AGG TTC AGT GGA AGT AAT TCT GAA AAT ACA GCA ACC TTG ACC ATA TCA AGA GTT GAA GCT GGT GAT GAA GCT GAT TAT TAC TGT CAA GTA TGG GAT GAT TAC TCT GAA CAT TAT GTA TTT …
CR9114_stop1	5'-CAA AGT GTT TTA ACC CAA CCA CCT GCT GTG TCT GGT ACC CCA GGA CAA AGA GTT ACC ATC TAA TGA AGT GGT AGT GAT AGT AAC ATT GGT AGA AGA TCT GTT AAT TGG TAT CAA CAA TTC CCT GGA ACT GCC CCT AAA TTG TTA ATC TAC AGT AAT GAT CAA AGA CCA AGT GTC GTA CCA GAT AGG TTC TCT GGT TCA AAG TCA GGA ACT AGT GCC TCT TTA GCC ATA TCA GGA TTA CAA AGT GAA GAT GAA GCT GAA TAC TAT TGT GCA GCT TGG GAT GAT TCA TTG AAA GGA GCC …
CR9114_stop2	5'-CAA AGT GTT TTA ACC CAA CCA CCT GCA GTT AGT GGT ACT CCA GGT CAA AGA GTG ACT ATA TCT TGT TAG TAG TCA GAT AGT AAT ATC GGA AGA AGG AGT GTT AAT TGG TAT CAA CAA TTC CCA GGA ACA GCA CCA AAA TTG TTG ATA TAC TCA AAC GAT CAA AGG CCT TCA GTG GTC CCA GAT AGA TTC TCA GGA AGT AAA TCT GGA ACC TCT GCT TCT TTA GCA ATA TCT GGT TTA CAA AGT GAA GAT GAA GCC GAA TAT TAC TGT GCA GCC TGG GAT GAT AGT TTA AAA GGT GCT …
CR9114_stop3	5'-CAA AGT GTT TTA ACC CAA CCA CCT GCT GTG TCA GGT ACA CCA GGA CAA AGA GTG ACT ATC TCT TGT TCT GGA TAG TGA TCA AAT ATC GGT AGG AGA TCA GTA AAT TGG TAT CAA CAA TTT CCT GGA ACA GCC CCT AAG TTA TTA ATT TAT TCT AAT GAT CAA AGG CCT AGT GTA GTT CCA GAT AGA TTC TCT GGT AGT AAG AGT GGA ACT TCA GCT TCT TTG GCT ATA TCA GGT TTG CAA TCA GAA GAT GAA GCT GAA TAT TAT TGT GCA GCC TGG GAT GAT TCT TTG AAA GGT GCT …
CR9114_stop4	5'-CAA AGT GTT TTA ACC CAA CCA CCT GCC GTA TCA GGA ACC CCA GGA CAA AGG GTT ACA ATA TCA TGT AGT GGA TCA GAT TAG TAA ATT GGT AGA AGA TCT GTC AAT TGG TAT CAA CAA TTC CCT GGA ACA GCA CCA AAA TTG TTG ATT TAC AGT AAC GAT CAA AGA CCT AGT GTG GTC CCT GAT AGG TTC TCA GGT TCA AAA TCA GGA ACA TCT GCT TCA TTG GCA ATC TCA GGA TTA CAA TCA GAA GAT GAA GCT GAA TAT TAC TGT GCA GCC TGG GAT GAT AGT TTA AAG GGT GCA …
CR9114_stop5	5'-CAA AGT GTT TTA ACC CAA CCA CCT GCT GTG TCT GGA ACC CCA GGT CAA AGG GTT ACA ATA TCA TGT TCT GGA TCT GAT TCA AAT TGA TAA AGG AGG AGT GTT AAT TGG TAT CAA CAA TTC CCA GGT ACA GCC CCA AAG TTG TTG ATT TAT TCA AAC GAT CAA AGG CCT TCA GTA GTT CCT GAT AGA TTC AGT GGA TCT AAA TCT GGA ACT TCT GCT TCA TTA GCT ATC AGT GGA TTA CAA TCT GAA GAT GAA GCA GAA TAT TAC TGT GCC GCC TGG GAT GAT TCA TTG AAA GGA GCT …
CR9114_stop6	5'-CAA AGT GTT TTA ACC CAA CCA CCT GCC GTC TCA GGA ACC CCA GGT CAA AGG GTA ACA ATA TCT TGT TCT GGT TCA GAT TCT AAT ATC GGT TGA TGA AGT GTG AAC TGG TAT CAA CAA TTC CCA GGT ACC GCC CCT AAG TTG TTA ATA TAT TCA AAC GAT CAA AGA CCA TCA GTC GTC CCA GAT AGG TTT TCT GGA TCA AAG TCA GGT ACA TCT GCT TCA TTG GCT ATA TCA GGT TTG CAA AGT GAA GAT GAA GCC GAA TAC TAT TGT GCA GCC TGG GAT GAT AGT TTG AAA GGT GCA …
CR9114_stop7	5'-CAA AGT GTT TTA ACC CAA CCA CCT GCT GTG AGT GGA ACT CCA GGT CAA AGG GTG ACC ATC AGT TGT TCT GGT TCA GAT AGT AAC ATA GGA AGA AGA TAG TAA AAC TGG TAC CAA CAA TTC CCA GGT ACC GCC CCT AAA TTG TTG ATC TAC TCT AAT GAT CAA AGG CCA TCT GTA GTC CCT GAT AGA TTT TCA GGA TCA AAA TCA GGT ACC TCA GCC AGT TTG GCC ATA AGT GGA TTA CAA AGT GAA GAT GAA GCA GAA TAC TAT TGT GCT GCA TGG GAT GAT AGT TTA AAA GGT GCA …
CR9114_stop8	5'-CAA AGT GTT TTA ACC CAA CCA CCT GCC GTT TCA GGT ACT CCA GGT CAA AGA GTG ACA ATA TCT TGT TCT GGT TCA GAT AGT AAC ATA GGA AGA AGG AGT GTA TAA TAA TAT CAA CAA TTC CCT GGT ACC GCA CCT AAA TTG TTA ATA TAC TCA AAC GAT CAA AGG CCA TCA GTT GTT CCA GAT AGG TTC TCT GGA TCT AAG TCT GGA ACC TCA GCT TCT TTG GCC ATC TCA GGT TTG CAA TCA GAA GAT GAA GCA GAA TAT TAT TGT GCC GCC TGG GAT GAT TCA TTG AAA GGA GCA …
CR9114_stop9	5'-CAA AGT GTT TTA ACC CAA CCA CCT GCT GTA TCT GGT ACA CCA GGT CAA AGA GTA ACC ATA TCA TGT TCT GGT AGT GAT AGT AAC ATT GGT AGA AGA TCA GTA AAT TGG TAG TAA CAA TTT CCA GGA ACA GCA CCT AAG TTG TTA ATT TAT TCT AAC GAT CAA AGA CCT TCA GTT GTG CCA GAT AGA TTC TCT GGT AGT AAA TCA GGT ACT TCA GCC AGT TTA GCA ATT AGT GGT TTA CAA AGT GAA GAT GAA GCT GAA TAT TAC TGT GCC GCT TGG GAT GAT TCA TTG AAG GGT GCA …
CR9114_stop10	5'-CAA AGT GTT TTA ACC CAA CCA CCT GCT GTA TCA GGA ACC CCT GGT CAA AGA GTC ACA ATA TCT TGT TCA GGA AGT GAT TCA AAC ATA GGT AGA AGA TCT GTC AAC TGG TAC CAA TAA TAG CCA GGA ACC GCA CCA AAG TTA TTA ATC TAT TCT AAT GAT CAA AGG CCT TCT GTG GTA CCA GAT AGG TTT TCT GGA AGT AAA TCT GGA ACT AGT GCT AGT TTA GCC ATC TCA GGT TTA CAA AGT GAA GAT GAA GCT GAA TAT TAC TGT GCT GCC TGG GAT GAT AGT TTA AAG GGA GCC …

## Sheet: Expression and binding scores
Variant ID	Seq (aa)	Seq (nuc)	IGLV	IGLJ	CDRL3	CDRL3 length	motif (91/96)	SHM	SHM count	Antigen	Express score	Bind score
A17	SYELTQPPSASGTPGQRVTISCSGSSSNIGSNTVNWYQQLPGTAPKLLIYSNNQRPSGVPDRFSGSKSGTSASLAISGLQSEDEADYYCAAWDDSLNGCVFGTGTKVTVL	CAAAGTGTTTTAACCCAACCACCTTCTGCCAGTGGTACACCAGGTCAAAGAGTCACCATAAGTTGTAGTGGATCATCATCAAACATAGGATCTAATACCGTAAATTGGTATCAACAATTGCCTGGAACAGCACCAAAATTATTGATCTATTCAAACAACCAAAGGCCATCAGGAGTCCCAGATAGATTCAGTGGTAGTAAGTCTGGTACTTCAGCAAGTTTGGCTATATCTGGTTTGCAATCAGAAGATGAAGCAGATTACTATTGTGCTGCATGGGATGATTCATTGAATGGATGTGTTTTCGGTACCGGAACTAAGGTTACCGTTTTG	IGLV1-44	IGLJ1*01	AAWDDSLNGCV	11	WC	Q1S,S2Y,V3E	3	Others	0.796907	1.04399
CR9114_stop9	SYVLTQPPAVSGTPGQRVTISCSGSDSNIGRRSVNW__QFPGTAPKLLIYSNDQRPSVVPDRFSGSKSGTSASLAISGLQSEDEAEYYCAAWDDSLKGAVFGGGTQLTVL	CAAAGTGTTTTAACCCAACCACCTGCTGTATCTGGTACACCAGGTCAAAGAGTAACCATATCATGTTCTGGTAGTGATAGTAACATTGGTAGAAGATCAGTAAATTGGTAGTAACAATTTCCAGGAACAGCACCTAAGTTGTTAATTTATTCTAACGATCAAAGACCTTCAGTTGTGCCAGATAGATTCTCTGGTAGTAAATCAGGTACTTCAGCCAGTTTAGCAATTAGTGGTTTACAAAGTGAAGATGAAGCTGAATATTACTGTGCCGCTTGGGATGATTCATTGAAGGGTGCAGTTTTTGGTGGTGGTACCCAATTAACTGTCTTG	IGLV1-44	IGLJ7*01	AAWDDSLKGAV	11	WA	Q1S,S2Y,S9A,A11V,S27D,S30R,N31R,T32S,L39F,N52D,G57V,D85E,N95AK	13	Nonsense	-0.147651	-0.272468
CR9114_stop3	SYVLTQPPAVSGTPGQRVTISCSG__SNIGRRSVNWYQQFPGTAPKLLIYSNDQRPSVVPDRFSGSKSGTSASLAISGLQSEDEAEYYCAAWDDSLKGAVFGGGTQLTVL	CAAAGTGTTTTAACCCAACCACCTGCTGTGTCAGGTACACCAGGACAAAGAGTGACTATCTCTTGTTCTGGATAGTGATCAAATATCGGTAGGAGATCAGTAAATTGGTATCAACAATTTCCTGGAACAGCCCCTAAGTTATTAATTTATTCTAATGATCAAAGGCCTAGTGTAGTTCCAGATAGATTCTCTGGTAGTAAGAGTGGAACTTCAGCTTCTTTGGCTATATCAGGTTTGCAATCAGAAGATGAAGCTGAATATTATTGTGCAGCCTGGGATGATTCTTTGAAAGGTGCTGTCTTTGGAGGTGGTACCCAATTAACTGTCTTG	IGLV1-44	IGLJ7*01	AAWDDSLKGAV	11	WA	Q1S,S2Y,S9A,A11V,S27D,S30R,N31R,T32S,L39F,N52D,G57V,D85E,N95AK	13	Nonsense	-0.0141996	-0.11909
5T0406	QSVLTQPPSASGTPGQRVTISCSGSNSNIGSNPVNWYQHLPGTAPKLLIYSDNQRPSGVPDRFSGSKSGTSASLAISGLQSEDEADYYCAAWDDRLNGPGYVFGTGTTVTVL	CAAAGTGTTTTAACCCAACCACCTTCAGCTTCTGGTACTCCTGGACAAAGAGTCACCATCTCATGTTCAGGATCAAACTCAAACATTGGATCAAACCCTGTGAATTGGTACCAACATTTACCAGGTACAGCTCCTAAGTTGTTGATATACTCTGATAACCAAAGACCATCTGGAGTCCCTGATAGATTCTCTGGTTCAAAGTCAGGTACCAGTGCTAGTTTGGCAATTTCTGGTTTGCAATCTGAAGATGAAGCCGATTACTATTGTGCAGCCTGGGATGATAGATTAAACGGTCCAGGTTATGTCTTTGGTACCGGAACTAAGGTTACCGTTTTG	IGLV1-44	IGLJ1*01	AAWDDRLNGPGYV	13	WY	S27N,T32P,Q38H,N51D,S94R,K103T	6	Others	0.924213	0.433153
CR9114_stop4	SYVLTQPPAVSGTPGQRVTISCSGSD__IGRRSVNWYQQFPGTAPKLLIYSNDQRPSVVPDRFSGSKSGTSASLAISGLQSEDEAEYYCAAWDDSLKGAVFGGGTQLTVL	CAAAGTGTTTTAACCCAACCACCTGCCGTATCAGGAACCCCAGGACAAAGGGTTACAATATCATGTAGTGGATCAGATTAGTAAATTGGTAGAAGATCTGTCAATTGGTATCAACAATTCCCTGGAACAGCACCAAAATTGTTGATTTACAGTAACGATCAAAGACCTAGTGTGGTCCCTGATAGGTTCTCAGGTTCAAAATCAGGAACATCTGCTTCATTGGCAATCTCAGGATTACAATCAGAAGATGAAGCTGAATATTACTGTGCAGCCTGGGATGATAGTTTAAAGGGTGCAGTGTTCGGTGGTGGTACCCAATTAACTGTCTTG	IGLV1-44	IGLJ7*01	AAWDDSLKGAV	11	WA	Q1S,S2Y,S9A,A11V,S27D,S30R,N31R,T32S,L39F,N52D,G57V,D85E,N95AK	13	Nonsense	-0.0144645	0.196808
CR9114_stop5	SYVLTQPPAVSGTPGQRVTISCSGSDSN__RRSVNWYQQFPGTAPKLLIYSNDQRPSVVPDRFSGSKSGTSASLAISGLQSEDEAEYYCAAWDDSLKGAVFGGGTQLTVL	CAAAGTGTTTTAACCCAACCACCTGCTGTGTCTGGAACCCCAGGTCAAAGGGTTACAATATCATGTTCTGGATCTGATTCAAATTGATAAAGGAGGAGTGTTAATTGGTATCAACAATTCCCAGGTACAGCCCCAAAGTTGTTGATTTATTCAAACGATCAAAGGCCTTCAGTAGTTCCTGATAGATTCAGTGGATCTAAATCTGGAACTTCTGCTTCATTAGCTATCAGTGGATTACAATCTGAAGATGAAGCAGAATATTACTGTGCCGCCTGGGATGATTCATTGAAAGGAGCTGTGTTCGGAGGTGGTACCCAATTAACTGTCTTG	IGLV1-44	IGLJ7*01	AAWDDSLKGAV	11	WA	Q1S,S2Y,S9A,A11V,S27D,S30R,N31R,T32S,L39F,N52D,G57V,D85E,N95AK	13	Nonsense	-0.286148	-0.268217
CR9114_stop7	SYVLTQPPAVSGTPGQRVTISCSGSDSNIGRR__NWYQQFPGTAPKLLIYSNDQRPSVVPDRFSGSKSGTSASLAISGLQSEDEAEYYCAAWDDSLKGAVFGGGTQLTVL	CAAAGTGTTTTAACCCAACCACCTGCTGTGAGTGGAACTCCAGGTCAAAGGGTGACCATCAGTTGTTCTGGTTCAGATAGTAACATAGGAAGAAGATAGTAAAACTGGTACCAACAATTCCCAGGTACCGCCCCTAAATTGTTGATCTACTCTAATGATCAAAGGCCATCTGTAGTCCCTGATAGATTTTCAGGATCAAAATCAGGTACCTCAGCCAGTTTGGCCATAAGTGGATTACAAAGTGAAGATGAAGCAGAATACTATTGTGCTGCATGGGATGATAGTTTAAAAGGTGCAGTATTTGGTGGTGGTACCCAATTAACTGTCTTG	IGLV1-44	IGLJ7*01	AAWDDSLKGAV	11	WA	Q1S,S2Y,S9A,A11V,S27D,S30R,N31R,T32S,L39F,N52D,G57V,D85E,N95AK	13	Nonsense	0.065936	-0.248162
CR9114_stop10	SYVLTQPPAVSGTPGQRVTISCSGSDSNIGRRSVNWYQ__PGTAPKLLIYSNDQRPSVVPDRFSGSKSGTSASLAISGLQSEDEAEYYCAAWDDSLKGAVFGGGTQLTVL	CAAAGTGTTTTAACCCAACCACCTGCTGTATCAGGAACCCCTGGTCAAAGAGTCACAATATCTTGTTCAGGAAGTGATTCAAACATAGGTAGAAGATCTGTCAACTGGTACCAATAATAGCCAGGAACCGCACCAAAGTTATTAATCTATTCTAATGATCAAAGGCCTTCTGTGGTACCAGATAGGTTTTCTGGAAGTAAATCTGGAACTAGTGCTAGTTTAGCCATCTCAGGTTTACAAAGTGAAGATGAAGCTGAATATTACTGTGCTGCCTGGGATGATAGTTTAAAGGGAGCCGTGTTTGGTGGTGGTACCCAATTAACTGTCTTG	IGLV1-44	IGLJ7*01	AAWDDSLKGAV	11	WA	Q1S,S2Y,S9A,A11V,S27D,S30R,N31R,T32S,L39F,N52D,G57V,D85E,N95AK	13	Nonsense	0.164292	0.364356
CR9114_stop2	SYVLTQPPAVSGTPGQRVTISC__SDSNIGRRSVNWYQQFPGTAPKLLIYSNDQRPSVVPDRFSGSKSGTSASLAISGLQSEDEAEYYCAAWDDSLKGAVFGGGTQLTVL	CAAAGTGTTTTAACCCAACCACCTGCAGTTAGTGGTACTCCAGGTCAAAGAGTGACTATATCTTGTTAGTAGTCAGATAGTAATATCGGAAGAAGGAGTGTTAATTGGTATCAACAATTCCCAGGAACAGCACCAAAATTGTTGATATACTCAAACGATCAAAGGCCTTCAGTGGTCCCAGATAGATTCTCAGGAAGTAAATCTGGAACCTCTGCTTCTTTAGCAATATCTGGTTTACAAAGTGAAGATGAAGCCGAATATTACTGTGCAGCCTGGGATGATAGTTTAAAAGGTGCTGTCTTCGGAGGTGGTACCCAATTAACTGTCTTG	IGLV1-44	IGLJ7*01	AAWDDSLKGAV	11	WA	Q1S,S2Y,S9A,A11V,S27D,S30R,N31R,T32S,L39F,N52D,G57V,D85E,N95AK	13	Nonsense	0.0355289	0.0718879
9.1.c1562	QSVLTQPPSVSGAPGQRVTISCTGSSSNIGTGYDVHWYQQLPGTAPKLLIYGNINRPSGVPDRFSGSKSGTSASLAITGLQAEDEADYHCQSYDSSLSGSVFGGGTKLTVL	CAAAGTGTTTTAACCCAACCACCTTCAGTCAGTGGAGCTCCAGGTCAAAGAGTGACTATCTCATGTACAGGAAGTAGTTCAAATATCGGTACTGGATATGATGTCCATTGGTATCAACAATTACCTGGAACTGCCCCAAAATTGTTGATTTACGGTAACATCAACAGGCCTTCAGGAGTTCCAGATAGATTTAGTGGTTCTAAGTCTGGTACTAGTGCTTCATTGGCAATTACAGGTTTACAAGCCGAAGATGAAGCCGATTATCATTGTCAATCTTATGATTCATCTTTATCTGGTTCTGTGTTCGGTGGTGGTACCAAGTTAACTGTTTTA	IGLV1-40	IGLJ3*02	QSYDSSLSGSV	11	YS	A29T,S52I,Y87H	3	Others	0.902244	0.953701
ADI-14353	QSALTQPASVSGSPGQSITISCTGTSSDVGGYNYVSWHQQHPGKAPKLLIYDVSNRPSGVSNRFSGSKSGNTASLSISGLQAEDEADYYCSSFTSTSTPYVFGTGTQLTVL	CAAAGTGCTTTGACACAACCTGCCTCTGTTTCTGGATCACCTGGACAAAGTATCACTATTAGTTGTACTGGAACAAGTTCAGATGTGGGAGGATACAACTACGTTAGTTGGCATCAACAACATCCTGGTAAGGCACCAAAATTATTAATTTACGATGTCAGTAATAGACCATCTGGAGTATCAAATAGATTTTCAGGTTCTAAATCTGGTAATACAGCCTCATTATCTATATCTGGATTGCAAGCAGAAGATGAAGCAGATTATTATTGTTCAAGTTTTACATCTACCTCAACTCCATACGTCTTCGGTACCGGAACTAAGGTTACCGTTTTG	IGLV2-14	IGLJ1*01	SSFTSTSTPYV	11	FY	Y36H,M47L,E50D,T74S,Y91F,S94T,K103Q,V104L	8	Others	0.72511	-0.0798218
CR9114_stop6	SYVLTQPPAVSGTPGQRVTISCSGSDSNIG__SVNWYQQFPGTAPKLLIYSNDQRPSVVPDRFSGSKSGTSASLAISGLQSEDEAEYYCAAWDDSLKGAVFGGGTQLTVL	CAAAGTGTTTTAACCCAACCACCTGCCGTCTCAGGAACCCCAGGTCAAAGGGTAACAATATCTTGTTCTGGTTCAGATTCTAATATCGGTTGATGAAGTGTGAACTGGTATCAACAATTCCCAGGTACCGCCCCTAAGTTGTTAATATATTCAAACGATCAAAGACCATCAGTCGTCCCAGATAGGTTTTCTGGATCAAAGTCAGGTACATCTGCTTCATTGGCTATATCAGGTTTGCAAAGTGAAGATGAAGCCGAATACTATTGTGCAGCCTGGGATGATAGTTTGAAAGGTGCAGTATTTGGTGGTGGTACCCAATTAACTGTCTTG	IGLV1-44	IGLJ7*01	AAWDDSLKGAV	11	WA	Q1S,S2Y,S9A,A11V,S27D,S30R,N31R,T32S,L39F,N52D,G57V,D85E,N95AK	13	Nonsense	0.0861067	0.115245
CS3	QSVLTQPPSVSAAPGQKVTISCSGSSSNIGKNYVSWYQQFPGTAPKLLIYDNNKRPSGIPDRFSGSKSGTSATLGITGLQTGDEADYYCGTWDNTLSAVVFGGGTKVTVL	CAAAGTGTTTTAACCCAACCACCTAGTGTGTCAGCCGCTCCAGGTCAAAAGGTTACAATCTCATGTTCTGGATCATCTAGTAATATCGGAAAGAATTATGTAAGTTGGTATCAACAATTCCCTGGAACAGCCCCAAAATTGTTAATTTACGATAATAATAAAAGACCAAGTGGAATACCTGATAGATTTAGTGGTTCAAAGTCTGGTACTTCAGCCACATTAGGAATCACCGGTTTACAAACTGGAGATGAAGCTGATTATTATTGTGGTACTTGGGATAACACATTATCAGCTGTAGTTTTTGGAGGTGGTACCAAGTTAACTGTTTTA	IGLV1-51	IGLJ2*01,IGLJ3*01	GTWDNTLSAVV	11	WV	N30K,L39F,S93N,S94T,L104V	5	Influenza	1.05782	1.21005
CR9114_stop1	SYVLTQPPAVSGTPGQRVTI__SGSDSNIGRRSVNWYQQFPGTAPKLLIYSNDQRPSVVPDRFSGSKSGTSASLAISGLQSEDEAEYYCAAWDDSLKGAVFGGGTQLTVL	CAAAGTGTTTTAACCCAACCACCTGCTGTGTCTGGTACCCCAGGACAAAGAGTTACCATCTAATGAAGTGGTAGTGATAGTAACATTGGTAGAAGATCTGTTAATTGGTATCAACAATTCCCTGGAACTGCCCCTAAATTGTTAATCTACAGTAATGATCAAAGACCAAGTGTCGTACCAGATAGGTTCTCTGGTTCAAAGTCAGGAACTAGTGCCTCTTTAGCCATATCAGGATTACAAAGTGAAGATGAAGCTGAATACTATTGTGCAGCTTGGGATGATTCATTGAAAGGAGCCGTATTCGGAGGTGGTACCCAATTAACTGTCTTG	IGLV1-44	IGLJ7*01	AAWDDSLKGAV	11	WA	Q1S,S2Y,S9A,A11V,S27D,S30R,N31R,T32S,L39F,N52D,G57V,D85E,N95AK	13	Nonsense	0.1106	0.159641
CQTS043	QSVLTQPPSVSGAPGQRVTISCTGSSSNIGAGYDVHWYQQLPGTAPKLLIYDNTNRPSGVPDRFSGSKSGTSASLAITGLQAEDEADYYCQSYDSSLSVVVFGGGTKLTVL	CAAAGTGTTTTAACCCAACCACCTTCAGTCAGTGGTGCCCCAGGTCAAAGGGTCACTATTTCATGTACAGGATCTTCTAGTAATATCGGTGCTGGTTACGATGTCCATTGGTATCAACAATTGCCTGGTACTGCACCAAAGTTATTGATATACGATAACACTAACAGACCAAGTGGTGTACCAGATAGGTTTAGTGGTTCTAAGTCAGGTACCTCTGCATCTTTAGCTATAACAGGATTGCAAGCCGAAGATGAAGCTGATTACTACTGTCAATCTTATGATTCTTCTTTGAGTGTCGTCGTATTTGGTGGTGGTACCAAGTTAACTGTTTTA	IGLV1-40	IGLJ2*01,IGLJ3*01	QSYDSSLSVVV	11	YV	G50D,S52T	2	Others	1.03768	0.706104
ADI-21061	QSALIQPASVSGFPGQSITISCTGASSDVGGYNFVSWYQQHPGKAPKLIIYEVTKRPSGVSNRFSGSESGNTASLTISGLQAEDEADYYCSSFRYTSSIVYVFGSGTKVTVL	CAAAGTGCTTTGACACAACCTGCCAGTGTATCTGGATTTCCAGGTCAATCTATCACAATCAGTTGTACCGGAGCTAGTAGTGATGTAGGAGGATACAATTTCGTGTCTTGGTATCAACAACATCCAGGAAAAGCTCCAAAGTTAATCATATATGAAGTCACAAAAAGACCATCTGGTGTCTCTAATAGATTTTCTGGAAGTGAATCTGGTAACACTGCCAGTTTGACAATATCTGGATTACAAGCCGAAGATGAAGCTGATTACTACTGTTCAAGTTTTAGATATACCTCAAGTATCGTATACGTGTTCGGTACCGGAACTAAGGTTACCGTTTTG	IGLV2-14	IGLJ1*01	SSFRYTSSIVYV	12	FY	T5I,S14F,T26A,Y32F,M47I,S52T,N53K,K66E,Y91F,T100S	10	Others	1.12191	0.0436885
561_09_03	QSVLTQPPSVSGAPGQTVTISCAGTSSTIGSDHGVHWYQQLPGTAPKLLIYGNNNRPSGVPDRFSGSTSGTSASLAITGLQADDEADYYCQSYDGNNFVFGPGTKVTVL	CAAAGTGTTTTAACCCAACCACCTTCTGTGTCAGGAGCACCAGGTCAAACCGTTACCATTAGTTGTGCCGGAACTTCTAGTACCATAGGTTCTGATCATGGAGTGCATTGGTACCAACAATTACCAGGTACCGCCCCTAAGTTATTGATTTATGGTAACAATAACAGACCATCTGGAGTACCAGATAGGTTCTCAGGTTCTACCTCAGGAACTAGTGCATCTTTGGCCATTACTGGTTTACAAGCTGATGATGAAGCAGATTACTATTGTCAATCTTATGATGGTAACAATTTTGTTTTTGGAACCGGAACTAAGGTTACCGTTTTG	IGLV1-40	IGLJ1*01	QSYDGNNFV	9	YF	R18T,T24A,S26T,N27BT,A29S,G30D,Y31H,D32G,S52N,K66T,E81D,S93G,T100P	13	Others	1.00401	0.180969
ab166	QSELTQPPSVSGAPGQRVTISCTGSSSNIGAGYDVHWYQQLPGTAPKLLIYGNSNRPSGVPDRFSGSKSGTSASLAITGLQAEDEADYYCQSYDSSLSGPVFGTGTKVTVL	CAAAGTGTTTTAACCCAACCACCTTCAGTTTCTGGAGCCCCTGGACAAAGGGTCACTATCTCTTGTACAGGATCAAGTTCAAATATTGGTGCAGGATATGATGTCCATTGGTACCAACAATTGCCTGGAACAGCTCCTAAATTGTTAATATATGGAAATTCAAACAGGCCTTCAGGTGTACCTGATAGGTTTTCTGGTAGTAAAAGTGGTACTTCAGCTTCTTTGGCAATCACAGGATTGCAAGCTGAAGATGAAGCAGATTATTACTGTCAATCTTACGATTCTTCTTTATCAGGTCCTGTTTTCGGTACCGGAACTAAGGTTACCGTTTTG	IGLV1-40	IGLJ1*01	QSYDSSLSGPV	11	YP	V3E	1	Others	0.756996	1.07103
COV2-2821	SYVLTQPPSVSVAPGKTASITCEGNNIGSKSVHWYQQKPGQAPVLVIYYDSDRPSGIPERFSGSNSGNTATLTISRVEAGDEADYYCQVWDSSSDRLYVFGTGTKVTVL	TCTTATGTCTTGACCCAACCTCCATCTGTCTCTGTCGCACCTGGAAAAACCGCTTCAATTACTTGTGAAGGTAACAACATAGGATCTAAATCAGTGCATTGGTATCAACAAAAGCCAGGTCAAGCACCTGTTTTAGTTATTTACTACGATAGTGATAGACCTTCTGGTATACCAGAAAGGTTCTCAGGAAGTAATTCTGGTAACACCGCCACATTGACTATCTCTAGGGTAGAAGCTGGAGATGAAGCAGATTATTATTGTCAAGTCTGGGATTCTAGTAGTGATAGATTGTACGTATTTGGTACCGGAACTAAGGTTACCGTTTTG	IGLV3-21	IGLJ1*01	QVWDSSSDRLYV	12	WY	R20S,G24E	2	Others	1.12426	0.10415
ADI-15922	QSVLTQPPSAYGTPGQRVTISCSGSSSNIGSNTVNWYQQLPRTAPKLLIYSNNQRPSGVPDRFSGSKSGTSASLAISGLQSEDEADYYCAAWDDSLNAYVFGTATKVTVL	CAAAGTGTTTTAACCCAACCACCTTCAGCCTACGGTACACCAGGTCAAAGAGTCACAATTTCTTGTAGTGGATCATCATCAAACATCGGTTCTAACACAGTAAACTGGTACCAACAATTGCCTAGGACTGCCCCAAAGTTGTTGATATATTCTAACAACCAAAGACCATCTGGAGTCCCTGATAGATTCAGTGGATCTAAGTCAGGTACCTCTGCCTCTTTAGCCATTAGTGGATTACAAAGTGAAGATGAAGCCGATTACTATTGTGCCGCCTGGGATGATAGTTTAAACGCATACGTATTTGGAACCGGAACTAAGGTTACCGTTTTG	IGLV1-44	IGLJ1*01	AAWDDSLNAYV	11	WY	S12Y,G41R,G101A	3	Others	0.84481	0.572157
HENV-2	QSVLTQPPSASGTPGQRVTISCSGSSSNIGFNTVSWYQHLPGTAPKLLIYSNDQRPSGVPDRFSGSKSGTSASLAISGLQSEDEADYYCAAWDDSLNGWVFGGGTKLTVL	CAAAGTGTTTTAACCCAACCACCTTCTGCATCAGGAACTCCTGGACAAAGAGTTACAATCTCATGTTCTGGATCAAGTTCAAATATAGGATTTAATACCGTTAGTTGGTACCAACATTTACCTGGAACCGCCCCTAAGTTGTTAATCTACTCAAACGATCAAAGACCATCTGGTGTCCCTGATAGGTTTAGTGGAAGTAAGTCTGGTACATCAGCTTCATTGGCTATTTCAGGTTTGCAATCTGAAGATGAAGCAGATTACTACTGTGCCGCATGGGATGATTCATTAAATGGTTGGGTGTTTGGTGGTGGTACCAAGTTAACTGTTTTA	IGLV1-44	IGLJ3*02	AAWDDSLNGWV	11	WW	S30F,N34S,Q38H,N52D	4	Others	1.04872	0.178044
COV2-2624	SYELTQPPSVSVSPGQTARITCSADALPKQYAYWYQQKPGQAPVLVIYKDSERPSGIPERFSGSSSGTTVTLTISGVQAEDEADYYCQSTDSSGSYVVFGGGTKLTVL	AGTTACGAATTGACACAACCTCCATCTGTGTCAGTTTCACCAGGACAAACTGCCAGAATAACATGTTCAGCTGATGCATTGCCAAAACAATATGCCTATTGGTATCAACAAAAACCAGGACAAGCTCCAGTGTTGGTTATCTACAAGGATTCAGAAAGACCTTCAGGAATACCAGAAAGGTTTAGTGGTAGTAGTTCAGGAACCACCGTCACCTTGACCATAAGTGGAGTGCAAGCTGAAGATGAAGCTGATTATTATTGTCAATCAACCGATTCATCTGGTTCATACGTTGTCTTCGGTGGTGGTACCAAGTTAACTGTTTTA	IGLV3-25	IGLJ2*01,IGLJ3*01	QSTDSSGSYVV	11	TV	G25A,A91T,T95AS	3	Others	0.855057	-0.108089
9.1.c1510	QSVLTQPPSVSAAPGQKVTISCSGSNSNIGNNYVSWYQQLPGTAPKLLIYDNNERPSGIPDRFSASKSGTSATLGITGLQTGDEADYYCVTWDSSLSDVVFGGGTKLTVL	CAAAGTGTTTTAACCCAACCACCTTCTGTCAGTGCTGCCCCTGGACAAAAAGTGACTATATCTTGTTCTGGAAGTAACTCTAATATAGGAAACAATTATGTTTCTTGGTATCAACAATTGCCTGGAACAGCCCCAAAGTTATTGATATATGATAACAACGAAAGGCCTTCTGGTATACCAGATAGGTTTAGTGCCTCTAAATCTGGTACATCTGCAACCTTAGGAATTACAGGTTTGCAAACCGGTGATGAAGCAGATTACTACTGTGTGACCTGGGATTCTTCATTGTCAGATGTAGTTTTCGGTGGTGGTACCAAGTTAACTGTTTTA	IGLV1-51	IGLJ2*01,IGLJ3*01	VTWDSSLSDVV	11	WV	S27N,K53E,G64A,G89V,A95BD	5	Others	1.07258	0.86724
321.5.PB.5.7B04	QSVLTQPPSASGTPGQRVTISCSGSSSNIGSKTVNWYQQLPGTAPKLLIYSNDQRPSGVPDRFSGSKSGTSASLAISGLQSEDEADYYCATWDDSLNGWVFGGGTKLTVL	CAAAGTGTTTTAACCCAACCACCTAGTGCAAGTGGTACACCTGGACAAAGGGTTACCATATCATGTTCTGGTTCTAGTAGTAACATTGGTAGTAAAACCGTAAACTGGTACCAACAATTACCTGGTACTGCCCCAAAATTATTAATTTACTCAAATGATCAAAGACCATCAGGTGTACCTGATAGGTTCTCTGGTAGTAAATCTGGTACTTCAGCCTCTTTGGCAATTAGTGGTTTACAAAGTGAAGATGAAGCTGATTATTATTGTGCAACTTGGGATGATTCATTGAACGGATGGGTTTTTGGAGGTGGTACCAAGTTAACTGTTTTA	IGLV1-44	IGLJ3*02	ATWDDSLNGWV	11	WW	N31K,N52D,A90T	3	Influenza	0.949136	0.503284
F026-427	QSVLTQPPSASGTPGQRVTISCSGSSSNIGSNTVNWYQQLPGTAPKLLIYSNNQRPSGAPDRFSGSKSGTSASLAISGLQSEDEADYYCAAWDDSLNGYVFGTGTKVTVL	CAAAGTGTTTTAACCCAACCACCTTCAGCATCAGGTACACCAGGACAAAGGGTGACAATTAGTTGTTCAGGTAGTTCATCAAACATCGGTTCAAATACAGTTAATTGGTATCAACAATTACCAGGTACCGCCCCAAAGTTGTTAATATATTCTAACAATCAAAGACCTTCAGGAGCCCCTGATAGGTTCTCTGGATCAAAATCTGGTACCTCTGCAAGTTTGGCAATATCAGGATTGCAATCAGAAGATGAAGCCGATTATTATTGTGCAGCATGGGATGATTCATTAAATGGTTACGTATTCGGTACCGGAACTAAGGTTACCGTTTTG	IGLV1-44	IGLJ1*01	AAWDDSLNGYV	11	WY	V58A	1	Influenza	0.663086	0.818096
5.6.c2625	QSALTQPASVSGSPGQSITISCTGTSSDVGSYNLVSWYQQHPGKAPKLIIYEVNNRPSGVSSRFSGSKSGNTASLTISGLQAEDEGDYYCCSYAGRSTLVFGGGTMLTVL	CAAAGTGCTTTGACACAACCTGCCTCTGTCTCAGGATCACCAGGTCAATCAATTACAATCAGTTGTACAGGAACATCTTCAGATGTAGGATCATACAATTTGGTTAGTTGGTATCAACAACATCCAGGAAAAGCACCAAAGTTAATCATTTACGAAGTCAATAACAGACCTAGTGGAGTGAGTAGTAGATTCTCAGGTTCAAAGAGTGGTAACACTGCTTCTTTGACTATTTCTGGTTTACAAGCCGAAGATGAAGGAGATTATTATTGTTGTTCATACGCTGGTAGAAGTACTTTGGTCTTTGGTGGTGGTACCAAGTTAACTGTTTTA	IGLV2-23	IGLJ3*02	CSYAGRSTLV	10	YL	M47I,S52N,K53N,N60S,A84G,S94R,K103M	7	Others	0.634252	-0.20107
HENV-21	SYVLTQPPSVSEAPGQTARITCGENNIGSKSVHWYQQKPGQAPVLVVYDDSDRPSGIPERFSGSKSGNTATLTISRVEAGDEADYYCQVWDGSSDYVVFGGGTKLTVL	TCTTATGTCTTGACCCAACCTCCAAGTGTTAGTGAAGCTCCTGGTCAAACTGCAAGAATAACATGTGGAGAAAATAACATAGGTTCTAAGAGTGTACATTGGTATCAACAAAAACCTGGTCAAGCTCCTGTGTTAGTTGTTTACGATGATTCTGATAGGCCAAGTGGTATTCCTGAAAGGTTTAGTGGTTCTAAAAGTGGTAACACCGCTACCTTAACAATTTCTAGGGTTGAAGCAGGTGATGAAGCAGATTATTACTGTCAAGTATGGGATGGTTCTTCTGATTACGTTGTGTTCGGAGGTGGTACCAAGTTAACTGTTTTA	IGLV3-21	IGLJ2*01,IGLJ3*01	QVWDGSSDYVV	11	WV	V13E,G25E,N66K,S93G,H95BY	5	Others	0.745331	0.175993
024-10128_3C04	QSVLTQPPSVSGAPGQRVTISCTGSSSNIGAPYDVHWYQHRPGTAPKLLIYGNVNRPSGVPDRFSGSKSGTSASLAITGLQAEDEADYYCQSYDNSLSGFWVFGGGTKLTVL	CAAAGTGTTTTAACCCAACCACCTTCTGTCTCAGGAGCACCAGGTCAAAGAGTAACTATAAGTTGTACAGGATCTTCTTCAAATATTGGTGCCCCTTACGATGTTCATTGGTACCAACATAGACCAGGAACTGCACCAAAGTTGTTGATATATGGTAACGTAAATAGGCCAAGTGGTGTGCCAGATAGATTCTCTGGAAGTAAGTCTGGAACTTCTGCATCTTTAGCAATTACAGGTTTACAAGCTGAAGATGAAGCCGATTATTATTGTCAATCATACGATAACAGTTTGTCAGGTTTCTGGGTATTCGGTGGTGGTACCAAGTTAACTGTTTTA	IGLV1-40	IGLJ3*02	QSYDNSLSGFWV	12	YW	G30P,Q38H,L39R,S52V,S93N	5	Others	0.960954	0.314139
H1N1_300-16-IgG-2C03	QSALTQPASVSGSPGQSITISCTGTSSDVGGYNYVSWYQQHPGKAPKLMIYEVANRPSGVSNRFSGSKSGNTASLTISGLQAEDEADYYCSSYTSSSTLGYVFGTGTKVTIL	CAAAGTGCTTTGACACAACCTGCCTCAGTAAGTGGATCTCCTGGACAATCTATAACCATAAGTTGTACAGGAACTAGTTCTGATGTCGGAGGATACAATTACGTTAGTTGGTATCAACAACATCCTGGAAAGGCCCCTAAGTTAATGATATATGAAGTCGCAAATAGACCTAGTGGTGTAAGTAACAGGTTTAGTGGTTCAAAGAGTGGAAATACAGCTTCTTTGACTATCTCTGGTTTACAAGCTGAAGATGAAGCCGATTATTATTGTTCTAGTTACACCTCATCATCAACTTTAGGTTATGTCTTTGGTACCGGAACTAAGGTTACCGTTTTG	IGLV2-14	IGLJ1*01	SSYTSSSTLGYV	12	YY	S52A,V106I	2	Influenza	0.945024	0.791545
150055-032_4B04	QSVLTQPSSASGTPGQRVTISCSGSTSNIGSNYVYWYQQFPGTAPTLLIYRNNQRPSGVPDRFSGSQSGTSASLAISGLRSDDEADYYCSAWDQSLSELVFGGGTKLTVL	CAAAGTGTTTTAACCCAACCACCTTCAGCAAGTGGTACACCAGGACAAAGGGTTACAATCTCATGTTCAGGTTCTACAAGTAACATAGGTAGTAATTACGTTTACTGGTATCAACAATTTCCAGGAACAGCTCCTACCTTGTTAATCTATAGAAACAATCAAAGGCCTAGTGGTGTCCCTGATAGGTTTTCAGGAAGTCAATCAGGTACAAGTGCTAGTTTGGCAATTAGTGGTTTAAGATCTGATGATGAAGCCGATTACTACTGTTCTGCCTGGGATCAAAGTTTGAGTGAATTGGTCTTTGGAGGTGGTACCAAGTTAACTGTTTTA	IGLV1-47	IGLJ2*01,IGLJ3*01	SAWDQSLSELV	11	WL	P8S,S27T,L39F,K45T,K66Q,E81D,A89S,D93Q	8	Influenza	1.1247	0.732188
317.4B.L016.01_W0	QSVVTQPPSLSGTPGQRVTISCSGSGSNIGLNHVYWYQQLPGTAPKLLIYRNYQRPSGVPDRFSGSKSGTSASLAISGLRSEDEADYYCASWDDSLRGPLFGGGTKLTVL	CAAAGTGTTTTAACCCAACCACCTAGTTTGTCAGGAACTCCTGGACAAAGAGTGACTATAAGTTGTTCTGGTTCTGGTTCTAATATAGGTTTGAATCATGTATACTGGTATCAACAATTACCTGGTACCGCCCCTAAATTATTAATTTACAGGAATTATCAAAGACCATCTGGAGTACCTGATAGGTTTTCAGGAAGTAAAAGTGGTACTAGTGCATCTTTAGCTATCTCTGGTTTGAGGAGTGAAGATGAAGCTGATTACTATTGTGCTTCTTGGGATGATAGTTTAAGGGGTCCTTTATTTGGTGGTGGTACCAAGTTAACTGTTTTA	IGLV1-47	IGLJ3*02	ASWDDSLRGPL	11	WP	L4V,A11L,S27G,S30L,Y32H,N52Y,A90S,S95AR	8	Others	0.893725	0.587906
Z1800M-30Jan08-5HB3-1	LPVLTQPPSVSVAPGKTARITCGGDNIGSKSVHWYQQKPGQAPVLVVYDDSDRPSGIPERFSGSNSENTATLTISRVEAGDEADYYCQVWDDYSEHYVFGTGTKVTVL	TCTTATGTCTTGACCCAACCTCCATCTGTGTCTGTAGCCCCAGGAAAAACTGCAAGAATTACATGTGGTGGAGATAACATTGGTAGTAAATCAGTTCATTGGTACCAACAAAAACCTGGTCAAGCCCCAGTATTGGTGGTATACGATGATAGTGATAGGCCTAGTGGTATCCCTGAAAGGTTCAGTGGAAGTAATTCTGAAAATACAGCAACCTTGACCATATCAAGAGTTGAAGCTGGTGATGAAGCTGATTATTACTGTCAAGTATGGGATGATTACTCTGAACATTATGTATTTGGTACCGGAACTAAGGTTACCGTTTTG	IGLV3-21	IGLJ1*01	QVWDDYSEHYV	11	WY	S1L,Y2P,N26D,G68E,S93D,S94Y,D95AE	7	Others	0.948002	0.194624
F045-092	QSVLTQPPSASGTPGQSVTISCSGSRSNIGGNTVNWYQHLPGMAPKLLIYSSNQRSSGVPDRFSGSKSGTSASLAISGLQSEDDADYYCASWDDSLNGVVFGGGTKLTVL	CAAAGTGTTTTAACCCAACCACCTTCAGCTTCAGGTACACCTGGTCAATCAGTTACCATCTCTTGTTCTGGTTCTAGGAGTAATATTGGTGGAAACACCGTAAATTGGTACCAACATTTACCTGGTATGGCCCCTAAGTTGTTGATTTACTCATCAAACCAAAGGTCAAGTGGAGTTCCTGATAGATTTTCTGGATCAAAATCAGGTACTAGTGCAAGTTTGGCTATCTCAGGTTTGCAAAGTGAAGATGATGCCGATTATTACTGTGCTTCATGGGATGATTCATTAAATGGAGTGGTATTTGGTGGTGGTACCAAGTTAACTGTTTTA	IGLV1-44	IGLJ3*02	ASWDDSLNGVV	11	WV	R18S,S27R,S30G,Q38H,T42M,N51S,P55S,E83D,A90S	9	Influenza	1.19618	1.06907
CLLRF22	QSVLTQPPSASGTPGQRVTISCSGSSSNIGSNTVNWYQQLPGTAPKLLIYSNNQRPSGVPDRFSGSKSGTSASLAISGLQSEDEADYYCAAWDDSLNGRVFGGGTKLTVL	CAAAGTGTTTTAACCCAACCACCTTCAGCTTCAGGTACCCCAGGACAAAGGGTTACCATAAGTTGTAGTGGTTCTTCTAGTAATATTGGAAGTAATACCGTTAACTGGTACCAACAATTGCCAGGAACCGCCCCTAAATTGTTGATCTATTCTAATAACCAAAGACCTTCAGGTGTTCCAGATAGGTTTTCAGGATCAAAAAGTGGTACATCTGCCAGTTTGGCAATTTCTGGATTGCAATCTGAAGATGAAGCTGATTACTATTGTGCAGCTTGGGATGATTCTTTAAACGGAAGGGTATTTGGAGGTGGTACCAAGTTAACTGTTTTA	IGLV1-44	IGLJ3*02	AAWDDSLNGRV	11	WR		0	Others	0.945316	0.636236
5.6.c2939	QSALTQPASVSGSPGQSITISCTGTISDVGSYNLVSWYQQHPGKAPKLMIYEGSKRPSGVSHRFSGSKSGNTASLTISGLQAEDEAAYFCCSYAGSSIYVFGTGTEVTVL	CAAAGTGCTTTGACACAACCTGCCTCAGTGTCAGGTTCACCAGGTCAAAGTATAACCATTTCTTGTACAGGAACCATTTCTGATGTTGGATCTTACAACTTAGTTTCTTGGTACCAACAACATCCAGGTAAGGCACCTAAGTTAATGATCTACGAAGGTTCAAAGAGGCCATCTGGAGTGTCTCATAGATTCAGTGGTTCTAAATCAGGTAATACTGCAAGTTTAACAATTAGTGGTTTACAAGCCGAAGATGAAGCAGCATACTTTTGTTGTTCATACGCTGGTTCTTCAATATACGTGTTTGGTACCGGAACTAAGGTTACCGTTTTG	IGLV2-23	IGLJ1*01	CSYAGSSIYV	10	YY	S27I,N60H,D85A,Y87F,K103E	5	Others	0.945251	-0.208964
317.4F.L013.01_W2	QSALTQPASVSGAPGQSITISCTGTSSDVGGFNYVSWYQHHPGKAPKLMIYDVNNRPSGVSNRFSGSKSGNTASLTISGLQAEDEADYFCASFTSSDTLYVFGTGTKVTVL	CAAAGTGCTTTGACACAACCTGCCTCTGTGTCAGGAGCTCCAGGACAAAGTATTACTATCAGTTGTACTGGAACTTCTTCAGATGTCGGTGGTTTCAATTATGTATCTTGGTATCAACATCATCCAGGTAAGGCTCCAAAGTTGATGATTTACGATGTAAACAACAGACCTAGTGGTGTGTCAAACAGATTTAGTGGATCTAAGAGTGGTAACACCGCCTCATTGACTATCTCTGGATTACAAGCAGAAGATGAAGCTGATTATTTCTGTGCCAGTTTCACATCTTCTGATACCTTGTATGTGTTCGGAACCGGAACTAAGGTTACCGTTTTG	IGLV2-14	IGLJ1*01	ASFTSSDTLYV	11	FY	S14A,Y30F,Q38H,E50D,S52N,Y87F,S89A,Y91F,S95D	9	Others	0.965816	0.837672
ADI-14578	QSVLTQPPSVSAAPGQKVTISCSGSNSNIGYNDVSWYQQLPGTAPQLLIYDNNKRTSGIPDRFSGSKFGTSATLGITGLQTGDEADYYCGTWDSSLSTVIFGGGTKLTVL	CAAAGTGTTTTAACCCAACCACCTTCTGTTTCTGCCGCTCCTGGTCAAAAGGTTACAATTTCATGTTCAGGAAGTAATTCAAATATTGGATACAATGATGTTAGTTGGTATCAACAATTGCCAGGTACAGCACCACAATTGTTGATCTATGATAACAACAAAAGAACATCAGGAATCCCAGATAGATTCTCTGGAAGTAAGTTTGGAACCAGTGCTACTTTAGGAATAACCGGATTACAAACCGGAGATGAAGCTGATTATTATTGTGGAACTTGGGATAGTTCTTTAAGTACAGTGATCTTTGGTGGTGGTACCAAGTTAACTGTTTTA	IGLV1-51	IGLJ2*01,IGLJ3*01	GTWDSSLSTVI	11	WV	S27N,N30Y,Y32D,K45Q,P55T,S67F,A95BT	7	Others	0.806561	0.950149
321.11.PB.6.1H03	SYELTQPPSVSVSPGQTASITCSGDRLGSKSACWYQQKPGQSPVLLIYQDSKRPSGISERSSGSNSGNTATLTISGTQTMDEADYYCQAWDSTSAFFGGGTKLTVL	AGTTACGAATTGACACAACCTCCAAGTGTTTCAGTTTCACCAGGACAAACCGCCTCTATTACCTGTTCTGGTGATAGGTTGGGATCTAAAAGTGCCTGTTGGTACCAACAAAAGCCTGGACAATCACCTGTTTTATTGATTTATCAAGATAGTAAAAGACCATCAGGTATCTCTGAAAGGTCAAGTGGTTCTAACTCTGGAAACACCGCTACATTAACAATAAGTGGAACACAAACTATGGATGAAGCTGATTACTACTGTCAAGCATGGGATTCAACATCAGCCTTCTTTGGTGGTGGTACCAAGTTAACTGTTTTA	IGLV3-1	IGLJ2*01,IGLJ3*01,IGLJ3*02	QAWDSTSAF	9	WA	K27R,D30S,Y32S,V47L,P59S,F62S,A80T,S94T,T95S	9	Influenza	1.17471	0.0140222
5f7	QSALTQPASVSGSPGQSITISCTGTSSDVGGYNYVSWYQQHPGKAPKLMIYDVSNRPSGVSNHFSGSKSGNTASLTISGLQAEDEADYYCSSYTSSSTLGVVFGGGTKVTVL	CAAAGTGCTTTGACACAACCTGCCAGTGTATCTGGTTCACCAGGTCAATCAATTACAATTTCTTGTACAGGTACATCTAGTGATGTAGGAGGATACAATTATGTCTCATGGTATCAACAACATCCAGGTAAAGCTCCAAAATTGATGATATATGATGTTTCAAACAGGCCTTCTGGAGTTAGTAATCATTTTTCTGGTAGTAAGTCTGGAAATACCGCTTCTTTAACCATCTCAGGATTACAAGCAGAAGATGAAGCCGATTACTACTGTTCATCTTACACAAGTTCATCTACCTTGGGTGTAGTGTTCGGAGGTGGTACCAAGTTAACTGTTTTA	IGLV2-14	IGLJ2*01,IGLJ3*01	SSYTSSSTLGVV	12	YV	E50D,R61H,L104V	3	Others	1.01034	0.859833
448-D	QSALTQPASVSGSPGQSITISCTGTSNDIGTYNLVSWYQHHPNKAPKVVVYENNKRPSGISNRFSGSKSGNTASLTISGLQAEDEADYYCCSYAGSSTWVFGGGTKLTVL	CAAAGTGCTTTGACACAACCTGCCTCAGTATCTGGAAGTCCAGGACAATCTATTACTATCTCTTGTACTGGAACTAGTAACGATATAGGTACTTACAACTTAGTAAGTTGGTATCAACATCATCCTAATAAGGCACCAAAAGTCGTCGTGTATGAAAACAACAAGAGGCCTAGTGGAATATCAAATAGATTCTCTGGTTCTAAGTCTGGTAATACAGCTAGTTTGACAATCTCTGGATTGCAAGCTGAAGATGAAGCTGATTATTACTGTTGTAGTTATGCTGGATCTTCTACATGGGTATTTGGTGGTGGTACCAAGTTAACTGTTTTA	IGLV2-23	IGLJ3*02	CSYAGSSTWV	10	YW	S27AN,V27CI,S29T,Q38H,G41N,L46V,M47V,I48V,G51N,S52N,V58I	11	Others	0.676144	0.0811496
ADI-14422	QSVLTQPPSVSGAPGQRVTISCTGSSSNIGAGYDVHWYQQLPGTAPKLLIYGNSNRPSGVPDRFSGSKSGTSASLAITGLQAEDEADYYCQSYDSSLSGSVFGGGTKVTVL	CAAAGTGTTTTAACCCAACCACCTTCTGTAAGTGGTGCACCAGGACAAAGAGTAACCATCAGTTGTACTGGTTCAAGTTCTAACATCGGTGCTGGATATGATGTGCATTGGTACCAACAATTGCCAGGAACCGCACCAAAATTGTTGATATATGGAAACTCAAATAGACCTTCAGGAGTCCCAGATAGGTTCAGTGGATCTAAGTCTGGTACTTCTGCATCTTTAGCTATTACAGGATTGCAAGCTGAAGATGAAGCAGATTACTATTGTCAAAGTTATGATAGTTCTTTGTCTGGTTCAGTCTTTGGAGGTGGTACCAAGTTAACTGTTTTA	IGLV1-40	IGLJ2*01,IGLJ3*01	QSYDSSLSGSV	11	YS	L104V	1	Others	0.878142	0.8421
CS10	QSVLTQPPSVSAAPGQKVTISCSGSSSNVGRNYVSWYQQLPGTAPKLLIYDNNKRPSGIPDRVSGSKSGTSATLGITGLQTGDEANYYCGTWDSSLSAVVFGGGTKLTVL	CAAAGTGTTTTAACCCAACCACCTAGTGTGTCAGCTGCACCAGGACAAAAGGTCACAATAAGTTGTTCTGGATCATCTTCAAATGTTGGTAGAAACTACGTGTCTTGGTACCAACAATTACCAGGAACCGCACCAAAGTTATTGATATATGATAACAACAAGAGACCTAGTGGAATTCCTGATAGAGTTTCAGGTAGTAAGTCAGGTACCTCAGCTACATTGGGTATCACCGGTTTACAAACTGGTGATGAAGCTAACTACTACTGTGGAACATGGGATTCTTCATTGAGTGCAGTGGTATTCGGAGGTGGTACCAAGTTAACTGTTTTA	IGLV1-51	IGLJ2*01,IGLJ3*01	GTWDSSLSAVV	11	WV	I28V,N30R,F62V,D85N	4	Influenza	1.1847	1.1685
COV2-2694	QSVLTQPPSVSGAPGQRVTISCTGSSSNIGAGYDVHWYQQLPGTAPKLLIFGNTNRPSGVPDRFSGSKSGTSTSLAITGLQAEDEADYYCQSYDSSLNGDVFGGGTKLTVL	CAAAGTGTTTTAACCCAACCACCTAGTGTTAGTGGAGCCCCAGGACAAAGGGTTACAATATCATGTACTGGATCATCTTCAAATATTGGAGCCGGATATGATGTTCATTGGTATCAACAATTACCTGGAACTGCCCCTAAGTTGTTAATCTTTGGAAATACAAATAGACCTTCAGGTGTTCCAGATAGGTTTTCTGGTTCTAAGTCAGGTACATCTACCTCATTGGCCATTACTGGATTGCAAGCAGAAGATGAAGCCGATTACTATTGTCAATCATATGATTCATCTTTGAACGGTGATGTATTCGGAGGTGGTACCAAGTTAACTGTTTTA	IGLV1-40	IGLJ3*02	QSYDSSLNGDV	11	YD	Y49F,S52T,A71T,S95AN	4	Others	0.821198	0.861601
R95-2D06	QSALTQPASESGSPGQSITISCTGTSSDVGHYNRVSWYQQHPGKAPRLMIYEDTERPSRLSNRFSASKSGSTASLTISGLQAEDEADYYCCSYATSGTLVFGTGTRVTVL	CAAAGTGCTTTGACACAACCTGCCTCAGAATCAGGATCACCAGGACAATCAATTACCATCTCATGTACAGGTACTTCTTCTGATGTTGGTCATTATAATAGGGTCTCATGGTACCAACAACATCCTGGAAAGGCTCCAAGATTGATGATATATGAAGATACTGAAAGACCATCTAGATTATCTAACAGATTCAGTGCTAGTAAATCTGGATCTACAGCTTCTTTAACTATATCAGGTTTACAAGCTGAAGATGAAGCTGATTATTACTGTTGTTCTTATGCCACCTCAGGAACTTTGGTATTCGGTACCGGAACTAAGGTTACCGTTTTG	IGLV2-23	IGLJ1*01	CSYATSGTLV	10	YL	V11E,S29H,L32R,K45R,G51D,S52T,K53E,G57R,V58L,G64A,N69S,G93T,S95G,K103R	14	Influenza	1.04759	1.17164
COV2-2114	QSVLTQPPSVSGAPGQRVTISCTGSSSNIGAGYDVHWYQQLPETAPKLLIYANSNRPSGVPDRFSGSKSGTSASLAITGLQAEDEADYYCQSYDSSLSGSVFGGGTKLTVL	CAAAGTGTTTTAACCCAACCACCTTCTGTTTCAGGAGCTCCTGGACAAAGGGTCACCATTAGTTGTACTGGTTCTTCTAGTAATATAGGTGCTGGATACGATGTTCATTGGTATCAACAATTACCTGAAACAGCACCTAAATTATTAATTTATGCCAACAGTAACAGGCCATCAGGTGTCCCAGATAGGTTTAGTGGTTCAAAAAGTGGAACATCAGCTTCTTTGGCTATCACCGGATTGCAAGCCGAAGATGAAGCTGATTATTATTGTCAATCTTATGATTCAAGTTTGAGTGGTTCTGTCTTTGGTGGTGGTACCAAGTTAACTGTTTTA	IGLV1-40	IGLJ2*01,IGLJ3*01	QSYDSSLSGSV	11	YS	G41E,G50A	2	Others	0.966978	1.30983
P008_072	QSVLTQPPSVSGAPGQRVTISCTGSNSNIGAGYDVHWYQQFPGTAPKLLIYDNTNRPSGVPDRFSGSKSGTSASLAITGLQAEDEADYYCQSYDSSRIDVVFGGGTKLTVL	CAAAGTGTTTTAACCCAACCACCTAGTGTAAGTGGTGCTCCAGGACAAAGGGTCACCATCAGTTGTACTGGATCAAACTCTAATATCGGTGCCGGATACGATGTTCATTGGTACCAACAATTCCCTGGTACTGCTCCTAAGTTGTTAATTTACGATAATACTAATAGGCCATCTGGTGTTCCAGATAGATTCTCAGGATCAAAGAGTGGTACAAGTGCTAGTTTAGCAATAACCGGTTTGCAAGCAGAAGATGAAGCTGATTATTACTGTCAATCTTATGATTCAAGTAGAATTGATGTAGTGTTTGGAGGTGGTACCAAGTTAACTGTTTTA	IGLV1-40	IGLJ2*01,IGLJ3*01	QSYDSSRIDVV	11	YV	S27N,L39F,G50D,S52T,L95R,S95AI	6	Others	0.967854	-0.186263
SC4110	SYVLTQPPSVSVAPGKTARITCGGNNIGSKSVHWYQQKPGQAPVLVIYQDSKRPSGIPERFSGSNSGNTATLTISGTQAMDEADYYCQAWDSSTGVFGGGTKLTVL	TCTTATGTCTTGACCCAACCTCCATCTGTATCTGTTGCACCAGGAAAAACCGCAAGGATTACCTGTGGAGGTAATAACATCGGTTCAAAGAGTGTGCATTGGTATCAACAAAAACCAGGACAAGCACCAGTCTTAGTAATATACCAAGATTCAAAGAGGCCTAGTGGAATTCCAGAAAGATTCTCTGGAAGTAATTCTGGAAATACAGCAACATTGACAATCAGTGGAACCCAAGCAATGGATGAAGCTGATTATTACTGTCAAGCCTGGGATAGTTCAACCGGAGTCTTTGGTGGTGGTACCAAGTTAACTGTTTTA	IGLV3-21	IGLJ2*01,IGLJ3*01	QAWDSSTGV	9	WG	Y50Q,D53K,R77G,V78T,E79Q,G81M,V90A,S95T	8	Others	1.13183	-0.125413
697-D	QSVLTQPPSVSGAPGQRVTISCTGSSSNIGAHYDVHWYQQLPGTAPKLLIYGNSNRPSGVPDRFSGSKSGTSASLAITGLQAEDEADYYCQSYDSSLSGYVFGTGTKVTVL	CAAAGTGTTTTAACCCAACCACCTAGTGTTTCAGGTGCACCAGGTCAAAGGGTTACAATATCTTGTACCGGTTCTAGTTCAAATATAGGTGCTCATTACGATGTCCATTGGTACCAACAATTACCAGGTACAGCCCCAAAGTTATTAATATATGGTAATTCAAATAGACCAAGTGGTGTCCCAGATAGGTTTTCTGGATCAAAGAGTGGAACATCTGCCTCATTGGCAATCACTGGATTACAAGCTGAAGATGAAGCCGATTACTACTGTCAAAGTTACGATTCATCTTTGTCTGGTTATGTGTTCGGAACCGGAACTAAGGTTACCGTTTTG	IGLV1-40	IGLJ1*01	QSYDSSLSGYV	11	YY	G30H	1	Others	1.01146	0.20092
ADI-14369	SYELTQPPSASGTPGQRVTISCSGSSSNIGINPVNWYQHFPGTAPKLLIYRNNQRPSGVPDRFSGSKSGTSASLAISGLQSEDEAVYYCAAWDDRLNGPVFGGGTQLTVL	CAAAGTGTTTTAACCCAACCACCTTCTGCTAGTGGAACACCTGGACAAAGGGTCACCATCAGTTGTTCAGGAAGTAGTAGTAACATTGGTATAAATCCAGTTAATTGGTACCAACATTTCCCTGGTACTGCCCCTAAGTTGTTGATTTATAGAAACAATCAAAGACCATCTGGAGTTCCAGATAGATTTTCAGGATCAAAGTCAGGAACTAGTGCATCATTAGCTATTTCAGGTTTGCAAAGTGAAGATGAAGCTGTTTATTATTGTGCCGCATGGGATGATAGATTAAACGGTCCAGTATTTGGTGGTGGTACCCAATTAACTGTCTTG	IGLV1-44	IGLJ7*01	AAWDDRLNGPV	11	WP	Q1S,S2Y,V3E,S30I,T32P,Q38H,L39F,S50R,D85V,S94R	10	Others	1.13012	0.997785
N1647	QSVLTQPPSVSGAPGQRVTISCTGSSSNIGAGYDVHWYQQLPGTAPKLLIYGNSNRPSGVPDRFSGSKSGTSASLAITGLQAEDEADYYCQSYDSSLSGWVFGGGTKLTVL	CAAAGTGTTTTAACCCAACCACCTAGTGTCAGTGGAGCTCCTGGACAAAGGGTAACTATATCTTGTACTGGATCTTCTTCAAACATCGGTGCTGGATACGATGTCCATTGGTATCAACAATTGCCTGGAACAGCACCAAAATTGTTGATCTACGGAAACAGTAATAGGCCTTCAGGAGTGCCTGATAGGTTCAGTGGTTCAAAGAGTGGAACATCAGCTTCATTAGCAATAACTGGTTTACAAGCAGAAGATGAAGCTGATTACTATTGTCAATCTTACGATTCAAGTTTGAGTGGTTGGGTTTTCGGTGGTGGTACCAAGTTAACTGTTTTA	IGLV1-40	IGLJ3*02	QSYDSSLSGWV	11	YW		0	Others	0.814097	-0.195353
4591	QSVLTQPPSVSAAPGQKVTISCSAGNSKIGDNYISWYQHVPGAAPKLLIYENDKRPSGIPDRFSGSKSGTSASLGITGLQTGDEADYYCAAWDNSLSSALYVFGTGTKVTVL	CAAAGTGTTTTAACCCAACCACCTTCTGTATCTGCAGCTCCTGGACAAAAGGTGACAATAAGTTGTTCTGCCGGTAACTCTAAAATCGGTGATAATTATATATCATGGTATCAACATGTTCCTGGAGCTGCACCAAAGTTATTGATATATGAAAACGATAAGAGACCAAGTGGTATACCAGATAGGTTTTCTGGTTCTAAGAGTGGAACTTCTGCCTCTTTGGGAATTACAGGATTGCAAACTGGTGATGAAGCCGATTATTATTGTGCAGCATGGGATAATAGTTTGAGTAGTGCCTTATACGTGTTCGGAACCGGAACTAAGGTTACCGTTTTG	IGLV1-51	IGLJ1*01	AAWDNSLSSALYV	13	WY	G25A,S26G,S27N,N27BK,N30D,V33I,Q38H,L39V,T42A,N52D,T72S,G89A,T90A,S93N	14	Others	1.11839	0.583161
F004-003	SSELTQDPAVSVALGQTVRITCRGDSLRRYAASWYQQKTGQAPLLVIYGQNKRPSGIPDRFSGSTSGTAASLIITGAQAEDEAVYHCNSRDITGQADVFGPGTKVTVL	TCAAGTGAATTGACTCAAGATCCAGCTGTAAGTGTCGCTTTAGGTCAAACCGTCAGAATAACTTGTAGGGGAGATTCTTTAAGAAGGTATGCAGCATCTTGGTACCAACAAAAGACTGGACAAGCACCTTTATTGGTTATTTATGGACAAAATAAAAGACCTTCAGGTATCCCTGATAGGTTCAGTGGTTCTACATCTGGTACTGCAGCCTCATTAATTATCACTGGAGCACAAGCCGAAGATGAAGCAGTATACCATTGTAATAGTAGAGATATAACAGGTCAAGCAGATGTTTTTGGTACCGGAACTAAGGTTACCGTTTTG	IGLV3-19	IGLJ1*01	NSRDITGQADV	11	RD	Q24R,S30R,Y32A,P40T,V45L,K51Q,N53K,S66T,N69T,T70A,T74I,D85V,Y87H,S93I,S94T,T100P	16	Influenza	1.00012	0.24397
F026-146	QSVLTQPPSASGTPGQRVTISCSGSNSNIGSNTVNWYQQLPGTAPKLLIYTNNQRPSGVPDRFSGSKSGTSASLAISGLQSEDEADYYCASWDDSLNGVVFGGGTKLTVL	CAAAGTGTTTTAACCCAACCACCTAGTGCTTCTGGAACCCCAGGTCAAAGAGTCACAATTTCTTGTTCAGGATCTAATTCAAATATAGGATCAAACACCGTAAACTGGTATCAACAATTACCAGGTACAGCACCTAAGTTATTGATCTACACCAATAACCAAAGACCTAGTGGTGTTCCAGATAGATTTTCAGGTAGTAAGTCAGGTACATCTGCCTCATTGGCAATTAGTGGTTTGCAATCTGAAGATGAAGCCGATTACTACTGTGCTTCATGGGATGATTCTTTAAACGGTGTGGTATTTGGTGGTGGTACCAAGTTAACTGTTTTA	IGLV1-44	IGLJ2*01,IGLJ3*01	ASWDDSLNGVV	11	WV	S27N,S50T,A90S	3	Influenza	1.20308	1.03627
iA-NA2-014	QSVLTQPPSVSAAPGQKVTISCSGSSSNIGNNYVSWYQQLPGTAPKLLIYDNNKRPSGIPDRFSGSKSGTSATLGITGLQTGDEADYYCGTWDSSLSAGGFGGGTKLTVL	CAAAGTGTTTTAACCCAACCACCTTCAGTGAGTGCTGCACCTGGTCAAAAAGTCACCATTAGTTGTTCAGGTTCATCATCAAACATCGGTAATAATTATGTCTCTTGGTACCAACAATTACCAGGTACTGCTCCAAAGTTATTGATCTATGATAACAACAAGAGGCCTTCTGGAATTCCAGATAGATTTTCAGGTTCAAAATCTGGAACTAGTGCCACCTTGGGAATTACAGGTTTACAAACTGGTGATGAAGCCGATTATTATTGTGGTACTTGGGATTCTTCATTATCTGCAGGAGGATTTGGTGGTGGTACCAAGTTAACTGTTTTA	IGLV1-51	IGLJ3*02	GTWDSSLSAGG	11	WG		0	Others	1.22733	1.26819
MG505.4	SYVLTQPPSVSVAPGKTARITCGGNNIGSKSVHWYQQRPGQAPVLVVYNDNDRPSGIPERFSGSNSANTATLTISRVEAGDEADFYCQVWDDFTEHVVFGGGTKLTVL	TCTTATGTCTTGACCCAACCTCCATCAGTAAGTGTTGCTCCAGGTAAGACCGCTAGAATCACCTGTGGTGGTAATAATATCGGATCTAAGAGTGTCCATTGGTACCAACAAAGGCCAGGACAAGCACCTGTATTAGTGGTGTACAACGATAACGATAGACCATCAGGAATCCCTGAAAGATTCAGTGGAAGTAACTCTGCAAATACTGCAACATTGACAATATCTAGGGTAGAAGCAGGAGATGAAGCCGATTTCTATTGTCAAGTTTGGGATGATTTTACTGAACATGTTGTTTTTGGAGGTGGTACCAAGTTAACTGTTTTA	IGLV3-21	IGLJ2*01,IGLJ3*01	QVWDDFTEHVV	11	WV	K39R,D50N,S52N,G68A,Y86F,S93D,S94F,S95T,D95AE	9	Others	0.657729	-0.00257243
ADI-25503	QPVLTQPPSVSVSPGQTASITCSGDKLGDKYACWYQQKPGQSPVLVIYQDSKRPSGIPERFSGSNSGNTATLTISGTQAMDEADYYCQAWDSSTYVFGTGTKLTVL	AGTTACGAATTGACACAACCTCCATCAGTCTCAGTGTCTCCAGGTCAAACCGCCTCAATCACATGTTCAGGTGATAAGTTGGGAGATAAATATGCATGTTGGTATCAACAAAAACCTGGTCAATCACCAGTGTTGGTAATCTACCAAGATAGTAAAAGACCTTCAGGAATCCCAGAAAGATTCTCTGGTTCTAACAGTGGAAATACTGCAACTTTAACCATTAGTGGTACCCAAGCAATGGATGAAGCAGATTATTACTGTCAAGCATGGGATTCTTCTACATACGTATTCGGAACCGGAACTAAGGTTACCGTTTTG	IGLV3-1	IGLJ1*01	QAWDSSTYV	9	WY	S1Q,Y2P,E3V,V104L	4	Others	1.03985	0.533964
N364	QSALTQPASVSGSPGQSLTISCTGTRSDVGNSDFVSWYQQHPGKVPRLIIYDVQNRPSGVSNRFSGSKSGNTASLTISGLQAEDEADYYCCSYMANTFFFVFGTGTKVTVL	CAAAGTGCTTTGACACAACCTGCCAGTGTTTCAGGATCTCCAGGACAATCATTGACAATTTCATGTACCGGTACAAGGTCTGATGTAGGTAATTCTGATTTCGTATCATGGTATCAACAACATCCTGGAAAGGTGCCAAGGTTGATTATCTACGATGTCCAAAATAGACCATCAGGTGTCAGTAACAGATTCTCTGGTTCTAAGAGTGGAAACACAGCCTCATTAACTATAAGTGGTTTGCAAGCTGAAGATGAAGCTGATTATTATTGTTGTTCATACATGGCAAATACTTTCTTCTTCGTATTCGGAACCGGAACTAAGGTTACCGTTTTG	IGLV2-14	IGLJ1*01	CSYMANTFFFV	11	YF	I19L,S27R,G29N,Y30S,N31D,Y32F,A43V,K45R,M47I,E50D,S52Q,S89C	12	Others	1.14546	0.413861
5.6.c2491	QSVLTQPPSASGTPGQRVTISCSGSNSNIGSNTVNWYQQLPGTAPKLLIYTNNQRPSGVPDRFSGSKSGTSASLAISGLQSEDEADYYCAARDASLNGWVFGGGTKLTVL	CAAAGTGTTTTAACCCAACCACCTTCAGCTTCTGGTACCCCTGGACAAAGGGTGACAATTTCATGTTCAGGATCAAATTCAAATATTGGTTCTAATACTGTAAACTGGTACCAACAATTACCTGGTACCGCCCCAAAGTTATTAATTTATACTAACAATCAAAGGCCATCAGGAGTCCCTGATAGGTTCAGTGGTTCTAAGAGTGGAACTTCTGCCTCTTTGGCCATATCTGGATTACAATCTGAAGATGAAGCCGATTACTATTGTGCTGCTAGGGATGCTTCTTTAAATGGATGGGTATTCGGTGGTGGTACCAAGTTAACTGTTTTA	IGLV1-44	IGLJ3*02	AARDASLNGWV	11	RW	S27N,S50T,W91R,D93A	4	Others	1.13704	-0.170845
ADI-14354	QSVLTQPASMSGSPGHSITISCTGTSSDVGAYNYVSWYQQHPGKAPKLMIYDVSNRPSGVSSRFSGSKSGNTASLTISGLQPEDEADYYCSSFTTSSTRVFGTGTKLTVL	CAAAGTGCTTTGACACAACCTGCCTCAATGTCTGGTTCACCTGGTCATAGTATCACTATTTCTTGTACCGGAACTAGTTCTGATGTGGGAGCTTACAATTACGTCTCTTGGTACCAACAACATCCAGGTAAGGCCCCTAAATTGATGATATACGATGTGAGTAACAGGCCATCTGGTGTTAGTAGTAGGTTCAGTGGAAGTAAGAGTGGTAATACTGCATCATTAACCATTAGTGGATTGCAACCAGAAGATGAAGCTGATTACTACTGTTCAAGTTTCACTACCTCTTCAACAAGGGTGTTCGGAACCGGAACTAAGGTTACCGTTTTG	IGLV2-14	IGLJ1*01	SSFTTSSTRV	10	FR	A3V,V11M,Q17H,G29A,E50D,N60S,A80P,Y91F,S93T,V104L	10	Others	1.16773	0.857409
P008_038	QTVVTQPPSVSGAPGQRVTISCTGSSSNIGAGYDVHWYQQLPGTAPKLLIFGNSNRPSGVPDRFSGSKSDTSASLAITGLQAEDEADYYCQSYDSSLIGSVFGTGTKVTVL	CAAAGTGTTTTAACCCAACCACCTTCTGTCAGTGGTGCACCTGGTCAAAGGGTTACTATATCTTGTACAGGTTCAAGTTCTAACATTGGTGCCGGATATGATGTTCATTGGTACCAACAATTACCTGGTACTGCTCCTAAGTTATTGATTTTTGGTAACAGTAATAGGCCATCAGGAGTCCCTGATAGATTTTCAGGAAGTAAGTCTGATACTTCAGCAAGTTTAGCAATTACTGGTTTACAAGCAGAAGATGAAGCTGATTATTATTGTCAATCTTACGATTCATCATTAATTGGTTCTGTATTTGGTACCGGAACTAAGGTTACCGTTTTG	IGLV1-40	IGLJ1*01	QSYDSSLIGSV	11	YS	S2T,L4V,Y49F,G68D,S95AI	5	Others	1.16908	1.04055
Z1800M-30Jan08-4HC8-1	QPVLTQPPSVSVSPGQTASITCSGDKLGDKYVCWYQQRPGQSPVLLIYQDTKRPSGIPERFSGSNSGNTATLTISGTQAMDEADYYCQAWDSSIVVFGGGTKLTVL	AGTTACGAATTGACACAACCTCCATCTGTCAGTGTCTCACCAGGTCAAACAGCATCAATTACATGTTCTGGTGATAAGTTGGGAGATAAATATGTTTGTTGGTACCAACAAAGACCAGGTCAATCTCCAGTGTTATTAATCTACCAAGATACTAAAAGGCCTTCAGGTATACCAGAAAGGTTCTCTGGTTCTAACTCAGGTAACACCGCCACTTTAACCATCTCTGGAACACAAGCCATGGATGAAGCAGATTACTACTGTCAAGCTTGGGATTCATCAATCGTAGTTTTCGGTGGTGGTACCAAGTTAACTGTTTTA	IGLV3-1	IGLJ2*01,IGLJ3*01	QAWDSSIVV	9	WV	S1Q,Y2P,E3V,A33V,K39R,V47L,S52T	7	Others	0.926162	-0.0947388
WR11	QSALTQPASVSGSPGQSITISCTGTSSDVGGYNYVSWYQQHPGEAPKLMIFEVSNRPSGLPNRFSGSKSGNTASLTISGLQAEDEADYYCTSYATGGTLVFGGGTKLTVV	CAAAGTGCTTTGACACAACCTGCCTCAGTTAGTGGTTCACCTGGACAATCAATAACAATCTCTTGTACAGGAACTTCTTCAGATGTCGGTGGTTATAATTACGTATCTTGGTATCAACAACATCCAGGTGAAGCCCCTAAGTTGATGATTTTTGAAGTGTCTAATAGGCCTAGTGGTTTACCAAATAGATTCTCTGGATCTAAGTCTGGAAATACAGCCTCTTTGACCATTTCTGGTTTGCAAGCAGAAGATGAAGCCGATTACTATTGTACTTCTTATGCAACAGGAGGTACTTTGGTTTTCGGAGGTGGTACCAAGTTAACTGTTTTA	IGLV2-14	IGLJ3*02	TSYATGGTLV	10	YL	K42E,Y49F,V58L,S59P,S89T,T92A,S93T,S94G,S95G,L107V	10	Others	1.1742	0.817434
ICA5	QSVVTQPPSVSGAPGQRVTISCTGSSSNIGAGYDVHWYQQLPGTAPKLLIYGNNNRPSGVPDRFSGSKSGTSASLAISGLQSEDEADYYCAAWDDSLNGPVFGGGTKLTVL	CAAAGTGTTTTAACCCAACCACCTAGTGTGTCTGGAGCACCAGGTCAAAGAGTGACTATATCTTGTACCGGAAGTAGTTCAAACATCGGTGCCGGTTATGATGTTCATTGGTACCAACAATTGCCAGGTACTGCTCCTAAATTATTAATTTACGGTAACAATAATAGACCTTCTGGTGTGCCAGATAGGTTCAGTGGTAGTAAATCTGGAACCTCAGCCAGTTTAGCAATCAGTGGATTACAATCAGAAGATGAAGCCGATTATTACTGTGCAGCCTGGGATGATTCATTGAATGGACCTGTCTTTGGTGGTGGTACCAAGTTAACTGTTTTA	IGLV1-50	IGLJ2*01,IGLJ3*01	AAWDDSLNGPV	11	WP	L4V,V32D,S52N,Q61R,T76S,K89A,N93D,A95BG	8	Others	1.16504	1.25669
CR9114 (WT)	SYVLTQPPAVSGTPGQRVTISCSGSDSNIGRRSVNWYQQFPGTAPKLLIYSNDQRPSVVPDRFSGSKSGTSASLAISGLQSEDEAEYYCAAWDDSLKGAVFGGGTQLTVL	CAAAGTGTTTTAACCCAACCACCTGCTGTTAGTGGAACACCTGGACAAAGGGTCACCATTTCATGTTCTGGTTCAGATTCAAATATAGGAAGAAGAAGTGTTAATTGGTATCAACAATTTCCAGGTACAGCTCCTAAATTATTGATTTATTCTAATGATCAAAGGCCTTCAGTAGTACCTGATAGGTTCAGTGGTAGTAAATCTGGTACTTCTGCCTCTTTGGCTATCAGTGGATTGCAATCTGAAGATGAAGCCGAATATTATTGTGCAGCATGGGATGATAGTTTAAAAGGTGCCGTTTTCGGAGGTGGTACCCAATTAACTGTCTTG	IGLV1-44	IGLJ7*01	AAWDDSLKGAV	11	WA	Q1S,S2Y,S9A,A11V,S27D,S30R,N31R,T32S,L39F,N52D,G57V,D85E,N95AK	13	Influenza	1	1
MG505.100	SYVLTQPPSVSVAPGQTARISCGGNNIGSKSVHWYQQKSGQAPVLVVYDDNDRPSGIPERFSGSNSATTATLTISRVEAGDEADYYCQVWDDFTEHVVFGGGTKLTVL	TCTTATGTCTTGACCCAACCTCCATCTGTTAGTGTCGCCCCAGGACAAACTGCAAGGATAAGTTGTGGTGGAAATAACATAGGTTCTAAGTCTGTCCATTGGTATCAACAAAAGAGTGGACAAGCCCCAGTGTTAGTCGTATACGATGATAACGATAGGCCTTCTGGTATACCTGAAAGGTTTTCTGGTTCAAACAGTGCTACTACTGCAACCTTAACTATTTCAAGGGTGGAAGCAGGTGATGAAGCCGATTACTACTGTCAAGTATGGGATGATTTCACCGAACATGTAGTTTTTGGTGGTGGTACCAAGTTAACTGTTTTA	IGLV3-21	IGLJ2*01,IGLJ3*01	QVWDDFTEHVV	11	WV	T22S,P40S,S52N,G68A,N69T,S93D,S94F,S95T,D95AE	9	Others	0.867532	-0.13209
N1533	SYVLTQPPSVSVAPGKTARITCGGNNIGSKSVHWYQQKPGQAPVLVVYDDSDRPSGIPERFSGSNSGNTATLTISRVEAGDEADYYCQVWDSSSDHPVVFGGGTKLTVL	TCTTATGTCTTGACCCAACCTCCATCAGTGAGTGTGGCACCTGGAAAGACCGCTAGAATTACCTGTGGAGGTAACAACATTGGAAGTAAAAGTGTACATTGGTATCAACAAAAACCTGGTCAAGCTCCTGTCTTGGTTGTGTATGATGATTCAGATAGGCCATCAGGTATCCCAGAAAGGTTCAGTGGATCTAATAGTGGAAATACAGCCACCTTGACTATTAGTAGAGTGGAAGCAGGAGATGAAGCTGATTACTATTGTCAAGTTTGGGATTCTTCATCTGATCATCCAGTTGTTTTCGGTGGTGGTACCAAGTTAACTGTTTTA	IGLV3-21	IGLJ2*01,IGLJ3*01	QVWDSSSDHPVV	12	WV		0	Others	1.27231	0.488569
F022-360	QSVLTQPPSASGTPGQRVTISCSGGTSNIGSNTVNWYQQLPGTAPKLLMYSNNQRPSGVPDRFSGSKSGTSASLAISGLQSEDEADYYCAAWDDSLNGVVFGGGTKLTVL	CAAAGTGTTTTAACCCAACCACCTTCTGCCAGTGGAACACCTGGACAAAGGGTAACCATCAGTTGTTCTGGAGGAACATCTAATATAGGATCTAATACAGTGAATTGGTACCAACAATTGCCAGGAACCGCCCCTAAGTTGTTAATGTATTCAAATAATCAAAGACCATCTGGAGTGCCTGATAGGTTCTCAGGTTCTAAGTCTGGTACATCTGCTTCTTTAGCCATTTCAGGATTACAATCAGAAGATGAAGCCGATTATTATTGTGCTGCTTGGGATGATTCATTGAATGGTGTCGTCTTCGGTGGTGGTACCAAGTTAACTGTTTTA	IGLV1-44	IGLJ2*01,IGLJ3*01	AAWDDSLNGVV	11	WV	S26G,S27T,I48M	3	Influenza	0.834977	0.985131
COV2-2783	SYELTQPPSVSVSPGQTARITCSGDALPKQYAYWYQQKPGQAPVLVIYKDTERPSGIPERFSGSSSGTTVTLTISGVQAEDEADYYCQSADSSGSRFGGGTKLTVL	AGTTACGAATTGACACAACCTCCATCTGTGAGTGTTTCTCCTGGACAAACTGCAAGGATTACCTGTTCAGGAGATGCCTTGCCTAAGCAATACGCATATTGGTACCAACAAAAGCCAGGACAAGCCCCTGTCTTAGTGATTTACAAAGATACAGAAAGGCCTTCAGGTATACCAGAAAGATTCTCTGGTTCATCTTCAGGAACTACCGTTACCTTGACCATAAGTGGAGTGCAAGCTGAAGATGAAGCAGATTATTATTGTCAATCAGCAGATTCTTCTGGATCTAGATTCGGAGGTGGTACCAAGTTAACTGTTTTA	IGLV3-25	IGLJ2*01,IGLJ3*01	QSADSSGSR	9	AS	S52T	1	Others	1.08761	0.533964
HENV-32	SYVLTQPPSVSVAPGQTARITCGGNNIGGKSVHWYQQKPGQAPVLVVYDDRDRPSGIPERFSGSNSGDTASLTISRVDAGDEADYFCQVWDNASDEAVFGGGTKLTVL	TCTTATGTCTTGACCCAACCTCCATCTGTCAGTGTGGCACCAGGTCAAACAGCCAGAATCACATGTGGTGGTAACAATATCGGTGGTAAAAGTGTTCATTGGTACCAACAAAAACCTGGACAAGCTCCAGTCTTGGTCGTGTATGATGATAGGGATAGGCCTTCAGGAATACCTGAAAGATTTTCTGGTTCAAATTCTGGTGATACAGCCTCTTTGACAATAAGTAGAGTGGATGCCGGAGATGAAGCCGATTATTTTTGTCAAGTGTGGGATAATGCAAGTGATGAAGCTGTGTTCGGAGGTGGTACCAAGTTAACTGTTTTA	IGLV3-21	IGLJ2*01,IGLJ3*01	QVWDNASDEAV	11	WA	S30G,S52R,N69D,T72S,E79D,Y87F,S93N,S94A	8	Others	1.36159	1.20307
310-18G7	QSVLTQPPSASGTPGQRVTISCSGSSSNIGSNTVNWYQQLPRTAPKLLIHSNNQRPSGVPDRFSGSKSGTSASLAISGLQSEDEADYFCAVWDGSLNGWVFGGATKLTVL	CAAAGTGTTTTAACCCAACCACCTTCTGCCAGTGGAACTCCAGGACAAAGAGTGACCATATCATGTTCTGGATCATCATCTAACATTGGTTCTAACACAGTAAATTGGTATCAACAATTACCAAGAACCGCTCCTAAATTATTAATCCATTCTAACAACCAAAGGCCTTCAGGTGTGCCTGATAGATTTTCAGGAAGTAAATCAGGTACCTCAGCAAGTTTAGCTATCTCTGGTTTACAAAGTGAAGATGAAGCTGATTACTTTTGTGCAGTGTGGGATGGTTCTTTAAATGGTTGGGTCTTCGGAGGTGGTACCAAGTTAACTGTTTTA	IGLV1-44	IGLJ3*02	AVWDGSLNGWV	11	WW	G41R,Y49H,Y87F,A90V,D93G,G101A	6	Others	1.13825	1.0714
WR10	QSVLTQPASVSGSPGQSITISCTGTSNDVGAYNYVSWYQQRPGEAPKLIIYDVTNRPSGVSDRFSGSKSGNTASLIISGLQADDEADYHCSSYGSSTTHVIFGGGTKVTVL	CAAAGTGCTTTGACACAACCTGCCAGTGTTTCTGGTTCTCCAGGACAAAGTATAACCATCAGTTGTACCGGAACCTCTAACGATGTAGGAGCTTATAATTATGTCAGTTGGTATCAACAAAGACCTGGTGAAGCCCCTAAGTTAATTATCTATGATGTTACCAATAGACCTTCAGGTGTTAGTGATAGGTTCTCTGGATCAAAATCAGGTAACACCGCTTCATTAATTATAAGTGGATTACAAGCAGATGATGAAGCAGATTATCATTGTAGTTCATACGGAAGTTCTACCACACATGTTATATTCGGAGGTGGTACCAAGTTAACTGTTTTA	IGLV2-14	IGLJ2*01,IGLJ3*01	SSYGSSTTHVI	11	YV	A3V,S27AN,G29A,H39R,K42E,M47I,E50D,S52T,N60D,T74I,E81D,Y87H,T92G,S95T,V97I,L104V	16	Others	1.15093	0.382721
561_05_02	QSVLTQPPSASGSPGQSITISCTGTSNNFVSWYQQHAGKAPKLVIYDVNKRPSGVPDRFSGSKSGNTASLTVSGLQTDDEAVYYCGSLVGNWDVIFGGGTKLTVL	CAATCTGCTTTGACACAACCACCTTCAGCCTCAGGAAGTCCTGGTCAAAGTATAACAATTTCATGTACTGGAACCTCTAACAATTTTGTGTCATGGTATCAACAACATGCCGGTAAAGCCCCAAAATTGGTCATATACGATGTGAACAAAAGGCCAAGTGGAGTCCCTGATAGATTTTCAGGATCTAAGTCAGGAAATACTGCTTCATTAACAGTGTCTGGTTTGCAAACCGATGATGAAGCCGTATACTATTGTGGTAGTTTGGTCGGAAATTGGGATGTAATATTTGGAGGTGGTACCAAGTTAACTGTTTTA	IGLV2-8	IGLJ2*01,IGLJ3*01	GSLVGNWDVI	10	LV	A3V,V19I,S27AN,D27Bd,V27Cd,G28d,G29d,Y30d,Y32F,P40A,M47V,E50D,S52N,A80T,E81D,D85V,S89G,Y91L,A92V,V97I	20	Others	1.14311	0.533964
CQTS016	QSVLTQPPSVSGAPGQRVTISCTGSNSNIGAGYDVHWYQQLPGTAPKLLIYGNSNRPSGVPDRFSGSKSDTSASLAITGLQAEDEADYYCQSYDSSLTGSVFGGGTKVTVL	CAAAGTGTTTTAACCCAACCACCTAGTGTCAGTGGAGCACCAGGTCAAAGAGTGACTATTTCATGTACAGGATCTAATTCTAACATTGGTGCAGGTTATGATGTGCATTGGTACCAACAATTACCTGGTACTGCTCCTAAGTTGTTGATCTACGGAAATTCTAATAGACCAAGTGGTGTACCAGATAGGTTTTCTGGTTCAAAATCTGATACATCAGCTAGTTTAGCTATAACCGGTTTGCAAGCAGAAGATGAAGCCGATTACTACTGTCAATCTTACGATTCTTCTTTGACAGGTTCTGTTTTTGGTGGTGGTACCAAGTTAACTGTTTTA	IGLV1-40	IGLJ2*01,IGLJ3*01	QSYDSSLTGSV	11	YS	S27N,G68D,S95AT,L104V	4	Others	1.06878	1.21806
SC4023	QSVLTQPPSVSVSPGQTASITCSGDKLGDKYACWYQQKPGQSPVLVIYQDSKRPSGIPERFSGSNSGNTATLTISGTQAMDEADYYCQAWDSSTDVVFGGGTKVTVL	AGTTACGAATTGACACAACCTCCATCTGTTTCAGTCTCACCTGGACAAACCGCCTCAATTACCTGTTCAGGAGATAAATTGGGTGATAAATATGCCTGTTGGTACCAACAAAAACCTGGTCAATCTCCTGTCTTGGTAATCTATCAAGATTCTAAGAGACCATCTGGAATTCCTGAAAGGTTCAGTGGATCTAACTCAGGTAACACAGCTACATTGACTATTAGTGGTACTCAAGCAATGGATGAAGCCGATTACTACTGTCAAGCTTGGGATAGTTCTACCGATGTTGTCTTCGGAGGTGGTACCAAGTTAACTGTTTTA	IGLV3-1	IGLJ2*01,IGLJ3*01	QAWDSSTDVV	10	WV	S1Q,Y2S,E3V,L104V	4	Others	1.31326	0.480638
DH309	SYELTQPPSVSVSPGQTAMITCSGDALPNQFAYWYQQKPGQAPVLMIYKDSERPSGIPERFSGFSSGTTVTLTISGVQAEDEADYYCQSADSTGTLGVFGGGTKLTVL	AGTTACGAATTGACACAACCTCCATCAGTTTCTGTGTCTCCTGGACAAACCGCCATGATTACTTGTAGTGGTGATGCTTTACCTAATCAATTCGCCTATTGGTATCAACAAAAGCCAGGACAAGCTCCAGTTTTAATGATTTATAAAGATAGTGAAAGGCCATCAGGTATCCCAGAAAGATTCAGTGGTTTTTCAAGTGGAACAACTGTCACATTAACCATATCAGGTGTGCAAGCAGAAGATGAAGCTGATTACTACTGTCAATCAGCCGATTCAACAGGAACATTAGGTGTGTTCGGAGGTGGTACCAAGTTAACTGTTTTA	IGLV3-25	IGLJ3*02	QSADSTGTLGV	11	AG	R20M,K30N,Y32F,V47M,S65F,S94T	6	Others	0.984823	0.534869
5.6.c2860	QSALTQPASVSGSPGQSITISCTGTSSDIGNNNYVSWYQQLPGRAPKLIIYDVSNRPSGVSHRFSGSKSGNTASLTISGLQAEDEADYYCSSYTITTTWVYGGGTKLTVL	CAAAGTGCTTTGACACAACCTGCCAGTGTTAGTGGTAGTCCTGGACAAAGTATCACCATAAGTTGTACTGGTACATCATCTGATATCGGTAATAACAATTACGTATCATGGTATCAACAATTACCAGGAAGGGCTCCAAAATTAATAATTTACGATGTCTCTAATAGGCCATCTGGTGTATCACATAGATTTAGTGGATCTAAATCTGGAAACACTGCATCTTTAACAATATCTGGATTGCAAGCCGAAGATGAAGCCGATTACTATTGTTCATCATATACAATTACTACTACTTGGGTCTACGGTGGTGGTACCAAGTTAACTGTTTTA	IGLV2-14	IGLJ3*02	SSYTITTTWV	10	YW	V27CI,G29N,Y30N,H39L,K42R,M47I,E50D,N60H,S93I,S94T,S95T,F98Y	12	Others	0.677642	0.349192
C83A8	QSALTQPASVSGSPGQSITISCTGTSSDVGGYKYVSWYQHHPGKAPKLMIYDVSNRPSGVSNRFSGSKSGNTASLTISGLQAEDEAEYYCSSFTTSSTLVVFGGGTKLTVL	CAAAGTGCTTTGACACAACCTGCCAGTGTAAGTGGATCTCCTGGTCAATCTATCACCATCAGTTGTACCGGTACAAGTTCTGATGTCGGTGGTTACAAGTATGTTTCTTGGTATCAACATCATCCTGGTAAGGCACCAAAGTTAATGATTTACGATGTAAGTAATAGGCCAAGTGGTGTTAGTAACAGATTCTCAGGATCTAAGAGTGGTAACACCGCTAGTTTGACTATCTCAGGTTTGCAAGCAGAAGATGAAGCAGAATACTACTGTAGTTCATTTACCACATCTAGTACATTGGTGGTATTTGGAGGTGGTACCAAGTTAACTGTTTTA	IGLV2-14	IGLJ2*01,IGLJ3*01	SSFTTSSTLVV	11	FV	N31K,Q38H,E50D,D85E,Y91F,S93T	6	Others	1.0227	0.883052
R774F-27Nov07-2HA12-1	SSELTQDPAVSVALGQTVRITCQGDSLRTYYASWYQQKPGQAPVLVIYDENNRPSGIPDRFSGSSSGDTASLTLTGAQAEDEADYYCNSRDSSGNHLVFGGGTKLTVL	TCAAGTGAATTGACTCAAGATCCAGCTGTGTCAGTGGCTTTAGGTCAAACAGTGAGGATCACCTGTCAAGGAGATTCATTGAGAACATACTACGCCTCATGGTATCAACAAAAGCCAGGACAAGCACCAGTGTTGGTGATCTATGATGAAAATAATAGACCAAGTGGTATTCCAGATAGATTCTCTGGTAGTTCTAGTGGAGATACTGCTTCATTAACCTTAACCGGTGCTCAAGCTGAAGATGAAGCTGATTACTATTGTAATTCTAGGGATAGTTCAGGAAATCATTTAGTCTTCGGAGGTGGTACCAAGTTAACTGTTTTA	IGLV3-19	IGLJ2*01,IGLJ3*01	NSRDSSGNHLV	11	RL	S30T,G50D,K51E,N69D,I75L	5	Others	1.20484	-0.147539
