# Supplementary material for: Stringent and complex sequence constraints of an IGHV1-69 broadly neutralizing antibody to influenza Ha stem
Source: Cell Rep. Author manuscript; Available in PMC 2024 Feb 16. (PMC10872586; doi:10.1016/j.celrep.2023.113410)
Supplement: 3 [file NIHMS1948198-supplement-3.xlsx]

## Sheet: Binding Frequency
Table S2. Frequency of amino acid usages at residues 91 and 96, Related to Figure 2.
Binding Affinity	Residure	Amino Acid	Frequency (%)
high_bind	91	L	0
high_bind	91	F	10.7143
high_bind	91	A	0
high_bind	91	Y	35.7143
high_bind	91	R	0
high_bind	91	W	53.5714
high_bind	91	T	0
low_bind	91	L	2.43902
low_bind	91	F	4.87805
low_bind	91	A	4.87805
low_bind	91	Y	31.7073
low_bind	91	R	7.31707
low_bind	91	W	46.3415
low_bind	91	T	2.43902
high_bind	96	L	7.14286
high_bind	96	F	0
high_bind	96	V	32.1429
high_bind	96	C	3.57143
high_bind	96	D	3.57143
high_bind	96	A	7.14286
high_bind	96	Y	7.14286
high_bind	96	P	10.7143
high_bind	96	R	3.57143
high_bind	96	S	17.8571
high_bind	96	W	3.57143
high_bind	96	G	3.57143
low_bind	96	L	7.31707
low_bind	96	F	4.87805
low_bind	96	V	26.8293
low_bind	96	C	0
low_bind	96	D	2.43902
low_bind	96	A	2.43902
low_bind	96	Y	26.8293
low_bind	96	P	2.43902
low_bind	96	R	2.43902
low_bind	96	S	2.43902
low_bind	96	W	17.0732
low_bind	96	G	4.87805
