# Supplementary material for: Stringent and complex sequence constraints of an IGHV1-69 broadly neutralizing antibody to influenza Ha stem
Source: Cell Rep. Author manuscript; Available in PMC 2024 Feb 16. (PMC10872586; doi:10.1016/j.celrep.2023.113410)
Supplement: 4 [file NIHMS1948198-supplement-4.xlsx]

## Sheet: CDR H3 library
Table S3. Sequences, expression scores, and apparent KD values for individual CDR H3 variants, Related to Figure 3.
Variant ID	Sequence
CR9114_WT	5'-TCT GAG GAC ACG GCC GTG TAT TAC TGT GCA AGA CAT GGA AAT TAT TAC TAC TAC AGT GGT ATG GAT GTA TGG GGC CAA GGG ACC ACG GTC ACC GTC-3'
CR9114_A1E	5'-TCT GAG GAC ACG GCC GTG TAT TAC TGT GAA AGA CAT GGT AAC TAT TAC TAC TAC TCA GGA ATG GAT GTA TGG GGC CAA GGG ACC ACG GTC ACC GTC-3'
CR9114_A1D	5'-TCT GAG GAC ACG GCC GTG TAT TAC TGT GAT AGA CAT GGT AAC TAC TAT TAT TAT TCT GGT ATG GAT GTC TGG GGC CAA GGG ACC ACG GTC ACC GTC-3'
CR9114_A1R	5'-TCT GAG GAC ACG GCC GTG TAT TAC TGT AGG AGG CAT GGA AAT TAC TAT TAT TAC TCT GGT ATG GAT GTA TGG GGC CAA GGG ACC ACG GTC ACC GTC-3'
CR9114_A1K	5'-TCT GAG GAC ACG GCC GTG TAT TAC TGT AAA AGA CAT GGA AAC TAT TAT TAT TAC TCT GGT ATG GAT GTG TGG GGC CAA GGG ACC ACG GTC ACC GTC-3'
CR9114_A1H	5'-TCT GAG GAC ACG GCC GTG TAT TAC TGT CAT AGA CAT GGT AAT TAT TAC TAC TAC TCT GGT ATG GAT GTA TGG GGC CAA GGG ACC ACG GTC ACC GTC-3'
CR9114_A1Q	5'-TCT GAG GAC ACG GCC GTG TAT TAC TGT CAA AGG CAT GGT AAT TAC TAC TAT TAT TCA GGA ATG GAT GTG TGG GGC CAA GGG ACC ACG GTC ACC GTC-3'
CR9114_A1N	5'-TCT GAG GAC ACG GCC GTG TAT TAC TGT AAC AGA CAT GGT AAC TAT TAT TAC TAT TCT GGA ATG GAT GTT TGG GGC CAA GGG ACC ACG GTC ACC GTC-3'
CR9114_A1S	5'-TCT GAG GAC ACG GCC GTG TAT TAC TGT AGT AGG CAT GGT AAC TAC TAC TAC TAC AGT GGA ATG GAT GTC TGG GGC CAA GGG ACC ACG GTC ACC GTC-3'
CR9114_A1T	5'-TCT GAG GAC ACG GCC GTG TAT TAC TGT ACA AGA CAT GGT AAT TAC TAT TAT TAC TCA GGT ATG GAT GTT TGG GGC CAA GGG ACC ACG GTC ACC GTC-3'
CR9114_A1P	5'-TCT GAG GAC ACG GCC GTG TAT TAC TGT CCT AGG CAT GGA AAT TAC TAC TAT TAC TCT GGT ATG GAT GTC TGG GGC CAA GGG ACC ACG GTC ACC GTC-3'
CR9114_A1G	5'-TCT GAG GAC ACG GCC GTG TAT TAC TGT GGT AGG CAT GGA AAC TAT TAC TAC TAT AGT GGT ATG GAT GTG TGG GGC CAA GGG ACC ACG GTC ACC GTC-3'
CR9114_A1C	5'-TCT GAG GAC ACG GCC GTG TAT TAC TGT TGT AGA CAT GGA AAT TAT TAC TAC TAC TCA GGA ATG GAT GTG TGG GGC CAA GGG ACC ACG GTC ACC GTC-3'
CR9114_A1V	5'-TCT GAG GAC ACG GCC GTG TAT TAC TGT GTG AGA CAT GGT AAC TAT TAC TAC TAT AGT GGA ATG GAT GTC TGG GGC CAA GGG ACC ACG GTC ACC GTC-3'
CR9114_A1I	5'-TCT GAG GAC ACG GCC GTG TAT TAC TGT ATT AGA CAT GGT AAC TAC TAC TAT TAT TCA GGA ATG GAT GTC TGG GGC CAA GGG ACC ACG GTC ACC GTC-3'
CR9114_A1L	5'-TCT GAG GAC ACG GCC GTG TAT TAC TGT TTG AGG CAT GGA AAC TAT TAT TAC TAT TCT GGT ATG GAT GTA TGG GGC CAA GGG ACC ACG GTC ACC GTC-3'
CR9114_A1M	5'-TCT GAG GAC ACG GCC GTG TAT TAC TGT ATG AGA CAT GGT AAC TAT TAT TAT TAC AGT GGA ATG GAT GTA TGG GGC CAA GGG ACC ACG GTC ACC GTC-3'
CR9114_A1F	5'-TCT GAG GAC ACG GCC GTG TAT TAC TGT TTC AGA CAT GGT AAT TAC TAT TAT TAC TCT GGA ATG GAT GTA TGG GGC CAA GGG ACC ACG GTC ACC GTC-3'
CR9114_A1Y	5'-TCT GAG GAC ACG GCC GTG TAT TAC TGT TAT AGA CAT GGT AAT TAC TAT TAT TAC AGT GGT ATG GAT GTC TGG GGC CAA GGG ACC ACG GTC ACC GTC-3'
CR9114_A1W	5'-TCT GAG GAC ACG GCC GTG TAT TAC TGT TGG AGG CAT GGT AAT TAT TAT TAT TAT TCT GGT ATG GAT GTC TGG GGC CAA GGG ACC ACG GTC ACC GTC-3'
CR9114_A1_	5'-TCT GAG GAC ACG GCC GTG TAT TAC TGT TAA AGG CAT GGA AAC TAC TAC TAT TAT TCT GGA ATG GAT GTC TGG GGC CAA GGG ACC ACG GTC ACC GTC-3'
CR9114_R2E	5'-TCT GAG GAC ACG GCC GTG TAT TAC TGT GCC GAA CAT GGT AAC TAC TAT TAC TAC TCT GGA ATG GAT GTC TGG GGC CAA GGG ACC ACG GTC ACC GTC-3'
CR9114_R2D	5'-TCT GAG GAC ACG GCC GTG TAT TAC TGT GCA GAT CAT GGT AAT TAC TAT TAC TAT TCA GGT ATG GAT GTT TGG GGC CAA GGG ACC ACG GTC ACC GTC-3'
CR9114_R2K	5'-TCT GAG GAC ACG GCC GTG TAT TAC TGT GCT AAG CAT GGT AAC TAT TAT TAT TAC TCA GGA ATG GAT GTC TGG GGC CAA GGG ACC ACG GTC ACC GTC-3'
CR9114_R2H	5'-TCT GAG GAC ACG GCC GTG TAT TAC TGT GCA CAT CAT GGT AAT TAT TAC TAT TAT TCA GGA ATG GAT GTA TGG GGC CAA GGG ACC ACG GTC ACC GTC-3'
CR9114_R2Q	5'-TCT GAG GAC ACG GCC GTG TAT TAC TGT GCC CAA CAT GGT AAC TAC TAC TAC TAT TCA GGA ATG GAT GTA TGG GGC CAA GGG ACC ACG GTC ACC GTC-3'
CR9114_R2N	5'-TCT GAG GAC ACG GCC GTG TAT TAC TGT GCC AAT CAT GGA AAC TAT TAT TAC TAT TCT GGA ATG GAT GTA TGG GGC CAA GGG ACC ACG GTC ACC GTC-3'
CR9114_R2S	5'-TCT GAG GAC ACG GCC GTG TAT TAC TGT GCA TCA CAT GGA AAT TAC TAC TAT TAC TCT GGA ATG GAT GTG TGG GGC CAA GGG ACC ACG GTC ACC GTC-3'
CR9114_R2T	5'-TCT GAG GAC ACG GCC GTG TAT TAC TGT GCC ACA CAT GGA AAT TAT TAC TAC TAC TCA GGA ATG GAT GTA TGG GGC CAA GGG ACC ACG GTC ACC GTC-3'
CR9114_R2P	5'-TCT GAG GAC ACG GCC GTG TAT TAC TGT GCA CCA CAT GGT AAT TAT TAC TAT TAT AGT GGT ATG GAT GTG TGG GGC CAA GGG ACC ACG GTC ACC GTC-3'
CR9114_R2G	5'-TCT GAG GAC ACG GCC GTG TAT TAC TGT GCC GGT CAT GGT AAT TAC TAC TAT TAT TCT GGT ATG GAT GTG TGG GGC CAA GGG ACC ACG GTC ACC GTC-3'
CR9114_R2C	5'-TCT GAG GAC ACG GCC GTG TAT TAC TGT GCC TGT CAT GGA AAC TAC TAT TAT TAC AGT GGA ATG GAT GTG TGG GGC CAA GGG ACC ACG GTC ACC GTC-3'
CR9114_R2A	5'-TCT GAG GAC ACG GCC GTG TAT TAC TGT GCC GCC CAT GGA AAT TAT TAT TAC TAT AGT GGA ATG GAT GTT TGG GGC CAA GGG ACC ACG GTC ACC GTC-3'
CR9114_R2V	5'-TCT GAG GAC ACG GCC GTG TAT TAC TGT GCT GTC CAT GGA AAC TAT TAC TAT TAC TCA GGT ATG GAT GTG TGG GGC CAA GGG ACC ACG GTC ACC GTC-3'
CR9114_R2I	5'-TCT GAG GAC ACG GCC GTG TAT TAC TGT GCA ATT CAT GGT AAT TAT TAT TAC TAT AGT GGT ATG GAT GTG TGG GGC CAA GGG ACC ACG GTC ACC GTC-3'
CR9114_R2L	5'-TCT GAG GAC ACG GCC GTG TAT TAC TGT GCA TTA CAT GGT AAC TAC TAC TAT TAC AGT GGT ATG GAT GTT TGG GGC CAA GGG ACC ACG GTC ACC GTC-3'
CR9114_R2M	5'-TCT GAG GAC ACG GCC GTG TAT TAC TGT GCA ATG CAT GGT AAC TAC TAC TAC TAT TCA GGT ATG GAT GTG TGG GGC CAA GGG ACC ACG GTC ACC GTC-3'
CR9114_R2F	5'-TCT GAG GAC ACG GCC GTG TAT TAC TGT GCA TTC CAT GGT AAC TAT TAT TAT TAC AGT GGA ATG GAT GTA TGG GGC CAA GGG ACC ACG GTC ACC GTC-3'
CR9114_R2Y	5'-TCT GAG GAC ACG GCC GTG TAT TAC TGT GCT TAT CAT GGT AAT TAT TAC TAT TAC AGT GGA ATG GAT GTA TGG GGC CAA GGG ACC ACG GTC ACC GTC-3'
CR9114_R2W	5'-TCT GAG GAC ACG GCC GTG TAT TAC TGT GCC TGG CAT GGA AAC TAC TAC TAC TAT TCA GGA ATG GAT GTC TGG GGC CAA GGG ACC ACG GTC ACC GTC-3'
CR9114_R2_	5'-TCT GAG GAC ACG GCC GTG TAT TAC TGT GCT TGA CAT GGT AAC TAT TAT TAT TAC TCT GGA ATG GAT GTG TGG GGC CAA GGG ACC ACG GTC ACC GTC-3'
CR9114_H3E	5'-TCT GAG GAC ACG GCC GTG TAT TAC TGT GCT AGG GAA GGT AAC TAT TAT TAT TAC AGT GGA ATG GAT GTG TGG GGC CAA GGG ACC ACG GTC ACC GTC-3'
CR9114_H3D	5'-TCT GAG GAC ACG GCC GTG TAT TAC TGT GCT AGA GAT GGT AAC TAC TAC TAT TAT AGT GGT ATG GAT GTC TGG GGC CAA GGG ACC ACG GTC ACC GTC-3'
CR9114_H3R	5'-TCT GAG GAC ACG GCC GTG TAT TAC TGT GCA AGG AGG GGT AAC TAT TAC TAT TAT TCT GGT ATG GAT GTA TGG GGC CAA GGG ACC ACG GTC ACC GTC-3'
CR9114_H3K	5'-TCT GAG GAC ACG GCC GTG TAT TAC TGT GCT AGA AAG GGA AAT TAC TAC TAT TAT TCT GGT ATG GAT GTA TGG GGC CAA GGG ACC ACG GTC ACC GTC-3'
CR9114_H3Q	5'-TCT GAG GAC ACG GCC GTG TAT TAC TGT GCT AGG CAA GGT AAT TAC TAT TAC TAT TCA GGA ATG GAT GTG TGG GGC CAA GGG ACC ACG GTC ACC GTC-3'
CR9114_H3N	5'-TCT GAG GAC ACG GCC GTG TAT TAC TGT GCA AGG AAT GGT AAC TAT TAC TAC TAC AGT GGA ATG GAT GTG TGG GGC CAA GGG ACC ACG GTC ACC GTC-3'
CR9114_H3S	5'-TCT GAG GAC ACG GCC GTG TAT TAC TGT GCT AGA TCA GGT AAT TAC TAC TAC TAT TCT GGA ATG GAT GTA TGG GGC CAA GGG ACC ACG GTC ACC GTC-3'
CR9114_H3T	5'-TCT GAG GAC ACG GCC GTG TAT TAC TGT GCT AGA ACC GGA AAT TAC TAT TAC TAT AGT GGA ATG GAT GTT TGG GGC CAA GGG ACC ACG GTC ACC GTC-3'
CR9114_H3P	5'-TCT GAG GAC ACG GCC GTG TAT TAC TGT GCA AGG CCT GGT AAT TAC TAT TAC TAT AGT GGA ATG GAT GTG TGG GGC CAA GGG ACC ACG GTC ACC GTC-3'
CR9114_H3G	5'-TCT GAG GAC ACG GCC GTG TAT TAC TGT GCC AGA GGT GGA AAT TAC TAC TAC TAC AGT GGT ATG GAT GTC TGG GGC CAA GGG ACC ACG GTC ACC GTC-3'
CR9114_H3C	5'-TCT GAG GAC ACG GCC GTG TAT TAC TGT GCC AGG TGT GGT AAC TAT TAT TAT TAC AGT GGT ATG GAT GTT TGG GGC CAA GGG ACC ACG GTC ACC GTC-3'
CR9114_H3A	5'-TCT GAG GAC ACG GCC GTG TAT TAC TGT GCC AGG GCT GGT AAT TAT TAT TAC TAT AGT GGT ATG GAT GTA TGG GGC CAA GGG ACC ACG GTC ACC GTC-3'
CR9114_H3V	5'-TCT GAG GAC ACG GCC GTG TAT TAC TGT GCC AGA GTG GGA AAC TAT TAC TAT TAC TCT GGA ATG GAT GTA TGG GGC CAA GGG ACC ACG GTC ACC GTC-3'
CR9114_H3I	5'-TCT GAG GAC ACG GCC GTG TAT TAC TGT GCA AGA ATC GGT AAT TAT TAT TAC TAC AGT GGT ATG GAT GTG TGG GGC CAA GGG ACC ACG GTC ACC GTC-3'
CR9114_H3L	5'-TCT GAG GAC ACG GCC GTG TAT TAC TGT GCC AGA TTA GGA AAC TAC TAC TAC TAT AGT GGT ATG GAT GTT TGG GGC CAA GGG ACC ACG GTC ACC GTC-3'
CR9114_H3M	5'-TCT GAG GAC ACG GCC GTG TAT TAC TGT GCT AGA ATG GGA AAC TAC TAT TAT TAT TCA GGA ATG GAT GTG TGG GGC CAA GGG ACC ACG GTC ACC GTC-3'
CR9114_H3F	5'-TCT GAG GAC ACG GCC GTG TAT TAC TGT GCA AGG TTC GGA AAC TAT TAC TAC TAT TCT GGA ATG GAT GTT TGG GGC CAA GGG ACC ACG GTC ACC GTC-3'
CR9114_H3Y	5'-TCT GAG GAC ACG GCC GTG TAT TAC TGT GCC AGA TAT GGA AAT TAT TAT TAT TAT AGT GGT ATG GAT GTT TGG GGC CAA GGG ACC ACG GTC ACC GTC-3'
CR9114_H3W	5'-TCT GAG GAC ACG GCC GTG TAT TAC TGT GCT AGG TGG GGT AAT TAT TAT TAT TAC TCA GGT ATG GAT GTC TGG GGC CAA GGG ACC ACG GTC ACC GTC-3'
CR9114_H3_	5'-TCT GAG GAC ACG GCC GTG TAT TAC TGT GCT AGG TAA GGA AAC TAT TAC TAC TAC TCA GGT ATG GAT GTA TGG GGC CAA GGG ACC ACG GTC ACC GTC-3'
CR9114_G4E	5'-TCT GAG GAC ACG GCC GTG TAT TAC TGT GCT AGA CAT GAA AAC TAT TAT TAT TAC TCA GGA ATG GAT GTA TGG GGC CAA GGG ACC ACG GTC ACC GTC-3'
CR9114_G4D	5'-TCT GAG GAC ACG GCC GTG TAT TAC TGT GCA AGG CAT GAT AAT TAC TAT TAC TAT TCT GGT ATG GAT GTT TGG GGC CAA GGG ACC ACG GTC ACC GTC-3'
CR9114_G4R	5'-TCT GAG GAC ACG GCC GTG TAT TAC TGT GCT AGG CAT AGG AAT TAC TAT TAC TAC TCT GGA ATG GAT GTG TGG GGC CAA GGG ACC ACG GTC ACC GTC-3'
CR9114_G4K	5'-TCT GAG GAC ACG GCC GTG TAT TAC TGT GCA AGA CAT AAG AAT TAT TAC TAT TAC TCT GGA ATG GAT GTT TGG GGC CAA GGG ACC ACG GTC ACC GTC-3'
CR9114_G4H	5'-TCT GAG GAC ACG GCC GTG TAT TAC TGT GCC AGA CAT CAT AAC TAC TAT TAT TAC TCA GGA ATG GAT GTT TGG GGC CAA GGG ACC ACG GTC ACC GTC-3'
CR9114_G4Q	5'-TCT GAG GAC ACG GCC GTG TAT TAC TGT GCA AGG CAT CAA AAC TAC TAC TAC TAT AGT GGT ATG GAT GTA TGG GGC CAA GGG ACC ACG GTC ACC GTC-3'
CR9114_G4N	5'-TCT GAG GAC ACG GCC GTG TAT TAC TGT GCC AGG CAT AAT AAC TAC TAT TAC TAC AGT GGA ATG GAT GTA TGG GGC CAA GGG ACC ACG GTC ACC GTC-3'
CR9114_G4S	5'-TCT GAG GAC ACG GCC GTG TAT TAC TGT GCT AGG CAT AGT AAT TAT TAT TAT TAT TCA GGA ATG GAT GTA TGG GGC CAA GGG ACC ACG GTC ACC GTC-3'
CR9114_G4T	5'-TCT GAG GAC ACG GCC GTG TAT TAC TGT GCT AGG CAT ACA AAT TAT TAC TAT TAC AGT GGA ATG GAT GTG TGG GGC CAA GGG ACC ACG GTC ACC GTC-3'
CR9114_G4P	5'-TCT GAG GAC ACG GCC GTG TAT TAC TGT GCA AGA CAT CCT AAC TAT TAT TAT TAT AGT GGA ATG GAT GTT TGG GGC CAA GGG ACC ACG GTC ACC GTC-3'
CR9114_G4C	5'-TCT GAG GAC ACG GCC GTG TAT TAC TGT GCC AGG CAT TGT AAC TAC TAT TAT TAC TCA GGT ATG GAT GTA TGG GGC CAA GGG ACC ACG GTC ACC GTC-3'
CR9114_G4A	5'-TCT GAG GAC ACG GCC GTG TAT TAC TGT GCT AGA CAT GCT AAC TAT TAT TAC TAT TCT GGT ATG GAT GTG TGG GGC CAA GGG ACC ACG GTC ACC GTC-3'
CR9114_G4V	5'-TCT GAG GAC ACG GCC GTG TAT TAC TGT GCC AGA CAT GTT AAT TAC TAC TAC TAC AGT GGA ATG GAT GTA TGG GGC CAA GGG ACC ACG GTC ACC GTC-3'
CR9114_G4I	5'-TCT GAG GAC ACG GCC GTG TAT TAC TGT GCC AGA CAT ATC AAT TAT TAT TAT TAT TCA GGA ATG GAT GTC TGG GGC CAA GGG ACC ACG GTC ACC GTC-3'
CR9114_G4L	5'-TCT GAG GAC ACG GCC GTG TAT TAC TGT GCC AGG CAT TTG AAT TAC TAT TAC TAT AGT GGT ATG GAT GTG TGG GGC CAA GGG ACC ACG GTC ACC GTC-3'
CR9114_G4M	5'-TCT GAG GAC ACG GCC GTG TAT TAC TGT GCT AGG CAT ATG AAC TAC TAT TAT TAT TCA GGT ATG GAT GTG TGG GGC CAA GGG ACC ACG GTC ACC GTC-3'
CR9114_G4F	5'-TCT GAG GAC ACG GCC GTG TAT TAC TGT GCT AGG CAT TTC AAC TAC TAC TAT TAC TCT GGA ATG GAT GTA TGG GGC CAA GGG ACC ACG GTC ACC GTC-3'
CR9114_G4Y	5'-TCT GAG GAC ACG GCC GTG TAT TAC TGT GCA AGA CAT TAC AAC TAT TAT TAT TAC TCA GGT ATG GAT GTT TGG GGC CAA GGG ACC ACG GTC ACC GTC-3'
CR9114_G4W	5'-TCT GAG GAC ACG GCC GTG TAT TAC TGT GCT AGA CAT TGG AAT TAC TAT TAT TAC AGT GGA ATG GAT GTC TGG GGC CAA GGG ACC ACG GTC ACC GTC-3'
CR9114_G4_	5'-TCT GAG GAC ACG GCC GTG TAT TAC TGT GCC AGG CAT TAA AAT TAC TAT TAT TAC TCT GGA ATG GAT GTA TGG GGC CAA GGG ACC ACG GTC ACC GTC-3'
CR9114_N5E	5'-TCT GAG GAC ACG GCC GTG TAT TAC TGT GCC AGA CAT GGT GAA TAT TAC TAT TAC TCT GGA ATG GAT GTT TGG GGC CAA GGG ACC ACG GTC ACC GTC-3'
CR9114_N5D	5'-TCT GAG GAC ACG GCC GTG TAT TAC TGT GCC AGA CAT GGA GAT TAC TAC TAC TAT TCT GGA ATG GAT GTA TGG GGC CAA GGG ACC ACG GTC ACC GTC-3'
CR9114_N5R	5'-TCT GAG GAC ACG GCC GTG TAT TAC TGT GCC AGG CAT GGT AGG TAC TAC TAT TAT TCA GGA ATG GAT GTA TGG GGC CAA GGG ACC ACG GTC ACC GTC-3'
CR9114_N5K	5'-TCT GAG GAC ACG GCC GTG TAT TAC TGT GCA AGG CAT GGT AAA TAT TAC TAT TAC TCA GGT ATG GAT GTT TGG GGC CAA GGG ACC ACG GTC ACC GTC-3'
CR9114_N5H	5'-TCT GAG GAC ACG GCC GTG TAT TAC TGT GCA AGA CAT GGT CAT TAC TAC TAT TAT AGT GGT ATG GAT GTA TGG GGC CAA GGG ACC ACG GTC ACC GTC-3'
CR9114_N5Q	5'-TCT GAG GAC ACG GCC GTG TAT TAC TGT GCC AGA CAT GGT CAA TAC TAC TAT TAC TCA GGT ATG GAT GTA TGG GGC CAA GGG ACC ACG GTC ACC GTC-3'
CR9114_N5S	5'-TCT GAG GAC ACG GCC GTG TAT TAC TGT GCT AGG CAT GGT TCT TAC TAT TAC TAC TCT GGT ATG GAT GTG TGG GGC CAA GGG ACC ACG GTC ACC GTC-3'
CR9114_N5T	5'-TCT GAG GAC ACG GCC GTG TAT TAC TGT GCA AGG CAT GGT ACA TAC TAC TAT TAC AGT GGA ATG GAT GTA TGG GGC CAA GGG ACC ACG GTC ACC GTC-3'
CR9114_N5P	5'-TCT GAG GAC ACG GCC GTG TAT TAC TGT GCT AGA CAT GGT CCA TAC TAC TAC TAC AGT GGT ATG GAT GTA TGG GGC CAA GGG ACC ACG GTC ACC GTC-3'
CR9114_N5G	5'-TCT GAG GAC ACG GCC GTG TAT TAC TGT GCA AGA CAT GGT GGT TAC TAC TAC TAC TCA GGT ATG GAT GTA TGG GGC CAA GGG ACC ACG GTC ACC GTC-3'
CR9114_N5C	5'-TCT GAG GAC ACG GCC GTG TAT TAC TGT GCT AGG CAT GGA TGT TAC TAT TAT TAC AGT GGT ATG GAT GTA TGG GGC CAA GGG ACC ACG GTC ACC GTC-3'
CR9114_N5A	5'-TCT GAG GAC ACG GCC GTG TAT TAC TGT GCT AGA CAT GGT GCT TAC TAT TAT TAC TCA GGA ATG GAT GTC TGG GGC CAA GGG ACC ACG GTC ACC GTC-3'
CR9114_N5V	5'-TCT GAG GAC ACG GCC GTG TAT TAC TGT GCT AGA CAT GGT GTG TAC TAT TAT TAC AGT GGT ATG GAT GTC TGG GGC CAA GGG ACC ACG GTC ACC GTC-3'
CR9114_N5I	5'-TCT GAG GAC ACG GCC GTG TAT TAC TGT GCC AGA CAT GGA ATA TAC TAT TAT TAC TCT GGT ATG GAT GTA TGG GGC CAA GGG ACC ACG GTC ACC GTC-3'
CR9114_N5L	5'-TCT GAG GAC ACG GCC GTG TAT TAC TGT GCC AGG CAT GGT TTG TAT TAT TAC TAC AGT GGT ATG GAT GTG TGG GGC CAA GGG ACC ACG GTC ACC GTC-3'
CR9114_N5M	5'-TCT GAG GAC ACG GCC GTG TAT TAC TGT GCT AGG CAT GGA ATG TAT TAC TAC TAC TCT GGT ATG GAT GTT TGG GGC CAA GGG ACC ACG GTC ACC GTC-3'
CR9114_N5F	5'-TCT GAG GAC ACG GCC GTG TAT TAC TGT GCA AGA CAT GGA TTC TAC TAT TAT TAC TCT GGA ATG GAT GTT TGG GGC CAA GGG ACC ACG GTC ACC GTC-3'
CR9114_N5Y	5'-TCT GAG GAC ACG GCC GTG TAT TAC TGT GCA AGG CAT GGT TAC TAC TAT TAT TAT TCT GGT ATG GAT GTA TGG GGC CAA GGG ACC ACG GTC ACC GTC-3'
CR9114_N5W	5'-TCT GAG GAC ACG GCC GTG TAT TAC TGT GCC AGA CAT GGT TGG TAT TAT TAC TAC TCA GGA ATG GAT GTT TGG GGC CAA GGG ACC ACG GTC ACC GTC-3'
CR9114_N5_	5'-TCT GAG GAC ACG GCC GTG TAT TAC TGT GCT AGA CAT GGA TGA TAT TAC TAC TAC TCA GGT ATG GAT GTC TGG GGC CAA GGG ACC ACG GTC ACC GTC-3'
CR9114_Y6E	5'-TCT GAG GAC ACG GCC GTG TAT TAC TGT GCA AGA CAT GGA AAC GAA TAT TAC TAC AGT GGA ATG GAT GTT TGG GGC CAA GGG ACC ACG GTC ACC GTC-3'
CR9114_Y6D	5'-TCT GAG GAC ACG GCC GTG TAT TAC TGT GCT AGA CAT GGA AAT GAT TAT TAC TAT AGT GGA ATG GAT GTC TGG GGC CAA GGG ACC ACG GTC ACC GTC-3'
CR9114_Y6R	5'-TCT GAG GAC ACG GCC GTG TAT TAC TGT GCT AGG CAT GGA AAT AGG TAC TAC TAC TCA GGT ATG GAT GTT TGG GGC CAA GGG ACC ACG GTC ACC GTC-3'
CR9114_Y6K	5'-TCT GAG GAC ACG GCC GTG TAT TAC TGT GCT AGA CAT GGT AAT AAA TAT TAT TAC TCA GGA ATG GAT GTG TGG GGC CAA GGG ACC ACG GTC ACC GTC-3'
CR9114_Y6H	5'-TCT GAG GAC ACG GCC GTG TAT TAC TGT GCC AGA CAT GGT AAT CAT TAC TAC TAC TCA GGT ATG GAT GTT TGG GGC CAA GGG ACC ACG GTC ACC GTC-3'
CR9114_Y6Q	5'-TCT GAG GAC ACG GCC GTG TAT TAC TGT GCT AGG CAT GGA AAT CAA TAT TAC TAT TCT GGA ATG GAT GTC TGG GGC CAA GGG ACC ACG GTC ACC GTC-3'
CR9114_Y6N	5'-TCT GAG GAC ACG GCC GTG TAT TAC TGT GCA AGA CAT GGT AAC AAC TAT TAT TAC AGT GGA ATG GAT GTG TGG GGC CAA GGG ACC ACG GTC ACC GTC-3'
CR9114_Y6S	5'-TCT GAG GAC ACG GCC GTG TAT TAC TGT GCC AGA CAT GGT AAT TCT TAC TAT TAC AGT GGA ATG GAT GTT TGG GGC CAA GGG ACC ACG GTC ACC GTC-3'
CR9114_Y6T	5'-TCT GAG GAC ACG GCC GTG TAT TAC TGT GCT AGA CAT GGT AAC ACT TAC TAT TAT TCA GGA ATG GAT GTC TGG GGC CAA GGG ACC ACG GTC ACC GTC-3'
CR9114_Y6P	5'-TCT GAG GAC ACG GCC GTG TAT TAC TGT GCT AGA CAT GGA AAT CCT TAT TAT TAT TCT GGA ATG GAT GTA TGG GGC CAA GGG ACC ACG GTC ACC GTC-3'
CR9114_Y6G	5'-TCT GAG GAC ACG GCC GTG TAT TAC TGT GCA AGG CAT GGA AAT GGT TAC TAC TAC AGT GGA ATG GAT GTT TGG GGC CAA GGG ACC ACG GTC ACC GTC-3'
CR9114_Y6C	5'-TCT GAG GAC ACG GCC GTG TAT TAC TGT GCC AGG CAT GGT AAC TGT TAT TAT TAT AGT GGT ATG GAT GTC TGG GGC CAA GGG ACC ACG GTC ACC GTC-3'
CR9114_Y6A	5'-TCT GAG GAC ACG GCC GTG TAT TAC TGT GCA AGA CAT GGT AAC GCC TAT TAC TAC TCT GGT ATG GAT GTA TGG GGC CAA GGG ACC ACG GTC ACC GTC-3'
CR9114_Y6V	5'-TCT GAG GAC ACG GCC GTG TAT TAC TGT GCA AGG CAT GGA AAT GTG TAT TAT TAT AGT GGT ATG GAT GTG TGG GGC CAA GGG ACC ACG GTC ACC GTC-3'
CR9114_Y6I	5'-TCT GAG GAC ACG GCC GTG TAT TAC TGT GCT AGA CAT GGA AAC ATT TAC TAT TAC TCT GGT ATG GAT GTG TGG GGC CAA GGG ACC ACG GTC ACC GTC-3'
CR9114_Y6L	5'-TCT GAG GAC ACG GCC GTG TAT TAC TGT GCC AGA CAT GGA AAT TTA TAC TAT TAC TCA GGT ATG GAT GTT TGG GGC CAA GGG ACC ACG GTC ACC GTC-3'
CR9114_Y6M	5'-TCT GAG GAC ACG GCC GTG TAT TAC TGT GCC AGG CAT GGT AAC ATG TAC TAT TAC TCA GGA ATG GAT GTT TGG GGC CAA GGG ACC ACG GTC ACC GTC-3'
CR9114_Y6F	5'-TCT GAG GAC ACG GCC GTG TAT TAC TGT GCT AGG CAT GGT AAC TTT TAC TAC TAC AGT GGT ATG GAT GTT TGG GGC CAA GGG ACC ACG GTC ACC GTC-3'
CR9114_Y6W	5'-TCT GAG GAC ACG GCC GTG TAT TAC TGT GCT AGA CAT GGA AAT TGG TAT TAC TAT TCT GGT ATG GAT GTT TGG GGC CAA GGG ACC ACG GTC ACC GTC-3'
CR9114_Y6_	5'-TCT GAG GAC ACG GCC GTG TAT TAC TGT GCC AGA CAT GGT AAT TGA TAC TAC TAT TCT GGT ATG GAT GTC TGG GGC CAA GGG ACC ACG GTC ACC GTC-3'
CR9114_Y7E	5'-TCT GAG GAC ACG GCC GTG TAT TAC TGT GCT AGG CAT GGA AAC TAC GAA TAT TAC TCA GGT ATG GAT GTC TGG GGC CAA GGG ACC ACG GTC ACC GTC-3'
CR9114_Y7D	5'-TCT GAG GAC ACG GCC GTG TAT TAC TGT GCC AGA CAT GGA AAC TAT GAT TAT TAT TCA GGT ATG GAT GTT TGG GGC CAA GGG ACC ACG GTC ACC GTC-3'
CR9114_Y7R	5'-TCT GAG GAC ACG GCC GTG TAT TAC TGT GCA AGG CAT GGA AAC TAC AGG TAC TAC AGT GGT ATG GAT GTG TGG GGC CAA GGG ACC ACG GTC ACC GTC-3'
CR9114_Y7K	5'-TCT GAG GAC ACG GCC GTG TAT TAC TGT GCC AGA CAT GGT AAT TAT AAG TAT TAC TCT GGT ATG GAT GTA TGG GGC CAA GGG ACC ACG GTC ACC GTC-3'
CR9114_Y7H	5'-TCT GAG GAC ACG GCC GTG TAT TAC TGT GCA AGG CAT GGT AAT TAC CAT TAT TAC TCT GGT ATG GAT GTC TGG GGC CAA GGG ACC ACG GTC ACC GTC-3'
CR9114_Y7Q	5'-TCT GAG GAC ACG GCC GTG TAT TAC TGT GCT AGA CAT GGT AAC TAC CAA TAC TAC TCA GGA ATG GAT GTT TGG GGC CAA GGG ACC ACG GTC ACC GTC-3'
CR9114_Y7N	5'-TCT GAG GAC ACG GCC GTG TAT TAC TGT GCC AGG CAT GGA AAC TAC AAC TAC TAT TCT GGT ATG GAT GTA TGG GGC CAA GGG ACC ACG GTC ACC GTC-3'
CR9114_Y7S	5'-TCT GAG GAC ACG GCC GTG TAT TAC TGT GCT AGA CAT GGT AAT TAT AGT TAC TAT TCT GGA ATG GAT GTT TGG GGC CAA GGG ACC ACG GTC ACC GTC-3'
CR9114_Y7T	5'-TCT GAG GAC ACG GCC GTG TAT TAC TGT GCC AGA CAT GGT AAC TAC ACT TAT TAT TCT GGA ATG GAT GTT TGG GGC CAA GGG ACC ACG GTC ACC GTC-3'
CR9114_Y7P	5'-TCT GAG GAC ACG GCC GTG TAT TAC TGT GCC AGG CAT GGT AAC TAT CCT TAT TAT AGT GGA ATG GAT GTA TGG GGC CAA GGG ACC ACG GTC ACC GTC-3'
CR9114_Y7G	5'-TCT GAG GAC ACG GCC GTG TAT TAC TGT GCC AGA CAT GGT AAC TAT GGA TAC TAC TCA GGT ATG GAT GTG TGG GGC CAA GGG ACC ACG GTC ACC GTC-3'
CR9114_Y7C	5'-TCT GAG GAC ACG GCC GTG TAT TAC TGT GCA AGG CAT GGA AAC TAT TGT TAT TAT TCA GGA ATG GAT GTC TGG GGC CAA GGG ACC ACG GTC ACC GTC-3'
CR9114_Y7A	5'-TCT GAG GAC ACG GCC GTG TAT TAC TGT GCA AGG CAT GGA AAC TAC GCA TAT TAT TCT GGA ATG GAT GTT TGG GGC CAA GGG ACC ACG GTC ACC GTC-3'
CR9114_Y7V	5'-TCT GAG GAC ACG GCC GTG TAT TAC TGT GCC AGA CAT GGA AAT TAT GTC TAT TAT AGT GGT ATG GAT GTA TGG GGC CAA GGG ACC ACG GTC ACC GTC-3'
CR9114_Y7I	5'-TCT GAG GAC ACG GCC GTG TAT TAC TGT GCA AGA CAT GGA AAC TAC ATC TAC TAT TCT GGA ATG GAT GTT TGG GGC CAA GGG ACC ACG GTC ACC GTC-3'
CR9114_Y7L	5'-TCT GAG GAC ACG GCC GTG TAT TAC TGT GCA AGG CAT GGT AAC TAT TTA TAC TAT TCT GGT ATG GAT GTG TGG GGC CAA GGG ACC ACG GTC ACC GTC-3'
CR9114_Y7M	5'-TCT GAG GAC ACG GCC GTG TAT TAC TGT GCC AGG CAT GGT AAC TAC ATG TAC TAC TCT GGT ATG GAT GTC TGG GGC CAA GGG ACC ACG GTC ACC GTC-3'
CR9114_Y7F	5'-TCT GAG GAC ACG GCC GTG TAT TAC TGT GCC AGA CAT GGA AAT TAC TTT TAC TAT TCA GGA ATG GAT GTC TGG GGC CAA GGG ACC ACG GTC ACC GTC-3'
CR9114_Y7W	5'-TCT GAG GAC ACG GCC GTG TAT TAC TGT GCT AGA CAT GGA AAT TAT TGG TAT TAC TCA GGT ATG GAT GTA TGG GGC CAA GGG ACC ACG GTC ACC GTC-3'
CR9114_Y7_	5'-TCT GAG GAC ACG GCC GTG TAT TAC TGT GCC AGA CAT GGT AAT TAC TAG TAC TAC TCA GGA ATG GAT GTG TGG GGC CAA GGG ACC ACG GTC ACC GTC-3'
CR9114_Y8E	5'-TCT GAG GAC ACG GCC GTG TAT TAC TGT GCA AGA CAT GGA AAC TAT TAT GAA TAT AGT GGT ATG GAT GTT TGG GGC CAA GGG ACC ACG GTC ACC GTC-3'
CR9114_Y8D	5'-TCT GAG GAC ACG GCC GTG TAT TAC TGT GCT AGA CAT GGA AAC TAT TAT GAT TAT TCT GGA ATG GAT GTC TGG GGC CAA GGG ACC ACG GTC ACC GTC-3'
CR9114_Y8R	5'-TCT GAG GAC ACG GCC GTG TAT TAC TGT GCT AGA CAT GGA AAC TAT TAT AGA TAC TCA GGT ATG GAT GTT TGG GGC CAA GGG ACC ACG GTC ACC GTC-3'
CR9114_Y8K	5'-TCT GAG GAC ACG GCC GTG TAT TAC TGT GCA AGG CAT GGT AAC TAC TAC AAG TAT AGT GGA ATG GAT GTC TGG GGC CAA GGG ACC ACG GTC ACC GTC-3'
CR9114_Y8H	5'-TCT GAG GAC ACG GCC GTG TAT TAC TGT GCT AGG CAT GGT AAC TAT TAT CAT TAT AGT GGA ATG GAT GTT TGG GGC CAA GGG ACC ACG GTC ACC GTC-3'
CR9114_Y8Q	5'-TCT GAG GAC ACG GCC GTG TAT TAC TGT GCA AGG CAT GGT AAT TAC TAT CAA TAT AGT GGT ATG GAT GTA TGG GGC CAA GGG ACC ACG GTC ACC GTC-3'
CR9114_Y8N	5'-TCT GAG GAC ACG GCC GTG TAT TAC TGT GCT AGA CAT GGA AAT TAC TAC AAT TAC TCT GGA ATG GAT GTA TGG GGC CAA GGG ACC ACG GTC ACC GTC-3'
CR9114_Y8S	5'-TCT GAG GAC ACG GCC GTG TAT TAC TGT GCT AGG CAT GGA AAT TAC TAT TCT TAT TCT GGT ATG GAT GTA TGG GGC CAA GGG ACC ACG GTC ACC GTC-3'
CR9114_Y8T	5'-TCT GAG GAC ACG GCC GTG TAT TAC TGT GCA AGG CAT GGA AAC TAC TAC ACT TAC TCA GGA ATG GAT GTC TGG GGC CAA GGG ACC ACG GTC ACC GTC-3'
CR9114_Y8P	5'-TCT GAG GAC ACG GCC GTG TAT TAC TGT GCA AGG CAT GGA AAC TAC TAT CCA TAT TCA GGA ATG GAT GTA TGG GGC CAA GGG ACC ACG GTC ACC GTC-3'
CR9114_Y8G	5'-TCT GAG GAC ACG GCC GTG TAT TAC TGT GCC AGG CAT GGT AAC TAT TAT GGA TAT TCT GGA ATG GAT GTT TGG GGC CAA GGG ACC ACG GTC ACC GTC-3'
CR9114_Y8C	5'-TCT GAG GAC ACG GCC GTG TAT TAC TGT GCT AGG CAT GGT AAT TAT TAC TGT TAT AGT GGA ATG GAT GTG TGG GGC CAA GGG ACC ACG GTC ACC GTC-3'
CR9114_Y8A	5'-TCT GAG GAC ACG GCC GTG TAT TAC TGT GCT AGG CAT GGT AAT TAT TAC GCA TAC AGT GGA ATG GAT GTA TGG GGC CAA GGG ACC ACG GTC ACC GTC-3'
CR9114_Y8V	5'-TCT GAG GAC ACG GCC GTG TAT TAC TGT GCA AGG CAT GGT AAC TAT TAC GTG TAT TCA GGT ATG GAT GTA TGG GGC CAA GGG ACC ACG GTC ACC GTC-3'
CR9114_Y8I	5'-TCT GAG GAC ACG GCC GTG TAT TAC TGT GCA AGG CAT GGT AAC TAT TAC ATA TAC TCA GGA ATG GAT GTT TGG GGC CAA GGG ACC ACG GTC ACC GTC-3'
CR9114_Y8L	5'-TCT GAG GAC ACG GCC GTG TAT TAC TGT GCC AGG CAT GGA AAT TAT TAT TTG TAC TCT GGT ATG GAT GTC TGG GGC CAA GGG ACC ACG GTC ACC GTC-3'
CR9114_Y8M	5'-TCT GAG GAC ACG GCC GTG TAT TAC TGT GCA AGA CAT GGA AAT TAT TAT ATG TAC TCT GGA ATG GAT GTG TGG GGC CAA GGG ACC ACG GTC ACC GTC-3'
CR9114_Y8F	5'-TCT GAG GAC ACG GCC GTG TAT TAC TGT GCT AGA CAT GGT AAT TAT TAC TTT TAC TCT GGT ATG GAT GTC TGG GGC CAA GGG ACC ACG GTC ACC GTC-3'
CR9114_Y8W	5'-TCT GAG GAC ACG GCC GTG TAT TAC TGT GCC AGA CAT GGA AAC TAC TAT TGG TAT AGT GGT ATG GAT GTA TGG GGC CAA GGG ACC ACG GTC ACC GTC-3'
CR9114_Y8_	5'-TCT GAG GAC ACG GCC GTG TAT TAC TGT GCA AGA CAT GGA AAC TAC TAC TAA TAC TCT GGA ATG GAT GTC TGG GGC CAA GGG ACC ACG GTC ACC GTC-3'
CR9114_Y9E	5'-TCT GAG GAC ACG GCC GTG TAT TAC TGT GCT AGA CAT GGA AAC TAC TAC TAC GAA TCT GGT ATG GAT GTC TGG GGC CAA GGG ACC ACG GTC ACC GTC-3'
CR9114_Y9D	5'-TCT GAG GAC ACG GCC GTG TAT TAC TGT GCC AGG CAT GGT AAC TAC TAT TAC GAT TCA GGA ATG GAT GTA TGG GGC CAA GGG ACC ACG GTC ACC GTC-3'
CR9114_Y9R	5'-TCT GAG GAC ACG GCC GTG TAT TAC TGT GCC AGG CAT GGA AAC TAT TAT TAC AGA TCT GGA ATG GAT GTT TGG GGC CAA GGG ACC ACG GTC ACC GTC-3'
CR9114_Y9K	5'-TCT GAG GAC ACG GCC GTG TAT TAC TGT GCC AGA CAT GGA AAT TAT TAT TAC AAG TCA GGT ATG GAT GTA TGG GGC CAA GGG ACC ACG GTC ACC GTC-3'
CR9114_Y9H	5'-TCT GAG GAC ACG GCC GTG TAT TAC TGT GCC AGG CAT GGA AAT TAC TAT TAC CAT AGT GGA ATG GAT GTA TGG GGC CAA GGG ACC ACG GTC ACC GTC-3'
CR9114_Y9Q	5'-TCT GAG GAC ACG GCC GTG TAT TAC TGT GCC AGG CAT GGT AAT TAT TAT TAT CAA TCA GGA ATG GAT GTG TGG GGC CAA GGG ACC ACG GTC ACC GTC-3'
CR9114_Y9N	5'-TCT GAG GAC ACG GCC GTG TAT TAC TGT GCC AGG CAT GGA AAC TAT TAC TAT AAT TCA GGA ATG GAT GTA TGG GGC CAA GGG ACC ACG GTC ACC GTC-3'
CR9114_Y9S	5'-TCT GAG GAC ACG GCC GTG TAT TAC TGT GCT AGG CAT GGT AAT TAT TAC TAT TCT TCT GGA ATG GAT GTC TGG GGC CAA GGG ACC ACG GTC ACC GTC-3'
CR9114_Y9T	5'-TCT GAG GAC ACG GCC GTG TAT TAC TGT GCA AGA CAT GGA AAT TAC TAC TAC ACC TCA GGT ATG GAT GTC TGG GGC CAA GGG ACC ACG GTC ACC GTC-3'
CR9114_Y9P	5'-TCT GAG GAC ACG GCC GTG TAT TAC TGT GCT AGG CAT GGT AAC TAT TAC TAC CCT AGT GGA ATG GAT GTC TGG GGC CAA GGG ACC ACG GTC ACC GTC-3'
CR9114_Y9G	5'-TCT GAG GAC ACG GCC GTG TAT TAC TGT GCA AGG CAT GGA AAC TAC TAT TAC GGA AGT GGA ATG GAT GTT TGG GGC CAA GGG ACC ACG GTC ACC GTC-3'
CR9114_Y9C	5'-TCT GAG GAC ACG GCC GTG TAT TAC TGT GCT AGA CAT GGT AAT TAT TAC TAC TGT TCA GGT ATG GAT GTC TGG GGC CAA GGG ACC ACG GTC ACC GTC-3'
CR9114_Y9A	5'-TCT GAG GAC ACG GCC GTG TAT TAC TGT GCT AGA CAT GGA AAC TAC TAC TAT GCC TCA GGT ATG GAT GTG TGG GGC CAA GGG ACC ACG GTC ACC GTC-3'
CR9114_Y9V	5'-TCT GAG GAC ACG GCC GTG TAT TAC TGT GCA AGA CAT GGT AAT TAT TAC TAT GTC AGT GGA ATG GAT GTA TGG GGC CAA GGG ACC ACG GTC ACC GTC-3'
CR9114_Y9I	5'-TCT GAG GAC ACG GCC GTG TAT TAC TGT GCC AGA CAT GGA AAC TAC TAT TAC ATC TCT GGA ATG GAT GTA TGG GGC CAA GGG ACC ACG GTC ACC GTC-3'
CR9114_Y9L	5'-TCT GAG GAC ACG GCC GTG TAT TAC TGT GCA AGG CAT GGT AAC TAC TAC TAC TTG TCT GGT ATG GAT GTA TGG GGC CAA GGG ACC ACG GTC ACC GTC-3'
CR9114_Y9M	5'-TCT GAG GAC ACG GCC GTG TAT TAC TGT GCC AGG CAT GGT AAC TAC TAT TAT ATG AGT GGT ATG GAT GTG TGG GGC CAA GGG ACC ACG GTC ACC GTC-3'
CR9114_Y9F	5'-TCT GAG GAC ACG GCC GTG TAT TAC TGT GCA AGG CAT GGT AAT TAT TAT TAC TTT TCA GGA ATG GAT GTC TGG GGC CAA GGG ACC ACG GTC ACC GTC-3'
CR9114_Y9W	5'-TCT GAG GAC ACG GCC GTG TAT TAC TGT GCA AGA CAT GGT AAC TAC TAT TAT TGG TCT GGT ATG GAT GTG TGG GGC CAA GGG ACC ACG GTC ACC GTC-3'
CR9114_Y9_	5'-TCT GAG GAC ACG GCC GTG TAT TAC TGT GCC AGA CAT GGT AAC TAT TAT TAT TGA AGT GGA ATG GAT GTA TGG GGC CAA GGG ACC ACG GTC ACC GTC-3'
CR9114_S10E	5'-TCT GAG GAC ACG GCC GTG TAT TAC TGT GCT AGA CAT GGT AAC TAT TAC TAT TAC GAA GGT ATG GAT GTC TGG GGC CAA GGG ACC ACG GTC ACC GTC-3'
CR9114_S10D	5'-TCT GAG GAC ACG GCC GTG TAT TAC TGT GCA AGA CAT GGA AAT TAT TAT TAC TAT GAT GGA ATG GAT GTT TGG GGC CAA GGG ACC ACG GTC ACC GTC-3'
CR9114_S10R	5'-TCT GAG GAC ACG GCC GTG TAT TAC TGT GCT AGA CAT GGA AAC TAC TAC TAC TAC AGA GGA ATG GAT GTG TGG GGC CAA GGG ACC ACG GTC ACC GTC-3'
CR9114_S10K	5'-TCT GAG GAC ACG GCC GTG TAT TAC TGT GCC AGA CAT GGA AAC TAC TAT TAT TAT AAA GGA ATG GAT GTT TGG GGC CAA GGG ACC ACG GTC ACC GTC-3'
CR9114_S10H	5'-TCT GAG GAC ACG GCC GTG TAT TAC TGT GCT AGG CAT GGA AAT TAC TAC TAC TAT CAT GGA ATG GAT GTG TGG GGC CAA GGG ACC ACG GTC ACC GTC-3'
CR9114_S10Q	5'-TCT GAG GAC ACG GCC GTG TAT TAC TGT GCT AGG CAT GGA AAC TAC TAC TAT TAC CAA GGT ATG GAT GTA TGG GGC CAA GGG ACC ACG GTC ACC GTC-3'
CR9114_S10N	5'-TCT GAG GAC ACG GCC GTG TAT TAC TGT GCT AGA CAT GGA AAC TAT TAT TAC TAC AAC GGA ATG GAT GTC TGG GGC CAA GGG ACC ACG GTC ACC GTC-3'
CR9114_S10T	5'-TCT GAG GAC ACG GCC GTG TAT TAC TGT GCT AGG CAT GGA AAT TAC TAT TAT TAC ACT GGA ATG GAT GTT TGG GGC CAA GGG ACC ACG GTC ACC GTC-3'
CR9114_S10P	5'-TCT GAG GAC ACG GCC GTG TAT TAC TGT GCT AGA CAT GGA AAT TAT TAT TAC TAC CCT GGA ATG GAT GTG TGG GGC CAA GGG ACC ACG GTC ACC GTC-3'
CR9114_S10G	5'-TCT GAG GAC ACG GCC GTG TAT TAC TGT GCA AGG CAT GGT AAC TAC TAC TAC TAT GGA GGA ATG GAT GTA TGG GGC CAA GGG ACC ACG GTC ACC GTC-3'
CR9114_S10C	5'-TCT GAG GAC ACG GCC GTG TAT TAC TGT GCC AGA CAT GGT AAT TAC TAC TAT TAT TGT GGA ATG GAT GTC TGG GGC CAA GGG ACC ACG GTC ACC GTC-3'
CR9114_S10A	5'-TCT GAG GAC ACG GCC GTG TAT TAC TGT GCA AGG CAT GGA AAT TAC TAT TAC TAC GCC GGT ATG GAT GTG TGG GGC CAA GGG ACC ACG GTC ACC GTC-3'
CR9114_S10V	5'-TCT GAG GAC ACG GCC GTG TAT TAC TGT GCT AGA CAT GGT AAC TAC TAC TAC TAC GTT GGT ATG GAT GTG TGG GGC CAA GGG ACC ACG GTC ACC GTC-3'
CR9114_S10I	5'-TCT GAG GAC ACG GCC GTG TAT TAC TGT GCT AGG CAT GGA AAT TAC TAT TAC TAT ATA GGT ATG GAT GTC TGG GGC CAA GGG ACC ACG GTC ACC GTC-3'
CR9114_S10L	5'-TCT GAG GAC ACG GCC GTG TAT TAC TGT GCT AGA CAT GGA AAT TAT TAC TAC TAT TTG GGA ATG GAT GTG TGG GGC CAA GGG ACC ACG GTC ACC GTC-3'
CR9114_S10M	5'-TCT GAG GAC ACG GCC GTG TAT TAC TGT GCA AGA CAT GGT AAC TAT TAC TAC TAT ATG GGT ATG GAT GTG TGG GGC CAA GGG ACC ACG GTC ACC GTC-3'
CR9114_S10F	5'-TCT GAG GAC ACG GCC GTG TAT TAC TGT GCC AGG CAT GGT AAT TAT TAT TAC TAC TTC GGA ATG GAT GTC TGG GGC CAA GGG ACC ACG GTC ACC GTC-3'
CR9114_S10Y	5'-TCT GAG GAC ACG GCC GTG TAT TAC TGT GCA AGG CAT GGA AAC TAT TAC TAC TAC TAT GGT ATG GAT GTC TGG GGC CAA GGG ACC ACG GTC ACC GTC-3'
CR9114_S10W	5'-TCT GAG GAC ACG GCC GTG TAT TAC TGT GCC AGA CAT GGA AAT TAT TAC TAT TAC TGG GGT ATG GAT GTG TGG GGC CAA GGG ACC ACG GTC ACC GTC-3'
CR9114_S10_	5'-TCT GAG GAC ACG GCC GTG TAT TAC TGT GCT AGG CAT GGA AAT TAC TAT TAT TAC TGA GGT ATG GAT GTG TGG GGC CAA GGG ACC ACG GTC ACC GTC-3'
CR9114_G11E	5'-TCT GAG GAC ACG GCC GTG TAT TAC TGT GCC AGA CAT GGA AAC TAT TAC TAC TAT TCA GAA ATG GAT GTG TGG GGC CAA GGG ACC ACG GTC ACC GTC-3'
CR9114_G11D	5'-TCT GAG GAC ACG GCC GTG TAT TAC TGT GCC AGA CAT GGT AAC TAC TAT TAC TAC AGT GAT ATG GAT GTC TGG GGC CAA GGG ACC ACG GTC ACC GTC-3'
CR9114_G11R	5'-TCT GAG GAC ACG GCC GTG TAT TAC TGT GCT AGG CAT GGT AAC TAC TAC TAC TAT TCT AGA ATG GAT GTC TGG GGC CAA GGG ACC ACG GTC ACC GTC-3'
CR9114_G11K	5'-TCT GAG GAC ACG GCC GTG TAT TAC TGT GCT AGA CAT GGT AAT TAC TAT TAC TAC TCA AAA ATG GAT GTT TGG GGC CAA GGG ACC ACG GTC ACC GTC-3'
CR9114_G11H	5'-TCT GAG GAC ACG GCC GTG TAT TAC TGT GCC AGG CAT GGA AAT TAC TAT TAC TAT TCA CAT ATG GAT GTG TGG GGC CAA GGG ACC ACG GTC ACC GTC-3'
CR9114_G11Q	5'-TCT GAG GAC ACG GCC GTG TAT TAC TGT GCC AGA CAT GGT AAT TAC TAC TAT TAC AGT CAA ATG GAT GTG TGG GGC CAA GGG ACC ACG GTC ACC GTC-3'
CR9114_G11N	5'-TCT GAG GAC ACG GCC GTG TAT TAC TGT GCA AGA CAT GGT AAT TAC TAT TAT TAC AGT AAC ATG GAT GTC TGG GGC CAA GGG ACC ACG GTC ACC GTC-3'
CR9114_G11S	5'-TCT GAG GAC ACG GCC GTG TAT TAC TGT GCA AGG CAT GGT AAC TAC TAC TAC TAC AGT TCA ATG GAT GTC TGG GGC CAA GGG ACC ACG GTC ACC GTC-3'
CR9114_G11T	5'-TCT GAG GAC ACG GCC GTG TAT TAC TGT GCT AGA CAT GGT AAC TAT TAC TAC TAC TCA ACT ATG GAT GTG TGG GGC CAA GGG ACC ACG GTC ACC GTC-3'
CR9114_G11P	5'-TCT GAG GAC ACG GCC GTG TAT TAC TGT GCT AGA CAT GGA AAT TAT TAC TAT TAT AGT CCA ATG GAT GTA TGG GGC CAA GGG ACC ACG GTC ACC GTC-3'
CR9114_G11C	5'-TCT GAG GAC ACG GCC GTG TAT TAC TGT GCC AGG CAT GGT AAC TAC TAC TAC TAT AGT TGT ATG GAT GTG TGG GGC CAA GGG ACC ACG GTC ACC GTC-3'
CR9114_G11A	5'-TCT GAG GAC ACG GCC GTG TAT TAC TGT GCT AGA CAT GGA AAC TAT TAC TAT TAT TCA GCC ATG GAT GTA TGG GGC CAA GGG ACC ACG GTC ACC GTC-3'
CR9114_G11V	5'-TCT GAG GAC ACG GCC GTG TAT TAC TGT GCA AGG CAT GGA AAT TAT TAC TAT TAT AGT GTG ATG GAT GTG TGG GGC CAA GGG ACC ACG GTC ACC GTC-3'
CR9114_G11I	5'-TCT GAG GAC ACG GCC GTG TAT TAC TGT GCC AGG CAT GGT AAT TAT TAT TAC TAC AGT ATA ATG GAT GTT TGG GGC CAA GGG ACC ACG GTC ACC GTC-3'
CR9114_G11L	5'-TCT GAG GAC ACG GCC GTG TAT TAC TGT GCA AGG CAT GGA AAC TAC TAC TAC TAT TCT TTG ATG GAT GTA TGG GGC CAA GGG ACC ACG GTC ACC GTC-3'
CR9114_G11M	5'-TCT GAG GAC ACG GCC GTG TAT TAC TGT GCA AGA CAT GGA AAT TAT TAC TAC TAT TCA ATG ATG GAT GTC TGG GGC CAA GGG ACC ACG GTC ACC GTC-3'
CR9114_G11F	5'-TCT GAG GAC ACG GCC GTG TAT TAC TGT GCC AGA CAT GGT AAC TAT TAC TAT TAT TCT TTT ATG GAT GTT TGG GGC CAA GGG ACC ACG GTC ACC GTC-3'
CR9114_G11Y	5'-TCT GAG GAC ACG GCC GTG TAT TAC TGT GCC AGA CAT GGA AAT TAT TAC TAT TAC TCT TAT ATG GAT GTA TGG GGC CAA GGG ACC ACG GTC ACC GTC-3'
CR9114_G11W	5'-TCT GAG GAC ACG GCC GTG TAT TAC TGT GCT AGG CAT GGT AAT TAT TAC TAT TAC TCT TGG ATG GAT GTA TGG GGC CAA GGG ACC ACG GTC ACC GTC-3'
CR9114_G11_	5'-TCT GAG GAC ACG GCC GTG TAT TAC TGT GCT AGG CAT GGA AAC TAC TAC TAC TAC AGT TAG ATG GAT GTG TGG GGC CAA GGG ACC ACG GTC ACC GTC-3'
CR9114_M12E	5'-TCT GAG GAC ACG GCC GTG TAT TAC TGT GCA AGG CAT GGT AAT TAC TAT TAT TAT TCT GGA GAA GAT GTC TGG GGC CAA GGG ACC ACG GTC ACC GTC-3'
CR9114_M12D	5'-TCT GAG GAC ACG GCC GTG TAT TAC TGT GCC AGA CAT GGA AAT TAT TAT TAT TAC TCA GGT GAT GAT GTT TGG GGC CAA GGG ACC ACG GTC ACC GTC-3'
CR9114_M12R	5'-TCT GAG GAC ACG GCC GTG TAT TAC TGT GCA AGG CAT GGT AAT TAC TAC TAC TAC TCT GGA AGA GAT GTC TGG GGC CAA GGG ACC ACG GTC ACC GTC-3'
CR9114_M12K	5'-TCT GAG GAC ACG GCC GTG TAT TAC TGT GCC AGA CAT GGA AAC TAT TAC TAT TAC TCA GGA AAA GAT GTA TGG GGC CAA GGG ACC ACG GTC ACC GTC-3'
CR9114_M12H	5'-TCT GAG GAC ACG GCC GTG TAT TAC TGT GCA AGA CAT GGA AAT TAT TAT TAC TAC AGT GGT CAT GAT GTC TGG GGC CAA GGG ACC ACG GTC ACC GTC-3'
CR9114_M12Q	5'-TCT GAG GAC ACG GCC GTG TAT TAC TGT GCT AGA CAT GGT AAC TAC TAC TAT TAT TCT GGA CAA GAT GTC TGG GGC CAA GGG ACC ACG GTC ACC GTC-3'
CR9114_M12N	5'-TCT GAG GAC ACG GCC GTG TAT TAC TGT GCA AGA CAT GGT AAT TAT TAT TAC TAT TCT GGA AAT GAT GTT TGG GGC CAA GGG ACC ACG GTC ACC GTC-3'
CR9114_M12S	5'-TCT GAG GAC ACG GCC GTG TAT TAC TGT GCA AGA CAT GGA AAT TAC TAT TAT TAC TCT GGA TCT GAT GTC TGG GGC CAA GGG ACC ACG GTC ACC GTC-3'
CR9114_M12T	5'-TCT GAG GAC ACG GCC GTG TAT TAC TGT GCC AGG CAT GGT AAT TAT TAC TAC TAC TCA GGT ACC GAT GTG TGG GGC CAA GGG ACC ACG GTC ACC GTC-3'
CR9114_M12P	5'-TCT GAG GAC ACG GCC GTG TAT TAC TGT GCT AGA CAT GGA AAC TAC TAT TAC TAT TCT GGT CCA GAT GTC TGG GGC CAA GGG ACC ACG GTC ACC GTC-3'
CR9114_M12G	5'-TCT GAG GAC ACG GCC GTG TAT TAC TGT GCC AGA CAT GGA AAC TAT TAT TAC TAC TCA GGA GGT GAT GTG TGG GGC CAA GGG ACC ACG GTC ACC GTC-3'
CR9114_M12C	5'-TCT GAG GAC ACG GCC GTG TAT TAC TGT GCC AGG CAT GGA AAT TAC TAC TAT TAC TCT GGA TGT GAT GTG TGG GGC CAA GGG ACC ACG GTC ACC GTC-3'
CR9114_M12A	5'-TCT GAG GAC ACG GCC GTG TAT TAC TGT GCC AGG CAT GGT AAC TAC TAC TAT TAT TCT GGA GCA GAT GTA TGG GGC CAA GGG ACC ACG GTC ACC GTC-3'
CR9114_M12V	5'-TCT GAG GAC ACG GCC GTG TAT TAC TGT GCA AGG CAT GGA AAC TAC TAC TAT TAC TCT GGT GTC GAT GTT TGG GGC CAA GGG ACC ACG GTC ACC GTC-3'
CR9114_M12I	5'-TCT GAG GAC ACG GCC GTG TAT TAC TGT GCA AGA CAT GGT AAC TAT TAC TAT TAC TCT GGT ATC GAT GTG TGG GGC CAA GGG ACC ACG GTC ACC GTC-3'
CR9114_M12L	5'-TCT GAG GAC ACG GCC GTG TAT TAC TGT GCA AGA CAT GGA AAT TAC TAT TAT TAT TCA GGA TTA GAT GTG TGG GGC CAA GGG ACC ACG GTC ACC GTC-3'
CR9114_M12F	5'-TCT GAG GAC ACG GCC GTG TAT TAC TGT GCT AGG CAT GGT AAC TAC TAC TAT TAT TCA GGA TTT GAT GTC TGG GGC CAA GGG ACC ACG GTC ACC GTC-3'
CR9114_M12Y	5'-TCT GAG GAC ACG GCC GTG TAT TAC TGT GCA AGA CAT GGA AAC TAT TAC TAT TAC AGT GGA TAT GAT GTC TGG GGC CAA GGG ACC ACG GTC ACC GTC-3'
CR9114_M12W	5'-TCT GAG GAC ACG GCC GTG TAT TAC TGT GCT AGA CAT GGT AAC TAT TAC TAT TAT AGT GGA TGG GAT GTA TGG GGC CAA GGG ACC ACG GTC ACC GTC-3'
CR9114_M12_	5'-TCT GAG GAC ACG GCC GTG TAT TAC TGT GCA AGG CAT GGT AAC TAT TAC TAC TAT TCA GGA TGA GAT GTG TGG GGC CAA GGG ACC ACG GTC ACC GTC-3'
CR9114_D13E	5'-TCT GAG GAC ACG GCC GTG TAT TAC TGT GCA AGG CAT GGT AAC TAC TAT TAC TAT TCT GGA ATG GAA GTG TGG GGC CAA GGG ACC ACG GTC ACC GTC-3'
CR9114_D13R	5'-TCT GAG GAC ACG GCC GTG TAT TAC TGT GCT AGG CAT GGT AAC TAT TAT TAT TAT TCA GGA ATG AGA GTA TGG GGC CAA GGG ACC ACG GTC ACC GTC-3'
CR9114_D13K	5'-TCT GAG GAC ACG GCC GTG TAT TAC TGT GCC AGA CAT GGT AAC TAT TAC TAC TAC TCA GGT ATG AAA GTG TGG GGC CAA GGG ACC ACG GTC ACC GTC-3'
CR9114_D13H	5'-TCT GAG GAC ACG GCC GTG TAT TAC TGT GCT AGG CAT GGA AAC TAC TAC TAT TAC AGT GGT ATG CAT GTC TGG GGC CAA GGG ACC ACG GTC ACC GTC-3'
CR9114_D13Q	5'-TCT GAG GAC ACG GCC GTG TAT TAC TGT GCC AGA CAT GGT AAT TAC TAC TAT TAT AGT GGT ATG CAA GTT TGG GGC CAA GGG ACC ACG GTC ACC GTC-3'
CR9114_D13N	5'-TCT GAG GAC ACG GCC GTG TAT TAC TGT GCA AGG CAT GGA AAT TAT TAC TAC TAT TCA GGA ATG AAC GTC TGG GGC CAA GGG ACC ACG GTC ACC GTC-3'
CR9114_D13S	5'-TCT GAG GAC ACG GCC GTG TAT TAC TGT GCC AGG CAT GGT AAT TAT TAC TAC TAT TCA GGT ATG TCT GTA TGG GGC CAA GGG ACC ACG GTC ACC GTC-3'
CR9114_D13T	5'-TCT GAG GAC ACG GCC GTG TAT TAC TGT GCC AGG CAT GGA AAT TAT TAT TAC TAC TCT GGA ATG ACA GTG TGG GGC CAA GGG ACC ACG GTC ACC GTC-3'
CR9114_D13P	5'-TCT GAG GAC ACG GCC GTG TAT TAC TGT GCC AGG CAT GGT AAT TAC TAT TAC TAC TCT GGA ATG CCT GTT TGG GGC CAA GGG ACC ACG GTC ACC GTC-3'
CR9114_D13G	5'-TCT GAG GAC ACG GCC GTG TAT TAC TGT GCA AGG CAT GGA AAT TAT TAC TAT TAC TCT GGA ATG GGT GTT TGG GGC CAA GGG ACC ACG GTC ACC GTC-3'
CR9114_D13C	5'-TCT GAG GAC ACG GCC GTG TAT TAC TGT GCC AGA CAT GGT AAC TAC TAC TAT TAT AGT GGA ATG TGT GTT TGG GGC CAA GGG ACC ACG GTC ACC GTC-3'
CR9114_D13A	5'-TCT GAG GAC ACG GCC GTG TAT TAC TGT GCA AGA CAT GGA AAC TAC TAT TAC TAT TCT GGT ATG GCA GTA TGG GGC CAA GGG ACC ACG GTC ACC GTC-3'
CR9114_D13V	5'-TCT GAG GAC ACG GCC GTG TAT TAC TGT GCT AGA CAT GGA AAT TAC TAC TAT TAC AGT GGT ATG GTG GTG TGG GGC CAA GGG ACC ACG GTC ACC GTC-3'
CR9114_D13I	5'-TCT GAG GAC ACG GCC GTG TAT TAC TGT GCA AGG CAT GGT AAT TAC TAC TAC TAT AGT GGT ATG ATT GTC TGG GGC CAA GGG ACC ACG GTC ACC GTC-3'
CR9114_D13L	5'-TCT GAG GAC ACG GCC GTG TAT TAC TGT GCT AGG CAT GGT AAC TAT TAC TAC TAC TCA GGA ATG TTA GTG TGG GGC CAA GGG ACC ACG GTC ACC GTC-3'
CR9114_D13M	5'-TCT GAG GAC ACG GCC GTG TAT TAC TGT GCA AGG CAT GGT AAC TAT TAT TAT TAC TCA GGA ATG ATG GTC TGG GGC CAA GGG ACC ACG GTC ACC GTC-3'
CR9114_D13F	5'-TCT GAG GAC ACG GCC GTG TAT TAC TGT GCT AGA CAT GGT AAC TAC TAC TAC TAC TCT GGA ATG TTT GTC TGG GGC CAA GGG ACC ACG GTC ACC GTC-3'
CR9114_D13Y	5'-TCT GAG GAC ACG GCC GTG TAT TAC TGT GCA AGA CAT GGA AAT TAT TAT TAC TAC TCT GGT ATG TAC GTG TGG GGC CAA GGG ACC ACG GTC ACC GTC-3'
CR9114_D13W	5'-TCT GAG GAC ACG GCC GTG TAT TAC TGT GCT AGG CAT GGA AAT TAC TAT TAC TAT TCA GGA ATG TGG GTG TGG GGC CAA GGG ACC ACG GTC ACC GTC-3'
CR9114_D13_	5'-TCT GAG GAC ACG GCC GTG TAT TAC TGT GCC AGA CAT GGA AAC TAT TAC TAT TAC TCT GGA ATG TAG GTC TGG GGC CAA GGG ACC ACG GTC ACC GTC-3'
CR9114_V14E	5'-TCT GAG GAC ACG GCC GTG TAT TAC TGT GCT AGG CAT GGT AAC TAT TAT TAC TAC TCT GGA ATG GAT GAA TGG GGC CAA GGG ACC ACG GTC ACC GTC-3'
CR9114_V14D	5'-TCT GAG GAC ACG GCC GTG TAT TAC TGT GCC AGG CAT GGA AAC TAC TAC TAC TAC TCA GGT ATG GAT GAT TGG GGC CAA GGG ACC ACG GTC ACC GTC-3'
CR9114_V14R	5'-TCT GAG GAC ACG GCC GTG TAT TAC TGT GCA AGA CAT GGT AAT TAT TAT TAC TAC TCA GGA ATG GAT AGA TGG GGC CAA GGG ACC ACG GTC ACC GTC-3'
CR9114_V14K	5'-TCT GAG GAC ACG GCC GTG TAT TAC TGT GCA AGG CAT GGT AAC TAC TAC TAT TAT TCT GGA ATG GAT AAA TGG GGC CAA GGG ACC ACG GTC ACC GTC-3'
CR9114_V14H	5'-TCT GAG GAC ACG GCC GTG TAT TAC TGT GCT AGG CAT GGA AAC TAT TAT TAC TAT TCT GGT ATG GAT CAT TGG GGC CAA GGG ACC ACG GTC ACC GTC-3'
CR9114_V14Q	5'-TCT GAG GAC ACG GCC GTG TAT TAC TGT GCA AGG CAT GGT AAT TAT TAT TAC TAC AGT GGA ATG GAT CAA TGG GGC CAA GGG ACC ACG GTC ACC GTC-3'
CR9114_V14N	5'-TCT GAG GAC ACG GCC GTG TAT TAC TGT GCC AGA CAT GGT AAC TAC TAC TAT TAT AGT GGT ATG GAT AAT TGG GGC CAA GGG ACC ACG GTC ACC GTC-3'
CR9114_V14S	5'-TCT GAG GAC ACG GCC GTG TAT TAC TGT GCC AGA CAT GGT AAT TAT TAT TAC TAT TCT GGA ATG GAT TCA TGG GGC CAA GGG ACC ACG GTC ACC GTC-3'
CR9114_V14T	5'-TCT GAG GAC ACG GCC GTG TAT TAC TGT GCT AGA CAT GGA AAC TAC TAT TAC TAT TCA GGT ATG GAT ACC TGG GGC CAA GGG ACC ACG GTC ACC GTC-3'
CR9114_V14P	5'-TCT GAG GAC ACG GCC GTG TAT TAC TGT GCA AGG CAT GGT AAC TAC TAC TAC TAC AGT GGT ATG GAT CCT TGG GGC CAA GGG ACC ACG GTC ACC GTC-3'
CR9114_V14G	5'-TCT GAG GAC ACG GCC GTG TAT TAC TGT GCA AGA CAT GGA AAC TAC TAC TAT TAT TCT GGT ATG GAT GGA TGG GGC CAA GGG ACC ACG GTC ACC GTC-3'
CR9114_V14C	5'-TCT GAG GAC ACG GCC GTG TAT TAC TGT GCA AGA CAT GGT AAC TAC TAT TAC TAT TCT GGA ATG GAT TGT TGG GGC CAA GGG ACC ACG GTC ACC GTC-3'
CR9114_V14A	5'-TCT GAG GAC ACG GCC GTG TAT TAC TGT GCC AGG CAT GGA AAC TAT TAC TAT TAT AGT GGT ATG GAT GCT TGG GGC CAA GGG ACC ACG GTC ACC GTC-3'
CR9114_V14I	5'-TCT GAG GAC ACG GCC GTG TAT TAC TGT GCT AGA CAT GGA AAC TAT TAC TAT TAC AGT GGA ATG GAT ATA TGG GGC CAA GGG ACC ACG GTC ACC GTC-3'
CR9114_V14L	5'-TCT GAG GAC ACG GCC GTG TAT TAC TGT GCA AGA CAT GGA AAC TAC TAC TAT TAT TCA GGA ATG GAT TTG TGG GGC CAA GGG ACC ACG GTC ACC GTC-3'
CR9114_V14M	5'-TCT GAG GAC ACG GCC GTG TAT TAC TGT GCT AGA CAT GGT AAT TAC TAT TAC TAC AGT GGA ATG GAT ATG TGG GGC CAA GGG ACC ACG GTC ACC GTC-3'
CR9114_V14F	5'-TCT GAG GAC ACG GCC GTG TAT TAC TGT GCA AGA CAT GGA AAT TAC TAT TAT TAT TCT GGT ATG GAT TTT TGG GGC CAA GGG ACC ACG GTC ACC GTC-3'
CR9114_V14Y	5'-TCT GAG GAC ACG GCC GTG TAT TAC TGT GCA AGA CAT GGT AAC TAT TAT TAC TAC TCA GGT ATG GAT TAT TGG GGC CAA GGG ACC ACG GTC ACC GTC-3'
CR9114_V14W	5'-TCT GAG GAC ACG GCC GTG TAT TAC TGT GCT AGG CAT GGA AAT TAC TAT TAC TAT AGT GGA ATG GAT TGG TGG GGC CAA GGG ACC ACG GTC ACC GTC-3'
CR9114_V14_	5'-TCT GAG GAC ACG GCC GTG TAT TAC TGT GCT AGA CAT GGA AAT TAC TAT TAT TAC TCA GGT ATG GAT TGA TGG GGC CAA GGG ACC ACG GTC ACC GTC-3'
CS10V	5'-TCT GAG GAC ACG GCC GTG TAT TAC TGT GCT AGA AGA GAT TTG TCA GAA GCT GTA GGT GGA ACT AAG TTG TAT TAT TAT GGT TTA GAT GTT TGG GGC CAA GGG ACC ACG GTC ACC GTC-3'
CS3V	5'-TCT GAG GAC ACG GCC GTG TAT TAC TGT ACC AGA AGG GAT AAG TCA GAA GCT GTA GCA GGT AAA ACT TAC CAT TAC TTT GGT TTG GAT GTG TGG GGC CAA GGG ACC ACG GTC ACC GTC-3'
HMLAH15	5'-TCT GAG GAC ACG GCC GTG TAT TAC TGT GCC AGG ATG GGT AGT GGT TCT TCT TAT TAT GGA ATG GAT GTG TGG GGC CAA GGG ACC ACG GTC ACC GTC-3'
HMLAH8	5'-TCT GAG GAC ACG GCC GTG TAT TAC TGT ACC ACC CAT TTG TAC GGT TCT AGG CCA AAT TGG GGC CAA GGG ACC ACG GTC ACC GTC-3'
20A-518-30_1B06	5'-TCT GAG GAC ACG GCC GTG TAT TAC TGT GCT AGG GAA GGA CCT TCT GGA TAT TTT CAT GAT TCA GAT GGA TCA AGG AGG GGA GCA GAA TAC TTT CAA CAT TGG GGC CAA GGG ACC ACG GTC ACC GTC-3'
20A-518-30_1C10	5'-TCT GAG GAC ACG GCC GTG TAT TAC TGT GCT AGA GGA GTC GTC GCC CCT ACA ACA CAT ACC AAC TAT TAT TAC TAC TAT CAT ATG GAT GTA TGG GGC CAA GGG ACC ACG GTC ACC GTC-3'
20A-518-30_1C11	5'-TCT GAG GAC ACG GCC GTG TAT TAC TGT GCA AGG GGA GAA GGT CAT TAT TAC GGT AGT GGT AAA TAC ACA TGG GGC CAA GGG ACC ACG GTC ACC GTC-3'
20A-518-30_1D07	5'-TCT GAG GAC ACG GCC GTG TAT TAC TGT GCA ACA TTC ATC GCA GCA GCA GAT AAA TAC TAT GGA TTA GAT GTC TGG GGC CAA GGG ACC ACG GTC ACC GTC-3'
20A-518-30_1D08	5'-TCT GAG GAC ACG GCC GTG TAT TAC TGT GCA AGA TCT AGA TCA AGG GCA TCT TCT ACT TAC TGG TAC TTA GAA TTA TGG GGC CAA GGG ACC ACG GTC ACC GTC-3'
20A-518-30_1E03	5'-TCT GAG GAC ACG GCC GTG TAT TAC TGT GCA AGA AGG GGT TGG CCA GCT AGG AAG TAT TAC CAT GAT TAT TGG GGC CAA GGG ACC ACG GTC ACC GTC-3'
20A-518-30_1F04	5'-TCT GAG GAC ACG GCC GTG TAT TAC TGT GCA GGT CAA TTA ATG GGA GAT AGG CAT TTT TAT TAT TAT GGT ATG GAT GTA TGG GGC CAA GGG ACC ACG GTC ACC GTC-3'
20A-518-30_1F06	5'-TCT GAG GAC ACG GCC GTG TAT TAC TGT GCC AGG GTG GGA TTG CAT TAC TAC GGT TTG GAT GTG TGG GGC CAA GGG ACC ACG GTC ACC GTC-3'
20A-518-30_1G05	5'-TCT GAG GAC ACG GCC GTG TAT TAC TGT GCA TCA GCT TGG GCC GAT GAT AGT AGA TAT TAC GGA TGG GAA GTT TGG GGC CAA GGG ACC ACG GTC ACC GTC-3'
20A-518-30_1H01	5'-TCT GAG GAC ACG GCC GTG TAT TAC TGT ACA TCA GGT ATT GTT GCC TAC ACC TAT GGA AAG TAC TGG GGC CAA GGG ACC ACG GTC ACC GTC-3'
20A-604-30_1A04	5'-TCT GAG GAC ACG GCC GTG TAT TAC TGT GTT AGG GTT GGT TAC TGT GAT GGT GAT TGT TAC TCT AGT TAT TAC TAC CAT TAT GGA TTA GAT GTC TGG GGC CAA GGG ACC ACG GTC ACC GTC-3'
20A-604-30_1A08	5'-TCT GAG GAC ACG GCC GTG TAT TAC TGT GCC AGG GAA GCC GGA GGT AAT CCA ACC TAT TTC GAT TTT TGG GGC CAA GGG ACC ACG GTC ACC GTC-3'
20A-604-30_1B03	5'-TCT GAG GAC ACG GCC GTG TAT TAC TGT GCT AAA GTA AGG GCA GCC ACC GAT CCA GGT GGA TCT TAT TAT TAC GGA ATG GAT GTG TGG GGC CAA GGG ACC ACG GTC ACC GTC-3'
20A-604-30_1D05	5'-TCT GAG GAC ACG GCC GTG TAT TAC TGT GCT AGG GAT TCA ACT GTC GTC GTT CCT GCT ACC ATG ACT ACA GTG ATA AGG GGT GTG ATA GCC TTC GGT GAT TCT TAT TAC GGT ATG GAT GTC TGG GGC CAA GGG ACC ACG GTC ACC GTC-3'
20A-604-30_1F02	5'-TCT GAG GAC ACG GCC GTG TAT TAC TGT GCC AGG GAT TTA GGA AGA AGT GGT CAT TTC GAT TAC TGG GGC CAA GGG ACC ACG GTC ACC GTC-3'
20A-604-30_1G01	5'-TCT GAG GAC ACG GCC GTG TAT TAC TGT GCC AGG GAT GGT GAT ATC ACT GGA ACA GCC GGT GTG TGG TGG AAC TGG TTC GAT CCA TGG GGC CAA GGG ACC ACG GTC ACC GTC-3'
20A-604-30_1H02	5'-TCT GAG GAC ACG GCC GTG TAT TAC TGT GCA AGG GCA AGG TAT GTG CCA CCT AAT GCA TTG AAC ATC TGG GGC CAA GGG ACC ACG GTC ACC GTC-3'
20A-604-30_2A04	5'-TCT GAG GAC ACG GCC GTG TAT TAC TGT GCA AGA TCA TTG ATT AGT TCA ATG GAA GCA TCA TAC TAC TAT TAC GGA TTA GAT GTT TGG GGC CAA GGG ACC ACG GTC ACC GTC-3'
20A-604-30_2B11	5'-TCT GAG GAC ACG GCC GTG TAT TAC TGT GCC AGA GGA GAA TCT TTG AGT GAT AGA GCC CCA GGT TAC TAT CAT TAC TAC GGT ATG GAT GTC TGG GGC CAA GGG ACC ACG GTC ACC GTC-3'
20A-604-30_2F08	5'-TCT GAG GAC ACG GCC GTG TAT TAC TGT GCT TCA GCA AAT GAT CAT GCA GAT TTT CAT TAC TGG GGC CAA GGG ACC ACG GTC ACC GTC-3'
20A-605-30_1A10	5'-TCT GAG GAC ACG GCC GTG TAT TAC TGT GCC AGG GTC GTA AAG ACT GGT ACC GTT TCA TTC TAT TAT TAC TGT AAT ATG GAT GTA TGG GGC CAA GGG ACC ACG GTC ACC GTC-3'
20A-605-30_1B07	5'-TCT GAG GAC ACG GCC GTG TAT TAC TGT GCC AGA GAT AGA TCT GAT TAC TAT GAA AGT GGT TCA TAC AGT CAT TGG GGC CAA GGG ACC ACG GTC ACC GTC-3'
20A-605-30_1D07	5'-TCT GAG GAC ACG GCC GTG TAT TAC TGT GCC AGA GTT ATT AAA ACC GGT ACT GTT TTG TTC TAT TAT TAT TAT TAC ATG GAT GTG TGG GGC CAA GGG ACC ACG GTC ACC GTC-3'
20A-605-30_1E11	5'-TCT GAG GAC ACG GCC GTG TAT TAC TGT GCA AGG CCT TCT GAT AGT AAT TTT TAT TTT GAT TTA TGG GGC CAA GGG ACC ACG GTC ACC GTC-3'
20A-605-30_1F07	5'-TCT GAG GAC ACG GCC GTG TAT TAC TGT GCT AGA GAT GGT ACA TCT TAC GAT CAT TCT GCA CCT TTC AAG TAC TGG GGC CAA GGG ACC ACG GTC ACC GTC-3'
20A-605-30_1F08	5'-TCT GAG GAC ACG GCC GTG TAT TAC TGT GCC AGA GAT TGT GAT TAC TGG GGC CAA GGG ACC ACG GTC ACC GTC-3'
20A-605-30_1F10	5'-TCT GAG GAC ACG GCC GTG TAT TAC TGT GCC AGA GAT TTG GGA GCA GAA GGA TAT ATC GAT CAA TGG GGC CAA GGG ACC ACG GTC ACC GTC-3'
20A-605-30_2A10	5'-TCT GAG GAC ACG GCC GTG TAT TAC TGT GCT AGG GTT GAT TTC AAT AAG TAT GGA TTT GAT TTA TGG GGC CAA GGG ACC ACG GTC ACC GTC-3'
20A-605-30_2C01	5'-TCT GAG GAC ACG GCC GTG TAT TAC TGT GCC AGG AGT TTG ACA GGT TAT GAA TTT GGA GAT AGT CAT TAC ATG GAT GTA TGG GGC CAA GGG ACC ACG GTC ACC GTC-3'
20A-605-30_2D10	5'-TCT GAG GAC ACG GCC GTG TAT TAC TGT AGT TTA GCA GGT GTT AAG GGA TTA CAA TTC TGG GGA GCT TAC CCA CCA CCA TCA TTT GAT TAT TGG GGC CAA GGG ACC ACG GTC ACC GTC-3'
20A-609-30_1C11	5'-TCT GAG GAC ACG GCC GTG TAT TAC TGT GCT AGG GAT CAA ACC GAA GAT TTC ATT TGG GGA TAT GAT TAT TTT TAC TTC GGT GTA GAT TTA TGG GGC CAA GGG ACC ACG GTC ACC GTC-3'
20A-609-30_1E03	5'-TCT GAG GAC ACG GCC GTG TAT TAC TGT GCT AGA GCT AGT GGA AGA AGA TCT CCT TTA GAT TAC TGG GGC CAA GGG ACC ACG GTC ACC GTC-3'
20A-609-30_1F11	5'-TCT GAG GAC ACG GCC GTG TAT TAC TGT GCT AGG GCA TCA GGA ACT TAT TCT CCA ATC GAT TAC TGG GGC CAA GGG ACC ACG GTC ACC GTC-3'
20A-609-30_1G08	5'-TCT GAG GAC ACG GCC GTG TAT TAC TGT GCC AGG GTG TCA GCC GTT GAT TAT GAT TTC TGG TCA GGT TAT TTA CCT GAT TAT TAT TAC TAT ATG GAT GTG TGG GGC CAA GGG ACC ACG GTC ACC GTC-3'
20A-609-30_2B07	5'-TCT GAG GAC ACG GCC GTG TAT TAC TGT GGA TCT AAT GGA GTT AGT GCA AGG CAT TTG TCT GAT AGA TGG GGC CAA GGG ACC ACG GTC ACC GTC-3'
20A-609-30_2D12	5'-TCT GAG GAC ACG GCC GTG TAT TAC TGT GCA AGG GGA AGT GGT AGT TAT TCT CCT ATT GAT TAT TGG GGC CAA GGG ACC ACG GTC ACC GTC-3'
20A-609-30_2E04	5'-TCT GAG GAC ACG GCC GTG TAT TAC TGT GCC AGA TCT AGT GGT TCA TAT AGT CCT ATC GAT TAC TGG GGC CAA GGG ACC ACG GTC ACC GTC-3'
20A-609-30_2G01	5'-TCT GAG GAC ACG GCC GTG TAT TAC TGT GCA AGA GAT AGA ACT CCT GGA ACA AAT ATC AGA GGT ACA TTT GAT ATT TGG GGC CAA GGG ACC ACG GTC ACC GTC-3'
20A-618-30_1C04	5'-TCT GAG GAC ACG GCC GTG TAT TAC TGT GCT AGA GCC GGA AGG AAA GGA ATT GGA TAT AGG TTT TTA GAA TGG TTC AAT TGG GGC CAA GGG ACC ACG GTC ACC GTC-3'
20A-618-30_1C07	5'-TCT GAG GAC ACG GCC GTG TAT TAC TGT GCT AGA GGA CCA TTC AAC TGG AAT CAT TTA TCT GGT TGG GGC CAA GGG ACC ACG GTC ACC GTC-3'
20A-618-30_1C11	5'-TCT GAG GAC ACG GCC GTG TAT TAC TGT GCT AGG GGA ACA AAC TTA GGA TTC TGT AAC ACA ATT AGG TGT CCT TCA CCT GAT TAT GGT TTC GAT GTC TGG GGC CAA GGG ACC ACG GTC ACC GTC-3'
20A-618-30_1D04	5'-TCT GAG GAC ACG GCC GTG TAT TAC TGT GCC AGG GCC TCA TAC CAT TAT GAT AGT AGT GGA CCA TAT TTC TAT TAC TTC TAC GCA ATG GAT GTA TGG GGC CAA GGG ACC ACG GTC ACC GTC-3'
20A-618-30_1D09	5'-TCT GAG GAC ACG GCC GTG TAT TAC TGT GCA AGG GCC ACT TAC GGA GAT TAC GAA CCA AAT TGG TTT GAT CCA TGG GGC CAA GGG ACC ACG GTC ACC GTC-3'
20A-618-30_1G05	5'-TCT GAG GAC ACG GCC GTG TAT TAC TGT GCT TCA AGG AGG TTA GAT TAT GAT CCA TCT TAT TTT GAT TAT TGG GGC CAA GGG ACC ACG GTC ACC GTC-3'
20A-618-30_2B06	5'-TCT GAG GAC ACG GCC GTG TAT TAC TGT GCA AGA AGG GGT TAC TAC GAT TCT TCT GGA TAC ATA CCA CAT TAC TGG GGC CAA GGG ACC ACG GTC ACC GTC-3'
20A-618-30_2E11	5'-TCT GAG GAC ACG GCC GTG TAT TAC TGT ACT AGA GAT AAC CCT AGA GAT TAT TCA GGT TAT GGA GGA TGG TTT GAT CCA TGG GGC CAA GGG ACC ACG GTC ACC GTC-3'
20A-618-30_2H01	5'-TCT GAG GAC ACG GCC GTG TAT TAC TGT GCT AGG AGT TTG GGA TTC TGT ACA ACC CCT ACA TGT TTT TAC GAT GCT TTC GGA ATC TGG GGC CAA GGG ACC ACG GTC ACC GTC-3'
20A-618-30_2H03	5'-TCT GAG GAC ACG GCC GTG TAT TAC TGT GCC AGA GCC TTA ATT GGT GAT AGA CAT TTC TAC TAT TAT GGA ATG GAT GTT TGG GGC CAA GGG ACC ACG GTC ACC GTC-3'
20A-620-30_1A11	5'-TCT GAG GAC ACG GCC GTG TAT TAC TGT GCT AGA TCA GGT TCT GGA AGT TCT TAT TAT GGT ATG GAT GTC TGG GGC CAA GGG ACC ACG GTC ACC GTC-3'
20A-620-30_1B05	5'-TCT GAG GAC ACG GCC GTG TAT TAC TGT GCA AGA GAT ACC TAT AAA GAT TAT GGT AAC TAC CCT CAA AGT TCT TGG GGC CAA GGG ACC ACG GTC ACC GTC-3'
20A-620-30_1B07	5'-TCT GAG GAC ACG GCC GTG TAT TAC TGT GCC AGG TCT ACC AGG TGT TAC CAA TGT GAT ATG GAT GTG TGG GGC CAA GGG ACC ACG GTC ACC GTC-3'
20A-620-30_1B09	5'-TCT GAG GAC ACG GCC GTG TAT TAC TGT GCT AGA GCT GAA AGG ATT GCT AGT TTG GAA TAC TTT GAT TTC TGG GGC CAA GGG ACC ACG GTC ACC GTC-3'
20A-620-30_1B10	5'-TCT GAG GAC ACG GCC GTG TAT TAC TGT GCT AGA GAT GGA CAT GAT ACC CCA GGA ATT GCC GTT CAT TGG GGC CAA GGG ACC ACG GTC ACC GTC-3'
20A-620-30_1D02	5'-TCT GAG GAC ACG GCC GTG TAT TAC TGT GCC AGA GAT ATA TTC TGG TCT GGA TAT CAT CAT GAT TAT TAT GGA ATG GAT GTA TGG GGC CAA GGG ACC ACG GTC ACC GTC-3'
20A-620-30_1E04	5'-TCT GAG GAC ACG GCC GTG TAT TAC TGT GCC AGG TGG ACA TCA GGA AAA TAC GGA GAT TAT CCT ATA TGG TCA GAT CCT TGG GGC CAA GGG ACC ACG GTC ACC GTC-3'
20A-620-30_1F06	5'-TCT GAG GAC ACG GCC GTG TAT TAC TGT GCT AGG GAT ATA GGA ACC TAT CCA GGA AGA GTA GGA CAT TGG GGC CAA GGG ACC ACG GTC ACC GTC-3'
20A-620-30_1F07	5'-TCT GAG GAC ACG GCC GTG TAT TAC TGT GCA AGG GCC GGA AGT GTT GTT TTG ACA GGA ACA TTG TAT GTT TAT TTC CAA TAC TGG GGC CAA GGG ACC ACG GTC ACC GTC-3'
20A-620-30_1F10	5'-TCT GAG GAC ACG GCC GTG TAT TAC TGT GCT AGG TGT GGT TCA GGA TCA AGT TAT TAC GGA ATG GAT GTT TGG GGC CAA GGG ACC ACG GTC ACC GTC-3'
20A-620-30_1F12	5'-TCT GAG GAC ACG GCC GTG TAT TAC TGT GCC AGA GAT TTG ATT AGA GAT ACA AGT ACT GCA TCA GAT TAC TGG GGC CAA GGG ACC ACG GTC ACC GTC-3'
20A-620-30_1G04	5'-TCT GAG GAC ACG GCC GTG TAT TAC TGT GCA AGG ACC AGA TCT GCT ACC GAT GCA AGT GGT AGT AGG ACA TGG TTT GAT CCA TGG GGC CAA GGG ACC ACG GTC ACC GTC-3'
20A-620-30_1H05	5'-TCT GAG GAC ACG GCC GTG TAT TAC TGT GCC AGG GCC TCA GGA GGA AAC TCA CCA TTA GAT TAT TGG GGC CAA GGG ACC ACG GTC ACC GTC-3'
20A-620-30_2C05	5'-TCT GAG GAC ACG GCC GTG TAT TAC TGT GCC AGG GAT AGG TTG GAT ACT GCC ATG GAA TTG GGT TTT TGG GGC CAA GGG ACC ACG GTC ACC GTC-3'
20A-620-30_2D06	5'-TCT GAG GAC ACG GCC GTG TAT TAC TGT GCA AGG TCT GGT TCT GGA TCA GGT TAT TTC GGA ATG GAT GTC TGG GGC CAA GGG ACC ACG GTC ACC GTC-3'
20A-620-30_2F11	5'-TCT GAG GAC ACG GCC GTG TAT TAC TGT GCT AGG GAT AAG GGT GCA GAA ATG GCC TTG ATG GGA TAT TGG GGC CAA GGG ACC ACG GTC ACC GTC-3'
20A-620-30_2G09	5'-TCT GAG GAC ACG GCC GTG TAT TAC TGT GCT AGG GAT AAA GGT TTT TGT TCT GCA ACA GGT TGT TTC GAT GGT TTT GAT ATA TGG GGC CAA GGG ACC ACG GTC ACC GTC-3'
20A-623-30_1A08	5'-TCT GAG GAC ACG GCC GTG TAT TAC TGT GCA ACT GCC TCA GGA TAT GGA GAA TCA GGA TTG TTA GCA GGT TAT TAT TTT TAT CCT ATG GAT GTG TGG GGC CAA GGG ACC ACG GTC ACC GTC-3'
20A-623-30_1A11	5'-TCT GAG GAC ACG GCC GTG TAT TAC TGT GCT AGG GAT CCT CCT AAC TCA AAT TTT TGG TCA GGT TAT TTT GAT TTG TGG GGC CAA GGG ACC ACG GTC ACC GTC-3'
20A-623-30_1C10	5'-TCT GAG GAC ACG GCC GTG TAT TAC TGT GCA AGG CAT TCA GGA TCA TAC AGT CCT TTA GAT TAT TGG GGC CAA GGG ACC ACG GTC ACC GTC-3'
20A-623-30_1F03	5'-TCT GAG GAC ACG GCC GTG TAT TAC TGT GCC AGA TCT TGG CCT CAT TAC GAT TCT TCT AGT AGT TCA GGT GCA TTC GAT ATT TGG GGC CAA GGG ACC ACG GTC ACC GTC-3'
20A-623-30_1F06	5'-TCT GAG GAC ACG GCC GTG TAT TAC TGT GCT AGG GAT GGT GGA TTA ATC GGT GCA TTC GAT CAT TGG GGC CAA GGG ACC ACG GTC ACC GTC-3'
20A-623-30_1G03	5'-TCT GAG GAC ACG GCC GTG TAT TAC TGT GCT AGA GTC GGT TGT GGA TTG GAT GGA TAT AAT GGA TGT TTT GAT TAT TGG GGC CAA GGG ACC ACG GTC ACC GTC-3'
20A-623-30_1H01	5'-TCT GAG GAC ACG GCC GTG TAT TAC TGT GCT AGG TCA TCA GGT GCA TAC TCT CCA TTA GAT TAT TGG GGC CAA GGG ACC ACG GTC ACC GTC-3'
20A-678-41_1A05	5'-TCT GAG GAC ACG GCC GTG TAT TAC TGT GCT AGG GCA GTG GTG TCT GCC GTC GGT GCT CCT TAT TTT TTC GAA TAC TGG GGC CAA GGG ACC ACG GTC ACC GTC-3'
20A-678-41_1C08	5'-TCT GAG GAC ACG GCC GTG TAT TAC TGT GCA AGA GTT GGT TAC TGT TTG GGT TCT TCT TGT CAA GTC GGA GGT TCA GGA GCT TTC GAT ATA TGG GGC CAA GGG ACC ACG GTC ACC GTC-3'
20A-678-41_1C09	5'-TCT GAG GAC ACG GCC GTG TAT TAC TGT GCC AGA GGT TTA GTC GGT GGA GTG AGT TGG TTG GAT CCA TGG GGC CAA GGG ACC ACG GTC ACC GTC-3'
20A-678-41_1G10	5'-TCT GAG GAC ACG GCC GTG TAT TAC TGT GCA AGG GGA GTC CCT TAT GGA GGT AGG TTC GAT TAC TGG GGC CAA GGG ACC ACG GTC ACC GTC-3'
20A-678-41_2A01	5'-TCT GAG GAC ACG GCC GTG TAT TAC TGT GCT GCT GCT CCT GGT TAT ACT TAT GGT CAT TTG CAA GAA TAC TTC GGT TTG TGG GGC CAA GGG ACC ACG GTC ACC GTC-3'
20A-678-41_2E02	5'-TCT GAG GAC ACG GCC GTG TAT TAC TGT GTC GCA GCT ACC CCA GGT CAT TGG TTT GAT TCT TGG GGC CAA GGG ACC ACG GTC ACC GTC-3'
315_05Mem_1A10	5'-TCT GAG GAC ACG GCC GTG TAT TAC TGT GCC TCA TCT TTA TTT GGT GTA GCC AAT TTG CCT TCA ACT TAT TAC TAT ACC ATG GAT GTG TGG GGC CAA GGG ACC ACG GTC ACC GTC-3'
315_05Mem_1B04	5'-TCT GAG GAC ACG GCC GTG TAT TAC TGT GCA AGA AGT TCA GGT TAT TGT AGT TCA CCT ACC TGT TTT TAC GAT GCC TTC GGA ATA TGG GGC CAA GGG ACC ACG GTC ACC GTC-3'
315_05Mem_1C03	5'-TCT GAG GAC ACG GCC GTG TAT TAC TGT TTA GGA TCT ATA TCA TCT GAT CAT TAC CAT TAC GGA ATG GAT GTA TGG GGC CAA GGG ACC ACG GTC ACC GTC-3'
315_05Mem_1C10	5'-TCT GAG GAC ACG GCC GTG TAT TAC TGT GCT AGA GTC TTC TTA CCA TAC TAC TAT GGA AGT GGT ACA ACT AGG GAT AAT TTC TAT TAC TAC GCT ATG GAT GTC TGG GGC CAA GGG ACC ACG GTC ACC GTC-3'
315_05Mem_1E03	5'-TCT GAG GAC ACG GCC GTG TAT TAC TGT TTG TCT AGT ACC TCT AGT GAT TAC TAT TAT CAT GGT ATG GAT GTT TGG GGC CAA GGG ACC ACG GTC ACC GTC-3'
315_05Mem_1E07	5'-TCT GAG GAC ACG GCC GTG TAT TAC TGT GCC GGA GAA GCC TTA GGA GAT AGG GCT TAT TAC GGA ATG GAT GTT TGG GGC CAA GGG ACC ACG GTC ACC GTC-3'
315_05Mem_1E08	5'-TCT GAG GAC ACG GCC GTG TAT TAC TGT GCT AGG AGT ATT CAT GAT TAC AGT AAT TAC CCA TCA TCA TAC TAC TAT TAC GGA ATG GAT GTA TGG GGC CAA GGG ACC ACG GTC ACC GTC-3'
315_05Mem_1F12	5'-TCT GAG GAC ACG GCC GTG TAT TAC TGT GCT AGG GAA GCT TTA GGT GAT AGG GCC TAT TAC GGA ATG GAT GGA TGG GGC CAA GGG ACC ACG GTC ACC GTC-3'
315_24Mem_1B07	5'-TCT GAG GAC ACG GCC GTG TAT TAC TGT GCC AGG GAT AGG GGA TAT TCT AGT TCA TCA AAT AGG GGA GGA ATG GAT GTA TGG GGC CAA GGG ACC ACG GTC ACC GTC-3'
315_24Mem_1D06	5'-TCT GAG GAC ACG GCC GTG TAT TAC TGT GCT AGG GGT GTT GGA GGT GGA AGG GGT GGA GGT GGA GTG GTG GTC GTT GCT GCC GCC TAT GCC TAC TAC GGT ATG GAT GTG TGG GGC CAA GGG ACC ACG GTC ACC GTC-3'
315_24Mem_1F03	5'-TCT GAG GAC ACG GCC GTG TAT TAC TGT GCT AAG GAA ACT GTT GAT TAT AGT TCT TCA TCA GGA AGT TGG GGT ACC ATG GAT GTA TGG GGC CAA GGG ACC ACG GTC ACC GTC-3'
315-02-04_1C02	5'-TCT GAG GAC ACG GCC GTG TAT TAC TGT GCC AGA GGA GCA GAT CAT TGT GGA GGT TTC TGT TGG GGT TTT TAT TGG GGC CAA GGG ACC ACG GTC ACC GTC-3'
315-02-04_1E10	5'-TCT GAG GAC ACG GCC GTG TAT TAC TGT GCA AGG GAT AGA AGG GGT TAT AGT AAG TAC TAT TTC TAC ATG GAT GTA TGG GGC CAA GGG ACC ACG GTC ACC GTC-3'
315-02-06_1H01	5'-TCT GAG GAC ACG GCC GTG TAT TAC TGT ACT AGG GGA TTA GAT TAT AGT AAT TAT AGG GAT TTG CAT TAT TGG GGC CAA GGG ACC ACG GTC ACC GTC-3'
315-02-08_1A02	5'-TCT GAG GAC ACG GCC GTG TAT TAC TGT GCC AGG TCT TTA ACA GGT TAC GAA TTT GGA GAT AGT AGT TAC ATG GAT GTC TGG GGC CAA GGG ACC ACG GTC ACC GTC-3'
315-02-08_1A06	5'-TCT GAG GAC ACG GCC GTG TAT TAC TGT GCC ACC GTA AAT ATA CCA AAT CAT TAT ATG GAT GTT TGG GGC CAA GGG ACC ACG GTC ACC GTC-3'
315-02-08_1B10	5'-TCT GAG GAC ACG GCC GTG TAT TAC TGT GCA ACC TCT AAC AGT CAT ACC AGA CCA GAT TAC TGG GGC CAA GGG ACC ACG GTC ACC GTC-3'
315-02-08_1C03	5'-TCT GAG GAC ACG GCC GTG TAT TAC TGT GCC AGG GTA AGA CAA CAT TTA TTC GAT TGT TGG GGC CAA GGG ACC ACG GTC ACC GTC-3'
315-02-08_1G03	5'-TCT GAG GAC ACG GCC GTG TAT TAC TGT GCC ACT TAT TAT CAA TCT AGG TCA GGT TAC TAC GAT CCT TTT GAT CAT TGG GGC CAA GGG ACC ACG GTC ACC GTC-3'
315-05-04_1F12	5'-TCT GAG GAC ACG GCC GTG TAT TAC TGT GCA AGA GTG TCA GAT TGG CAA CAA TTG GGT AGA GGA TAT TTC GAT TAC TGG GGC CAA GGG ACC ACG GTC ACC GTC-3'
315-05-06_1A09	5'-TCT GAG GAC ACG GCC GTG TAT TAC TGT GCA AGG GAA AGA GGA TTA GAT TAC TCA TCT CAA TGT GAT TAC TAT TAC TAC TAT GGA ATG GAT GTT TGG GGC CAA GGG ACC ACG GTC ACC GTC-3'
315-05-06_1F10	5'-TCT GAG GAC ACG GCC GTG TAT TAC TGT TTA GGA TCA ATA TCT TCA GAT TAT TAC CAT TAC GGA ATG GAT GTG TGG GGC CAA GGG ACC ACG GTC ACC GTC-3'
315-05-08_1B07	5'-TCT GAG GAC ACG GCC GTG TAT TAC TGT GCA AGG GGA ACA AAC TTA GGT TTC TGT AGT ACT ATC AGG TGT CCT ACC CCT GAT TAC GGA TTG GAT GTT TGG GGC CAA GGG ACC ACG GTC ACC GTC-3'
315-05-08_1C09	5'-TCT GAG GAC ACG GCC GTG TAT TAC TGT GCC AGG GGA TTG AAC TAT TAC GAA AAT TCT TTG CAT TCT TGG GGC CAA GGG ACC ACG GTC ACC GTC-3'
315-06-04_1A07	5'-TCT GAG GAC ACG GCC GTG TAT TAC TGT GGA AGA GAA AGT TAC TAT TAT GAT TCA AGT AGT TCT TAC TAC TAC TAT TTT TAT GGT ATG GAT GTT TGG GGC CAA GGG ACC ACG GTC ACC GTC-3'
315-06-04_1B12	5'-TCT GAG GAC ACG GCC GTG TAT TAC TGT GCT AGA TCA TCT GGT TGG TAT TCA CCA GTC GAT TAC TGG GGC CAA GGG ACC ACG GTC ACC GTC-3'
315-06-04_1D02	5'-TCT GAG GAC ACG GCC GTG TAT TAC TGT GCT AGG GCC TCT GGT GCA TAT TCA CCT ATA GAT TAT TGG GGC CAA GGG ACC ACG GTC ACC GTC-3'
315-06-04_1D10	5'-TCT GAG GAC ACG GCC GTG TAT TAC TGT GCC AGG GAT AAG ACT CCT GAA ACT TAC ATC AGG GGT GCA TTT GAT ATT TGG GGC CAA GGG ACC ACG GTC ACC GTC-3'
315-06-04_1E07	5'-TCT GAG GAC ACG GCC GTG TAT TAC TGT GCA AGA GTC GCA TAT CAT TAT GAA TCA AGT GGT TAT TAT CAT TAT TAT TAC TAT GGT ATG GAT GTG TGG GGC CAA GGG ACC ACG GTC ACC GTC-3'
315-06-04_1F02	5'-TCT GAG GAC ACG GCC GTG TAT TAC TGT GCT AGA GTA ACA GCA GTG GAT TAT GAT TTC TGG AGT GGT TAT TTA CCT TAC TAT TAC TAC TAT ATG GAT GTC TGG GGC CAA GGG ACC ACG GTC ACC GTC-3'
315-06-04_1G10	5'-TCT GAG GAC ACG GCC GTG TAT TAC TGT GCT AGG TTG CCT TTT GGT GAT AGA GAT TTC TAT TAC TAC GGA ATG GAT GTC TGG GGC CAA GGG ACC ACG GTC ACC GTC-3'
315-06-05M_1C05	5'-TCT GAG GAC ACG GCC GTG TAT TAC TGT GCT AGA CAA GGT GTC GAA TTG ATA GTG GAA GGA CCT TAT TAT TAT GGA ATG GAT GTT TGG GGC CAA GGG ACC ACG GTC ACC GTC-3'
315-06-05M_1C10	5'-TCT GAG GAC ACG GCC GTG TAT TAC TGT GTA AGG CAA GCC GGA AAC TAC TCA CCA GGA GAT TAC TGG GGC CAA GGG ACC ACG GTC ACC GTC-3'
315-06-05M_1D01	5'-TCT GAG GAC ACG GCC GTG TAT TAC TGT GCC AGG GAT TAC TTG AGT GAT AGA GGT GGA TTG GGT TAC TAT GGA ATG GAT GTA TGG GGC CAA GGG ACC ACG GTC ACC GTC-3'
315-06-05M_1D08	5'-TCT GAG GAC ACG GCC GTG TAT TAC TGT GCC TCA GAA GTA GTC GGA GAT TTT CAT TAC GGA ATG GAT GTT TGG GGC CAA GGG ACC ACG GTC ACC GTC-3'
315-06-05M_1F04	5'-TCT GAG GAC ACG GCC GTG TAT TAC TGT GCA AGA GAT GAA GGT AAT TGG GAT CCA ATG AAC TAC TAC TAC TAC GGT ATG GAT GTG TGG GGC CAA GGG ACC ACG GTC ACC GTC-3'
315-06-05M_1F12	5'-TCT GAG GAC ACG GCC GTG TAT TAC TGT GCC AGA GAT GAA GGA AAT TGG AAC CCA ATG AAC TAT CAT TAC TAT GGT ATG GAT GTT TGG GGC CAA GGG ACC ACG GTC ACC GTC-3'
315-06-05M_1G01	5'-TCT GAG GAC ACG GCC GTG TAT TAC TGT GCT AAG GGT GGT GGT TCA AAC CAA AAC TAC TAT TAC TAC ATG GAT GTT TGG GGC CAA GGG ACC ACG GTC ACC GTC-3'
315-06-05M_1G03	5'-TCT GAG GAC ACG GCC GTG TAT TAC TGT GCT AGG TCT AGT GGT AGT TAC AGT CCA GCA GAT TAC TGG GGC CAA GGG ACC ACG GTC ACC GTC-3'
315-06-05M_1H05	5'-TCT GAG GAC ACG GCC GTG TAT TAC TGT GCT AGG GGT TCT GGT TAC TAC TCA CCA ATT GAT TAC TGG GGC CAA GGG ACC ACG GTC ACC GTC-3'
315-06-06_1A01	5'-TCT GAG GAC ACG GCC GTG TAT TAC TGT GCT AGG ATG GGT GGA ACA ATT ATC TTG GTG CAA GGT CCT GCA AAT TAT GGT ATG GAT GTC TGG GGC CAA GGG ACC ACG GTC ACC GTC-3'
315-06-06_1A03	5'-TCT GAG GAC ACG GCC GTG TAT TAC TGT GCC TCT GGT TTA GCT GGA GAT AGG CAT TAT TAT TAT TAT GGT TTA GAT GTG TGG GGC CAA GGG ACC ACG GTC ACC GTC-3'
315-06-06_1A09	5'-TCT GAG GAC ACG GCC GTG TAT TAC TGT GCT AGG GGT TCT GGT TTC TGG TCT CCA ATC GAT AAC TGG GGC CAA GGG ACC ACG GTC ACC GTC-3'
315-06-06_1A11	5'-TCT GAG GAC ACG GCC GTG TAT TAC TGT GCA AGA GGT GCT GGA GCT GTG TCA GTT ATA GAT TAT TGG GGC CAA GGG ACC ACG GTC ACC GTC-3'
315-06-06_1C05	5'-TCT GAG GAC ACG GCC GTG TAT TAC TGT GCA AGA GCA TCA GGT AAG AGG TCT CCA TTA GAT TAT TGG GGC CAA GGG ACC ACG GTC ACC GTC-3'
315-06-06_1D09	5'-TCT GAG GAC ACG GCC GTG TAT TAC TGT GCC AGG GCC GCT GGA TAC TCA TCT AGT CCA ATA GAT TAT TGG GGC CAA GGG ACC ACG GTC ACC GTC-3'
315-06-06_4B02	5'-TCT GAG GAC ACG GCC GTG TAT TAC TGT GCT AGA GAT GGA CAA ATG GCC ACA ATA AGG GTT CAT TCT AGA TAT AAC TAC TAT GGA ATG GAT GCA TGG GGC CAA GGG ACC ACG GTC ACC GTC-3'
315-06-06_5E02	5'-TCT GAG GAC ACG GCC GTG TAT TAC TGT GCT ACA ATG GGA GGA GGA GTC TGG GTT ATG GTT CAA GGT TTG TAC TAC TGT GCT ATG GAT GTG TGG GGC CAA GGG ACC ACG GTC ACC GTC-3'
315-06-06_5G07	5'-TCT GAG GAC ACG GCC GTG TAT TAC TGT GTC AGG TCT AGT GGT TTC TTT TCT CCT TTG GAT TAT TGG GGC CAA GGG ACC ACG GTC ACC GTC-3'
315-06-08_1D12	5'-TCT GAG GAC ACG GCC GTG TAT TAC TGT GCC AGA GCT TTG GTA GTA TAC GAT CCA GGA GCC TAC TAT TAT TAT TAC GGT ATG GAT GTG TGG GGC CAA GGG ACC ACG GTC ACC GTC-3'
315-06-08_1G02	5'-TCT GAG GAC ACG GCC GTG TAT TAC TGT GCC ATT GCT GTA GCT GGT TAT TTT GAT TAT TGG GGC CAA GGG ACC ACG GTC ACC GTC-3'
315-06-08_1H06	5'-TCT GAG GAC ACG GCC GTG TAT TAC TGT GCT AGG GGA TCT ATT TCA GAA TGG AGT CAA CCT AAG GGT GAA TTA GGA TAC TAT TAT TAC GAT GTT GAT GTT TGG GGC CAA GGG ACC ACG GTC ACC GTC-3'
315-09-04_1A04	5'-TCT GAG GAC ACG GCC GTG TAT TAC TGT GCT AAG GAA TGG GAT TAC TAT GGA TCA GGA AGT TTC GAT TTC TGG GGC CAA GGG ACC ACG GTC ACC GTC-3'
315-09-04_1A11	5'-TCT GAG GAC ACG GCC GTG TAT TAC TGT GCA ACA TTC TCA CCA AGA TGT GGT TCA GGT TCT TGT AAC CCT GGT GGA ATG GAT GTA TGG GGC CAA GGG ACC ACG GTC ACC GTC-3'
315-09-04_1B09	5'-TCT GAG GAC ACG GCC GTG TAT TAC TGT GCT AGA AGT GCA ACA TAT TAC TAT GAT TCT TCA GGA TAC TAC TAC ACC TAC TTC GAT TAC TGG GGC CAA GGG ACC ACG GTC ACC GTC-3'
315-09-04_1B10	5'-TCT GAG GAC ACG GCC GTG TAT TAC TGT GCA AGA GTT GGA TAT TGT GGT GGT GAT TGT TAT TCT GGA TAC TAT TAT TAC TAC GGT GTA GAT GTC TGG GGC CAA GGG ACC ACG GTC ACC GTC-3'
315-09-05M_1C10	5'-TCT GAG GAC ACG GCC GTG TAT TAC TGT GCC TCA GCC TGG ACT GAT GAT AGT AGA TAT TAT GGT TGG GAA GTC TGG GGC CAA GGG ACC ACG GTC ACC GTC-3'
315-09-05M_1D02	5'-TCT GAG GAC ACG GCC GTG TAT TAC TGT GCA AGG AGA GGA TGG CCA GCC AGG GAA TAC TAC TTT GAT TAC TGG GGC CAA GGG ACC ACG GTC ACC GTC-3'
315-09-05M_1E08	5'-TCT GAG GAC ACG GCC GTG TAT TAC TGT GCT AGA GAA GGA GCA TTG GGA TAT TTC TAT GAT ACA GAT GGA TCT AGA AGA GGA GCT GAA TAC TTT CAA CAT TGG GGC CAA GGG ACC ACG GTC ACC GTC-3'
315-09-05M_1F08	5'-TCT GAG GAC ACG GCC GTG TAT TAC TGT GCA ATC TCA TCA TCA GGT GGT AGG ATA ACA ATC TTC GGA TTA GTA AAA GGA GGA TTT GAT CCA TGG GGC CAA GGG ACC ACG GTC ACC GTC-3'
315-09-05M_1H05	5'-TCT GAG GAC ACG GCC GTG TAT TAC TGT GCC AGA GAA CCA GGT ATA GCC GCT TCT GAA TAT TAT TAT TAT GGA ATG GAT GTA TGG GGC CAA GGG ACC ACG GTC ACC GTC-3'
315-09-06_1D09	5'-TCT GAG GAC ACG GCC GTG TAT TAC TGT GCA GGT GCT GTA TCA GGT GAT TAC TAC CAT TAT GGA TTA GAT GTT TGG GGC CAA GGG ACC ACG GTC ACC GTC-3'
315-09-06_1G04	5'-TCT GAG GAC ACG GCC GTG TAT TAC TGT GCA AGA GGT GGT AGT GGT TGG AAA AAT GAT TTT AGA TAT TTC GAT GAT TGG GGC CAA GGG ACC ACG GTC ACC GTC-3'
315-09-06_1G05	5'-TCT GAG GAC ACG GCC GTG TAT TAC TGT GCA GGT GCA GTG TCT GAT GAT ATT TTC CAT TAT GGT ATG GAT GTT TGG GGC CAA GGG ACC ACG GTC ACC GTC-3'
315-09-06_5E06	5'-TCT GAG GAC ACG GCC GTG TAT TAC TGT GCC AGG GAT AGA CAA GGA AGG TAT TGT TCT ACT ACC TCA TGT TAT GTG GTG GAT TAC TGG GGC CAA GGG ACC ACG GTC ACC GTC-3'
315-09-06_5H01	5'-TCT GAG GAC ACG GCC GTG TAT TAC TGT GCT AGG GAT GAA AGA TTA TTA TAC CAA TGT GAT TAC TGG GGC CAA GGG ACC ACG GTC ACC GTC-3'
315-09-08_1A05	5'-TCT GAG GAC ACG GCC GTG TAT TAC TGT GCC CAA ATC ACC GTT CAT GGA AAT TAT GGA ATG GAT GTT TGG GGC CAA GGG ACC ACG GTC ACC GTC-3'
315-09-08_1B11	5'-TCT GAG GAC ACG GCC GTG TAT TAC TGT GCC GGA GGT TAT GAT GAT TAT TAT CAT TAC GGA ATG GAT GTA TGG GGC CAA GGG ACC ACG GTC ACC GTC-3'
315-09-08_1C01	5'-TCT GAG GAC ACG GCC GTG TAT TAC TGT GCA AGA CCA AGT AGA CAT CAA TAC GCA ATG GAT GTA TGG GGC CAA GGG ACC ACG GTC ACC GTC-3'
315-09-08_1D10	5'-TCT GAG GAC ACG GCC GTG TAT TAC TGT GCA AGG GAA GGA AAT GGT GGA AAC TAC TTG CAT AAT TGG TTT GAT CCT TGG GGC CAA GGG ACC ACG GTC ACC GTC-3'
315-09-08_1E10	5'-TCT GAG GAC ACG GCC GTG TAT TAC TGT GCA AGG CAT TTG ATT GGT GAT AGG CAT TTT TAC TAC TAC GGA ATG GAT GTA TGG GGC CAA GGG ACC ACG GTC ACC GTC-3'
315-21-04_1E09	5'-TCT GAG GAC ACG GCC GTG TAT TAC TGT GCA AGA TGT GGT TCT GGT TCA GGT TAC TAT GGA ATG GAT GTT TGG GGC CAA GGG ACC ACG GTC ACC GTC-3'
315-21-05M_1F06	5'-TCT GAG GAC ACG GCC GTG TAT TAC TGT GCC AGA GGA GGT TCA GGT AGT TCA TAT TAC GGA ATG GAT GTA TGG GGC CAA GGG ACC ACG GTC ACC GTC-3'
315-21-06_1G07	5'-TCT GAG GAC ACG GCC GTG TAT TAC TGT GCC AGG GGA GGT TCA GGA TCT GGT TAC TAC GGT ATG GAT GTG TGG GGC CAA GGG ACC ACG GTC ACC GTC-3'
315-21-08_1A07	5'-TCT GAG GAC ACG GCC GTG TAT TAC TGT GCT AGG GAT GTT GGA TAC AGT TAC GGT TTT TCA GGA TAC TGG GGC CAA GGG ACC ACG GTC ACC GTC-3'
315-21-08_1B05	5'-TCT GAG GAC ACG GCC GTG TAT TAC TGT GCA ACA TCA TTA GCA GCA GTA GCC GGT CAT TAT TTT GAT AGT TGG GGC CAA GGG ACC ACG GTC ACC GTC-3'
315-21-08_1C07	5'-TCT GAG GAC ACG GCC GTG TAT TAC TGT GCA AGA GGT AAT TGT GGA GGT GAT TGT TAC TTG GGA ATC GGT ACC CAT TTA TAC TTT GAT TTA TGG GGC CAA GGG ACC ACG GTC ACC GTC-3'
315-21-08_1E10	5'-TCT GAG GAC ACG GCC GTG TAT TAC TGT GCC AGG AAT GGA GAT ATA GTG GGA AGG AGT GAT GCA TTC GAT ATC TGG GGC CAA GGG ACC ACG GTC ACC GTC-3'
315-21-08_1G05	5'-TCT GAG GAC ACG GCC GTG TAT TAC TGT GCA AGA GCC TCA GGT TCT TAC AGT CCA ACC GAT TAT TGG GGC CAA GGG ACC ACG GTC ACC GTC-3'
315-24-04_1A06	5'-TCT GAG GAC ACG GCC GTG TAT TAC TGT GCC AGG GGT GTC AAA AGT GCA GCA TTT GAT TAT TGG GGC CAA GGG ACC ACG GTC ACC GTC-3'
315-24-04_1B09	5'-TCT GAG GAC ACG GCC GTG TAT TAC TGT GCT AGG GAT AGG GGT GGT GGA TCT GCA TAC TTT TAT TGG GGC CAA GGG ACC ACG GTC ACC GTC-3'
315-24-04_1C04	5'-TCT GAG GAC ACG GCC GTG TAT TAC TGT GCA AGA AGT TGG CCT CAT TAC GAT TCT AGT GCT TCA AGT GGA GCT TTC GAT ATA TGG GGC CAA GGG ACC ACG GTC ACC GTC-3'
315-24-04_1C05	5'-TCT GAG GAC ACG GCC GTG TAT TAC TGT GCT AGG GGA CAT CCT AAA TGT TCA GGA AGG TCT TGT CAA TCA TCA TTC TAT TAT TAC TAT TAT GGT ATG GAT GTT TGG GGC CAA GGG ACC ACG GTC ACC GTC-3'
315-24-04_1D03	5'-TCT GAG GAC ACG GCC GTG TAT TAC TGT GCT AGG GTC GCC AAC TAC TAC GAT AGT TCT GGT TAT TAC TAC GGA TGG TTT GAT CCT TGG GGC CAA GGG ACC ACG GTC ACC GTC-3'
315-24-04_1D10	5'-TCT GAG GAC ACG GCC GTG TAT TAC TGT GCA TCT GGT GAA CAA AGT TTA AGG TAC GGT ATG GAT GTC TGG GGC CAA GGG ACC ACG GTC ACC GTC-3'
315-24-04_1E03	5'-TCT GAG GAC ACG GCC GTG TAT TAC TGT GCA AGA GGT CAT GAT TTT TGG TCA GGT AGG GGA TGG TTT GAT CCT TGG GGC CAA GGG ACC ACG GTC ACC GTC-3'
315-24-04_1F08	5'-TCT GAG GAC ACG GCC GTG TAT TAC TGT GCA AGA GCA GAT TCA TCA GGT TGG TAT GGA TTC GAT TAC TGG GGC CAA GGG ACC ACG GTC ACC GTC-3'
315-24-06_1E01	5'-TCT GAG GAC ACG GCC GTG TAT TAC TGT GCT AGG GGA CCA TTA ACT AAC ATG ATA GTC CAA GGT TAC TTT GAT TCT TGG GGC CAA GGG ACC ACG GTC ACC GTC-3'
315-24-06_1E02	5'-TCT GAG GAC ACG GCC GTG TAT TAC TGT GCT AGA GGT GAT AGT AGT GGT TGG TAC GGA TTT GAT TAC TGG GGC CAA GGG ACC ACG GTC ACC GTC-3'
315-24-06_1F11	5'-TCT GAG GAC ACG GCC GTG TAT TAC TGT GCA AGA GCT AGA GGA ACA ACA GCA TGG CAA CCA TAT AAC TAT TTT GAT AGT TGG GGC CAA GGG ACC ACG GTC ACC GTC-3'
315-24-06_1G10	5'-TCT GAG GAC ACG GCC GTG TAT TAC TGT GCT AGG GCA GTG TTG GGA TAC ATG ACC AAG GAT GCA TTT AAT ATA TGG GGC CAA GGG ACC ACG GTC ACC GTC-3'
315-24-08_1A10	5'-TCT GAG GAC ACG GCC GTG TAT TAC TGT GCT AGA GCA GAT TAT GAT TCA GGA ACC TAT GAT CAA ATC TAC TAT TAC AAT ATG GAT GTC TGG GGC CAA GGG ACC ACG GTC ACC GTC-3'
315-24-08_1C01	5'-TCT GAG GAC ACG GCC GTG TAT TAC TGT GCT ATC TTA AGG TTT CCA GCA CCA AGG TGG TAC TTT GAT TTA TGG GGC CAA GGG ACC ACG GTC ACC GTC-3'
315-24-08_1C05	5'-TCT GAG GAC ACG GCC GTG TAT TAC TGT GCT AGA GAT AGA GGA TAT TCT TCT GGA CCA GGA AGA GGA GGT ATG GAT GTT TGG GGC CAA GGG ACC ACG GTC ACC GTC-3'
315-24-08_1E08	5'-TCT GAG GAC ACG GCC GTG TAT TAC TGT GCA ACC AAC TTA GGT GCC ACT GTA ACT ACT TCT TAC TGG GGC CAA GGG ACC ACG GTC ACC GTC-3'
315-24-08_1F09	5'-TCT GAG GAC ACG GCC GTG TAT TAC TGT GCT AGG CCT GGA AGG AGA ACC AGG CCT GAT CAT GAT TTC TGG AGT GGA ATG GAT GTC TGG GGC CAA GGG ACC ACG GTC ACC GTC-3'
315-53-04_1F05	5'-TCT GAG GAC ACG GCC GTG TAT TAC TGT GCC AGA GAA GAA GGA AGA GGT CCA TGT TCT AGA TAT TGG CAT TTA GAT TTC TGG GGC CAA GGG ACC ACG GTC ACC GTC-3'
315-53-04_1G07	5'-TCT GAG GAC ACG GCC GTG TAT TAC TGT GCC ACT AGG AAC AAC TTT GAT GGT ACA GCC TTC TAC GCC GAT CAT TGG GGC CAA GGG ACC ACG GTC ACC GTC-3'
315-53-05M_1D05	5'-TCT GAG GAC ACG GCC GTG TAT TAC TGT GCA AGA GTG AGG GGT CCT TAT TGT TCA GGA GGA TCT TGT CAA GGT AAA GAA TTC GAT AGT TGG GGC CAA GGG ACC ACG GTC ACC GTC-3'
315-53-06_1A02	5'-TCT GAG GAC ACG GCC GTG TAT TAC TGT GCA AGA TCT GGA GGA ACT CCA GTA ACA TAC TGG TAT TTT GAT TTG TGG GGC CAA GGG ACC ACG GTC ACC GTC-3'
315-53-06_1C11	5'-TCT GAG GAC ACG GCC GTG TAT TAC TGT GCT AGA GAA TGT GAA TCT ATC GTT GTT AAG CCT GCT GCT TTA GCA AGT AAC GGA ATG GAT GTA TGG GGC CAA GGG ACC ACG GTC ACC GTC-3'
315-53-06_1F01	5'-TCT GAG GAC ACG GCC GTG TAT TAC TGT GCA AGA GGT GGT TAT TAC TAT GAT AAC GGA GGT AAT CAT TAT GGA GCT GTT GAT GTG TGG GGC CAA GGG ACC ACG GTC ACC GTC-3'
315-53-06_1H02	5'-TCT GAG GAC ACG GCC GTG TAT TAC TGT GCC AGA GGT GGT TAT GAT ACT TCA GGA TAT TAT TTA CCA CCA TTT GAT TCT TGG GGC CAA GGG ACC ACG GTC ACC GTC-3'
315-53-08_1B09	5'-TCT GAG GAC ACG GCC GTG TAT TAC TGT GCT AGA GCT AGG AGA GTA TGT TCA TCT ACT TCT TGT TAT CCT GCA CCA TAC GGA ATG GAT GTT TGG GGC CAA GGG ACC ACG GTC ACC GTC-3'
315-53-08_1C05	5'-TCT GAG GAC ACG GCC GTG TAT TAC TGT GTC ATA CCA AAA TTC TCT TTA GGA TAC AGT AAC ACA TAC TAC TTC GAT TAT TGG GGC CAA GGG ACC ACG GTC ACC GTC-3'
315-53-08_1D04	5'-TCT GAG GAC ACG GCC GTG TAT TAC TGT GCA ATC CCT CCT GGT GGA GAT TAT GTA TTA GGT AGT TTT GAT ATA TGG GGC CAA GGG ACC ACG GTC ACC GTC-3'
315-53-08_1F08	5'-TCT GAG GAC ACG GCC GTG TAT TAC TGT GCT AGA GTA AAA AAA GAT TAC AAC AAC TAT TTG GGA TTC GAT AAT TGG GGC CAA GGG ACC ACG GTC ACC GTC-3'
315-54-04_1G01	5'-TCT GAG GAC ACG GCC GTG TAT TAC TGT GCT AGA GCC TCT TCA GTA GCA ACA TCA CCT GGA TGG GGA GGA TAT TTA GGT ACC GGA GTG TAC TGG GGC CAA GGG ACC ACG GTC ACC GTC-3'
315-54-05M_1B11	5'-TCT GAG GAC ACG GCC GTG TAT TAC TGT GCT AGG GTG GGT TAC TGT GGT GGA GAT TGT TAC AGT TTG TAT TAC TAC TAC TAT GCC ATA GAT GTA TGG GGC CAA GGG ACC ACG GTC ACC GTC-3'
315-54-05M_1D04	5'-TCT GAG GAC ACG GCC GTG TAT TAC TGT GCA AGG GTC CCA TAC TCT TAC GGA TTG GAA GTA GAT TAC TGG GGC CAA GGG ACC ACG GTC ACC GTC-3'
315-54-05M_1E10	5'-TCT GAG GAC ACG GCC GTG TAT TAC TGT GCC AGG GAT CCT GAT ACA GCA ATG GTT CCA TAC TAT TTC GAT TAC TGG GGC CAA GGG ACC ACG GTC ACC GTC-3'
315-54-05M_1G09	5'-TCT GAG GAC ACG GCC GTG TAT TAC TGT GCC AGA GAT GCT TAT GAT AGT AAC GGT CCA CAA CAT TGG GGC CAA GGG ACC ACG GTC ACC GTC-3'
315-54-05M_1H04	5'-TCT GAG GAC ACG GCC GTG TAT TAC TGT GCC AGA GGA CCA TAC TAT GGA TTA GAT GTA TGG GGC CAA GGG ACC ACG GTC ACC GTC-3'
315-54-06_1B10	5'-TCT GAG GAC ACG GCC GTG TAT TAC TGT GCT AGA GAT TTC TTA AGT TTG GGA GTA GAA CCT CCA TAC AAT TGG TTT GAT CCA TGG GGC CAA GGG ACC ACG GTC ACC GTC-3'
315-54-06_1D01	5'-TCT GAG GAC ACG GCC GTG TAT TAC TGT GCA TGT TTG TTG GTA TCA GGA CCA TAT TGT TTA GAT TAC TGG GGC CAA GGG ACC ACG GTC ACC GTC-3'
315-54-06_1E11	5'-TCT GAG GAC ACG GCC GTG TAT TAC TGT GCT AGA GTT GGT TTC TGT GGA GGT GAT TGT TAT TCT TTA TAT TAC CAT TAC TAT TCA TTA GAT GTC TGG GGC CAA GGG ACC ACG GTC ACC GTC-3'
315-54-06_1G10	5'-TCT GAG GAC ACG GCC GTG TAT TAC TGT GTA AGG GTT GGA TAT TGT GGT GTT GAT TGT TAT AGT TTG TAC TAC TCA TAT TAT GCC ATG GAT GTG TGG GGC CAA GGG ACC ACG GTC ACC GTC-3'
315-54-06_1H04	5'-TCT GAG GAC ACG GCC GTG TAT TAC TGT GCC ACT ACA TCT GGA GAA TAT TCT GAT AGT GAT CCT AAC ATA AGG TAT TAC TAT TAC GGA ATA GAT GTA TGG GGC CAA GGG ACC ACG GTC ACC GTC-3'
315-54-06_4C08	5'-TCT GAG GAC ACG GCC GTG TAT TAC TGT GCA AGT TCT GTC TAT GGT GAT ACA CCA TAT TAC TTT GAA TTC TGG GGC CAA GGG ACC ACG GTC ACC GTC-3'
315-54-06_5C09	5'-TCT GAG GAC ACG GCC GTG TAT TAC TGT GCC CAA GCA TTG ATC TCT GGA TCA TAT TCT AAT TAC TAT TAC TAC GGT ATG GAT GTT TGG GGC CAA GGG ACC ACG GTC ACC GTC-3'
315-54-06_5E04	5'-TCT GAG GAC ACG GCC GTG TAT TAC TGT GCC AGA GAA ACT TAC CAT TAT GAT TCA TCA GGA TAT TTT TTT TAC TAC TAC TAC GCC ATG GAT GTG TGG GGC CAA GGG ACC ACG GTC ACC GTC-3'
315-54-08_1A06	5'-TCT GAG GAC ACG GCC GTG TAT TAC TGT TTG CAT TCA TCA TAC GAT GAT TGG TAT TAC TAT GGA TTG GAT GTG TGG GGC CAA GGG ACC ACG GTC ACC GTC-3'
315-54-08_1C04	5'-TCT GAG GAC ACG GCC GTG TAT TAC TGT GCT AGG GAT AGT GGT CCT AGG GGT GAA GCA GGA TAT AAT TGG AAC CCA GCC GGA TTT GAT TCT TGG GGC CAA GGG ACC ACG GTC ACC GTC-3'
315-54-08_1F01	5'-TCT GAG GAC ACG GCC GTG TAT TAC TGT GCT ACT GTA TTA GTC AGT GGA TCT TAT TCT GGT TAC TAT TAT GGA ATG GAT GTT TGG GGC CAA GGG ACC ACG GTC ACC GTC-3'
315-54-08_1F11	5'-TCT GAG GAC ACG GCC GTG TAT TAC TGT GCT ATC GCC AGT TAT TCT AGT AGT AGT AAC GTA TTT GAT TAC TGG GGC CAA GGG ACC ACG GTC ACC GTC-3'
315-54-08_1H04	5'-TCT GAG GAC ACG GCC GTG TAT TAC TGT GCA AGA GTC TTA TAC GGT GAT TTT GGA GAT TAT GCC TTC GAT ATC TGG GGC CAA GGG ACC ACG GTC ACC GTC-3'
315B_02Mem_1B07	5'-TCT GAG GAC ACG GCC GTG TAT TAC TGT GCC AGG GAT GGT GCA TAT TGT TCA GGT ACA AGT TGT TAT AAG TTT TTT CAA TAT TGG GGC CAA GGG ACC ACG GTC ACC GTC-3'
018_10_4D03	5'-TCT GAG GAC ACG GCC GTG TAT TAC TGT GCC AGG GAT GGT AGT GGT TCT TAC TTA CCA TTA AAT TGG TTA GAT CCT TGG GGC CAA GGG ACC ACG GTC ACC GTC-3'
018_10_4D06	5'-TCT GAG GAC ACG GCC GTG TAT TAC TGT GCC AGG CAT CAT GGA TAT ACA TAC GGA CCA AGA TCA GGA TAC TTC GAT TAC TGG GGC CAA GGG ACC ACG GTC ACC GTC-3'
024_10_4D03	5'-TCT GAG GAC ACG GCC GTG TAT TAC TGT ACC AAA CCT GAA GTT ACA TAC GGA GGT TAT TGT ACT GGA GCA AGT TGT CCT CCT TAT TTT TAT TAT GGT ATG GAT GTA TGG GGC CAA GGG ACC ACG GTC ACC GTC-3'
029_09_4A01	5'-TCT GAG GAC ACG GCC GTG TAT TAC TGT GTC GCC AGT AGT GGA TAT CAT TTA CAT AGA GAA ACA TGG GGA TAT TGG GGC CAA GGG ACC ACG GTC ACC GTC-3'
030_09_1A06	5'-TCT GAG GAC ACG GCC GTG TAT TAC TGT GCA AGG GCA GGT AAT ACC CAA TGG TTA AGG TAC CCT TTA GAT TCA TGG GGC CAA GGG ACC ACG GTC ACC GTC-3'
030_09_1E04	5'-TCT GAG GAC ACG GCC GTG TAT TAC TGT GCC AGG CAT ATA GAA TAC GGA CCT AAG AGT TTG GTC GAT TAC TGG GGC CAA GGG ACC ACG GTC ACC GTC-3'
030_09_2B03	5'-TCT GAG GAC ACG GCC GTG TAT TAC TGT GCC AGA GAT TAC GGT AGT GGT TCA AGT CAA ACC TCA GGT GCC TTT GAT TTT TGG GGC CAA GGG ACC ACG GTC ACC GTC-3'
030_09M_1D06	5'-TCT GAG GAC ACG GCC GTG TAT TAC TGT GCC AGA GCC TTA GCT AGG TGT GGT GGT GGT TCT TGT TAT TTG GAT TTC GAT TGT TGG GGC CAA GGG ACC ACG GTC ACC GTC-3'
030M_10_1B03	5'-TCT GAG GAC ACG GCC GTG TAT TAC TGT GCC AGA GCT ATT CAT TAT TAC GAT AAC ACA TAT TAC CCA TAC TGG GGC CAA GGG ACC ACG GTC ACC GTC-3'
030M_10_1F03	5'-TCT GAG GAC ACG GCC GTG TAT TAC TGT TGG TGT AGA CCA TAC TAC TTT GAT GTG TCT GGT AAC TAC TGG GGC CAA GGG ACC ACG GTC ACC GTC-3'
039_10_4B04	5'-TCT GAG GAC ACG GCC GTG TAT TAC TGT GCT AAG ATG GCA TTA ACC GGT TAC TTT GAT TAC TGG GGC CAA GGG ACC ACG GTC ACC GTC-3'
039_10_5F06	5'-TCT GAG GAC ACG GCC GTG TAT TAC TGT GCC GGA GAA TCA GGA TAT AGT AAT GGA TAC GAA GCT CAT TGG GGC CAA GGG ACC ACG GTC ACC GTC-3'
039_10_5G02	5'-TCT GAG GAC ACG GCC GTG TAT TAC TGT GCT ACC GGA GAA TAC CAA TTG AGG AGT CCA TTG GAT ATA TGG GGC CAA GGG ACC ACG GTC ACC GTC-3'
039_10_5G05	5'-TCT GAG GAC ACG GCC GTG TAT TAC TGT GCA AGG GGA GGT GGA TAC CAT TAC TCT GGT TCT GAA TCT TAT TTG ACC AAT TGG GGC CAA GGG ACC ACG GTC ACC GTC-3'
042_10_4D02	5'-TCT GAG GAC ACG GCC GTG TAT TAC TGT GCA ATG AGA TTA CCT GGA TAT GGA GTT GAT TAC TGG GGC CAA GGG ACC ACG GTC ACC GTC-3'
045_09_2A03	5'-TCT GAG GAC ACG GCC GTG TAT TAC TGT GCT AGA GGA CCT ACC TAT GGA AGT GAT AGA ACA TTC TAT CAA GGT ATG GAT GTG TGG GGC CAA GGG ACC ACG GTC ACC GTC-3'
047_09_4F01	5'-TCT GAG GAC ACG GCC GTG TAT TAC TGT GCT AGG GAT TCT CAT ACT GCA TTG GGA GGT ATG GAT GTC TGG GGC CAA GGG ACC ACG GTC ACC GTC-3'
047_10M_2D03	5'-TCT GAG GAC ACG GCC GTG TAT TAC TGT GCT AGG TCT TAC TAT TAC GGA TCA GGA ACT TAC TAT AAC ATC TTA GAA AAC TGT TTC GAT ACT TGG GGC CAA GGG ACC ACG GTC ACC GTC-3'
051_09_4B02	5'-TCT GAG GAC ACG GCC GTG TAT TAC TGT GCC AGG GTA TTG CCT GAA GGT GAA TTT GAT TAC TGG GGC CAA GGG ACC ACG GTC ACC GTC-3'
051_09_4C06	5'-TCT GAG GAC ACG GCC GTG TAT TAC TGT GCA AGA AGG AGG GAT GAA TTG GGA GAT TAC GGT ACC ATC TAC TTT GAT CAT TGG GGC CAA GGG ACC ACG GTC ACC GTC-3'
051_09_4E06	5'-TCT GAG GAC ACG GCC GTG TAT TAC TGT GCA AGG GGA GGA GAT TAC TCT TCA AGA TGG AAG CAA GAA GAA ACA TGG GGC CAA GGG ACC ACG GTC ACC GTC-3'
051_09_5C01	5'-TCT GAG GAC ACG GCC GTG TAT TAC TGT ACA AAA GGA GAA GGA GTA TAT CAA CCA TTA TTG TCT ACT TGG GGC CAA GGG ACC ACG GTC ACC GTC-3'
SFV015_1E04	5'-TCT GAG GAC ACG GCC GTG TAT TAC TGT GCT GGT GTA TTA ACC GCA TTT ACA GAT AGG GAA CCA CAA TAC TTC TTA TAT TAC ATG GAT ATA TGG GGC CAA GGG ACC ACG GTC ACC GTC-3'
SFV019_4E03	5'-TCT GAG GAC ACG GCC GTG TAT TAC TGT GCT AGA GCA GCC AGG TTA TAT CAA CAA GCC TAT GAT ATA TGG GGC CAA GGG ACC ACG GTC ACC GTC-3'
CR6261	5'-TCT GAG GAC ACG GCC GTG TAT TAC TGT GCT AAA CAT ATG GGA TAT CAA GTG AGG GAA ACA ATG GAT GTT TGG GGC CAA GGG ACC ACG GTC ACC GTC-3'
019-10_3C06	5'-TCT GAG GAC ACG GCC GTG TAT TAC TGT GCA GGA AAC CCT GAA GGT GGT GAA GGA TAT TCT GAA TGG TTA TCT AGG ATG GAT GTC TGG GGC CAA GGG ACC ACG GTC ACC GTC-3'
019-10-3G06	5'-TCT GAG GAC ACG GCC GTG TAT TAC TGT GCT AGG GAA GGA GCT ATA GAT GAT CCT CAA GCC GGA TAC CAT TAT TAC AAC GGT ATT GAT GTG TGG GGC CAA GGG ACC ACG GTC ACC GTC-3'
034-10_4C01	5'-TCT GAG GAC ACG GCC GTG TAT TAC TGT GCA AGG GGT ACT GGT TTG GAT TAT GAT TTC TTA ACC GGT GCT GCA CCA ACA CCT GCC CCT ACT GCA ACA TAC GGA TTA GAT GTG TGG GGC CAA GGG ACC ACG GTC ACC GTC-3'
H1N1_296-16-IgG-2A02_	5'-TCT GAG GAC ACG GCC GTG TAT TAC TGT GCA AGG GCA TCT GGA TAT TAC GAT AAC TAT TTC GAT TAT TGG GGC CAA GGG ACC ACG GTC ACC GTC-3'
H1N1_300-16-IgG-2C03_	5'-TCT GAG GAC ACG GCC GTG TAT TAC TGT GCA AGA AGG TAT GGT TCT GGT TCA TAT AGT TTT GAT TAC TGG GGC CAA GGG ACC ACG GTC ACC GTC-3'
H1N1_300-16-IgG-2E02_	5'-TCT GAG GAC ACG GCC GTG TAT TAC TGT GCC AGG GCT AAA TTA TTA GGT GAA GTG AGT TTA GGT CCT CCA GAA TTT TGG GGC CAA GGG ACC ACG GTC ACC GTC-3'
H1N1_300-16-IgG-2E03_	5'-TCT GAG GAC ACG GCC GTG TAT TAC TGT GTT AGG TCA GAA GGT TAC ACT CCT ACA CAT AAT TGG TTG GAT CCT TGG GGC CAA GGG ACC ACG GTC ACC GTC-3'
H1N1_301-16-IgG-2B04_	5'-TCT GAG GAC ACG GCC GTG TAT TAC TGT GCA AGG GAT AGG TCT TCT TAC TAT GGT TTA GAT GCA TTC GAA ATT TGG GGC CAA GGG ACC ACG GTC ACC GTC-3'
H3N2_228-14-2B02_	5'-TCT GAG GAC ACG GCC GTG TAT TAC TGT GCC AGA GAT AGT TTT GAT TTG AAT TGG TTT GAT CCA TGG GGC CAA GGG ACC ACG GTC ACC GTC-3'
019-10117_3E04	5'-TCT GAG GAC ACG GCC GTG TAT TAC TGT GCC GGA TTG TCT ACT TTG ATG ACC CAT GAT GTT GGA ACC CAT TGG GGC CAA GGG ACC ACG GTC ACC GTC-3'
042-100809_3C06	5'-TCT GAG GAC ACG GCC GTG TAT TAC TGT GCA AGA GAT GGT GGA AAC AAC TGG AAT AGT TTG TAT CCT TTG TAT TAT ATG GTT GTG TGG GGC CAA GGG ACC ACG GTC ACC GTC-3'
AG12-2E01	5'-TCT GAG GAC ACG GCC GTG TAT TAC TGT GCC AGG ACA CCA ACC GTA CCA CCA AAC GAT TCA GAT TAT TGG GGC CAA GGG ACC ACG GTC ACC GTC-3'
AG2-C05	5'-TCT GAG GAC ACG GCC GTG TAT TAC TGT GCA AGA GGA GAA GTT GGT ACT ACT TCT TGG GGT ATG GAT GTA TGG GGC CAA GGG ACC ACG GTC ACC GTC-3'
AG3-F02	5'-TCT GAG GAC ACG GCC GTG TAT TAC TGT GCT AGA GAT CAA GAT TTT TAT GGT GCT GGT ATG GGA GGT ATG GAT GTG TGG GGC CAA GGG ACC ACG GTC ACC GTC-3'
AG7-3C01	5'-TCT GAG GAC ACG GCC GTG TAT TAC TGT GCC AGG GTC GGT TCA TTC TAT GGT TCT GGT AAT TAC TAC AAC GTA TTC GCC TAT TGG GGC CAA GGG ACC ACG GTC ACC GTC-3'
AG7-G05	5'-TCT GAG GAC ACG GCC GTG TAT TAC TGT GCA AGG TCT GAA ACA TAT TAC CCT GGT GTA TTA GAT TAC TGG GGC CAA GGG ACC ACG GTC ACC GTC-3'
AG8-2G02	5'-TCT GAG GAC ACG GCC GTG TAT TAC TGT GCT AGA GGT TGG GCT GCT GGA ACA ACA GTT GTG ACA CCA TAC GCA TAC TGG GGC CAA GGG ACC ACG GTC ACC GTC-3'
AG9-4G01	5'-TCT GAG GAC ACG GCC GTG TAT TAC TGT GCA AGG TAC AGA TAC TAC TAC GCA AGT GGA TTA TAC GAT GGA ACT GAT GTC TGG GGC CAA GGG ACC ACG GTC ACC GTC-3'
C6-2-2E05	5'-TCT GAG GAC ACG GCC GTG TAT TAC TGT GCC AAA GTC AGA ACT CCT GGT CCA CCT ACC TTG CCT GAA ATG GAA GGT TTA TTC GGA GAT GAT TAT TTG GCT GAT TTG TGT TAT GGA ATG GAT GTC TGG GGC CAA GGG ACC ACG GTC ACC GTC-3'
C8-2-F02	5'-TCT GAG GAC ACG GCC GTG TAT TAC TGT AGT AGG GAT TCA AAC GGT GGA GGT GCA TAC GAT TCT TGG GGC CAA GGG ACC ACG GTC ACC GTC-3'
150055-005_2D02	5'-TCT GAG GAC ACG GCC GTG TAT TAC TGT GCA TCT AGA AGA GTA GTG GGA GTG GTA CAA TTC GTA TTG GTG TGG GGC CAA GGG ACC ACG GTC ACC GTC-3'
150055-005_2D06	5'-TCT GAG GAC ACG GCC GTG TAT TAC TGT GCC ACA GCT TAC TCT GAT TCA CAA AGT AAC TAC AGA TTG GGT TAC TCA TAC TAC TGT ATG GAT GTT TGG GGC CAA GGG ACC ACG GTC ACC GTC-3'
150055-010_2G01	5'-TCT GAG GAC ACG GCC GTG TAT TAC TGT GCT ACC ATG GGA CCT GGT GGA GGA TAT GGA CCT TTT GAT TAC TGG GGC CAA GGG ACC ACG GTC ACC GTC-3'
150055-032_2D05	5'-TCT GAG GAC ACG GCC GTG TAT TAC TGT GCA AGA GGT GGA GCA GCC CAT GGT GAT TCT CCT GAA TAC TAT TAT GCC ATG GAT GTA TGG GGC CAA GGG ACC ACG GTC ACC GTC-3'
150055-032_4B04	5'-TCT GAG GAC ACG GCC GTG TAT TAC TGT GCC AGG TAT GAA AGT CCA GGT ATC GGA GAT GAT TAC GGT TTG GAT GTT TGG GGC CAA GGG ACC ACG GTC ACC GTC-3'
150055-037_4F05	5'-TCT GAG GAC ACG GCC GTG TAT TAC TGT GCC TCA TTC GGA GCT GAA TGG ACA TCT TAT GAT TCT CCT AAC TGG TTA GAT CCA TGG GGC CAA GGG ACC ACG GTC ACC GTC-3'
mbc_T1-10A	5'-TCT GAG GAC ACG GCC GTG TAT TAC TGT GCC AAC ATT AAT AGA GAT TAT GGT GAT AAT TCA TTA TAC TAC TGG GGC CAA GGG ACC ACG GTC ACC GTC-3'
mbc_T2-4C	5'-TCT GAG GAC ACG GCC GTG TAT TAC TGT GCA AAA GGA CCA ACC TAC TAT AAT TCA TAT ATG GAT GTC TGG GGC CAA GGG ACC ACG GTC ACC GTC-3'
mbc_T3-8A	5'-TCT GAG GAC ACG GCC GTG TAT TAC TGT GCA AGA GGA CCT ACA TAT CAT TAT AAC TAC ATG GAT GTA TGG GGC CAA GGG ACC ACG GTC ACC GTC-3'
T1-3B	5'-TCT GAG GAC ACG GCC GTG TAT TAC TGT GCA AGA GGA CCA AAC TAC TAC AAC TCT TAT ATG GAT GTA TGG GGC CAA GGG ACC ACG GTC ACC GTC-3'
T2-5A	5'-TCT GAG GAC ACG GCC GTG TAT TAC TGT GCT AGA GGT CCA ACC TAT TAC AAT TCT TAT ATG GAT GTC TGG GGC CAA GGG ACC ACG GTC ACC GTC-3'
T2-8C	5'-TCT GAG GAC ACG GCC GTG TAT TAC TGT GCT AGG CAT AAA ACA ACT TCT GAT TTA ACT ATG GAT AGT TGG GGC CAA GGG ACC ACG GTC ACC GTC-3'
01.s.01_Heavy	5'-TCT GAG GAC ACG GCC GTG TAT TAC TGT GCA AGT GAT TTA GTA ACA TCT TTG GAT TTG TAC TAC TTG CCT AAC TGG GGC CAA GGG ACC ACG GTC ACC GTC-3'
01.t.01_Heavy	5'-TCT GAG GAC ACG GCC GTG TAT TAC TGT GCC AGA GGA GGA TCA TAC AGT TTG GTC TCT GCC TTC GAT ATC TGG GGC CAA GGG ACC ACG GTC ACC GTC-3'
16.k.01_Heavy	5'-TCT GAG GAC ACG GCC GTG TAT TAC TGT GCA AGA GGT AAC AAC TAT TAT TAT GAT TAC ATG GAT GTG TGG GGC CAA GGG ACC ACG GTC ACC GTC-3'
16.l.01_Heavy	5'-TCT GAG GAC ACG GCC GTG TAT TAC TGT GCT ACC TAT GAT TCT AAA ACT TAT TAC TCA TAC TAT ATG GAT GTC TGG GGC CAA GGG ACC ACG GTC ACC GTC-3'
16.m.01_Heavy	5'-TCT GAG GAC ACG GCC GTG TAT TAC TGT GCA AGA GGT TCT TAC TAT TAC TTA TCT TAC TTC GAT AGT TGG GGC CAA GGG ACC ACG GTC ACC GTC-3'
16.n.01_Heavy	5'-TCT GAG GAC ACG GCC GTG TAT TAC TGT GCC AAA CAA CCA TTG ATC TAT GAA GGA TAC TTT GAT TAT TGG GGC CAA GGG ACC ACG GTC ACC GTC-3'
16.ND.91_Heavy	5'-TCT GAG GAC ACG GCC GTG TAT TAC TGT GCA ACA GAT TTG TTT GGA GGA TCT TTT AGT TTC GAT TAT TGG GGC CAA GGG ACC ACG GTC ACC GTC-3'
31.f.01_Heavy	5'-TCT GAG GAC ACG GCC GTG TAT TAC TGT GCT AGA CAT TCT TCT TAT CAT TAC GAT AGT GGA CAT CAT GAT TAC TGG GGC CAA GGG ACC ACG GTC ACC GTC-3'
54.d.01_Heavy	5'-TCT GAG GAC ACG GCC GTG TAT TAC TGT GCT AGG AAT AGG GGT TAT GAT TCA GGA AGT CAA ATA GAT AAC TGG GGC CAA GGG ACC ACG GTC ACC GTC-3'
54.ND.01_Heavy	5'-TCT GAG GAC ACG GCC GTG TAT TAC TGT GCC AGG AGA GAT CCA GCA GTT CCT ACA GCC AAC TTG TAT TAC TAC TTC GAT TAC TGG GGC CAA GGG ACC ACG GTC ACC GTC-3'
54.ND.02_Heavy	5'-TCT GAG GAC ACG GCC GTG TAT TAC TGT GCA AAG CAT TCT GGA TAT TAC ATA TCA AGT GAA ACC TAT TTC GAT TCT TGG GGC CAA GGG ACC ACG GTC ACC GTC-3'
54.ND.03_Heavy	5'-TCT GAG GAC ACG GCC GTG TAT TAC TGT GCT ACC GGA AGA ACA TAT TAT GAA TCA TAC ATG GAT GTC TGG GGC CAA GGG ACC ACG GTC ACC GTC-3'
56.g.01_Heavy	5'-TCT GAG GAC ACG GCC GTG TAT TAC TGT GCA AGA GGT CCT TAC TAC TAC GAA GCA TAC ATG GAT GTA TGG GGC CAA GGG ACC ACG GTC ACC GTC-3'
56.ND.11_Heavy	5'-TCT GAG GAC ACG GCC GTG TAT TAC TGT GCA AGG GGA GAT GGT AAA CCA TAC TAT TAC TAT GCT GTT GAT GTA TGG GGC CAA GGG ACC ACG GTC ACC GTC-3'
2G1	5'-TCT GAG GAC ACG GCC GTG TAT TAC TGT GCT AGG GGA ATT TCA GGA TCA TAT GGA TGG TTT GAT CCA TGG GGC CAA GGG ACC ACG GTC ACC GTC-3'
8M2	5'-TCT GAG GAC ACG GCC GTG TAT TAC TGT GCT AGG GTT GGA GGA GAA TGG GGA TCT GGA AGA TAT TAC TTG GAT CAT TGG GGC CAA GGG ACC ACG GTC ACC GTC-3'
10A14	5'-TCT GAG GAC ACG GCC GTG TAT TAC TGT GTC AGG GGA AGA GGT TAT TAC TTA GGT GGA GAT TAT GGT TCT TTA GAT TCA TGG GGC CAA GGG ACC ACG GTC ACC GTC-3'
5B6	5'-TCT GAG GAC ACG GCC GTG TAT TAC TGT GCT AGA ACA GGT TAT TAC TCA GGT TCA GGA ACA TAC GCA TTC GAT TAT TGG GGC CAA GGG ACC ACG GTC ACC GTC-3'
8D4	5'-TCT GAG GAC ACG GCC GTG TAT TAC TGT GCA AGA TCA TCT GGA TAT TAT CCT GAT TAC TTC CAT TTG TGG GGC CAA GGG ACC ACG GTC ACC GTC-3'
F004-003	5'-TCT GAG GAC ACG GCC GTG TAT TAC TGT GCA AGA ACT TAT TGT TCA GGT GGA AGT TGT TAC CCA GGA GCC TTG AGG TAT TAC TAC GGT ATG GAT GTA TGG GGC CAA GGG ACC ACG GTC ACC GTC-3'
F004-108	5'-TCT GAG GAC ACG GCC GTG TAT TAC TGT GCT AGG GAT AGT ACC GGT TTC AGT GGT TAC TAT AGA AGA GGA GCA TTC GAT ATT TGG GGC CAA GGG ACC ACG GTC ACC GTC-3'
F004-128	5'-TCT GAG GAC ACG GCC GTG TAT TAC TGT GCC AGA GCT GTT ATC GGA GGA TAC AGT GGT GAA TTA GAT TAC TGG GGC CAA GGG ACC ACG GTC ACC GTC-3'
F004-132	5'-TCT GAG GAC ACG GCC GTG TAT TAC TGT GCA AGA GTA CAA GCC CAT GCA GGT AGG TAT TAT TAT GGA ATG GAT GTC TGG GGC CAA GGG ACC ACG GTC ACC GTC-3'
F004-143	5'-TCT GAG GAC ACG GCC GTG TAT TAC TGT GCC AGA GTC AGG AGT GGA AAA GGT TCA GGT TAT TTT GCA AGA TGG AAC TAC TAT GGT ATG GAT GTC TGG GGC CAA GGG ACC ACG GTC ACC GTC-3'
F010-073	5'-TCT GAG GAC ACG GCC GTG TAT TAC TGT GCA AGT AGG CAA ATA GCA AGT GGA ACA GAA GGT TTA TAT CCT GAT AAT TTC TAC TAC TAC AGG TTG GAT GTG TGG GGC CAA GGG ACC ACG GTC ACC GTC-3'
F032-058	5'-TCT GAG GAC ACG GCC GTG TAT TAC TGT GCA AGT AGA GAA ATA CCA GAA GAT AAA AGA GGA TCA TAC CCA GAT AAC TTC TAT TAC TAT AGG TTA GAT GTA TGG GGC CAA GGG ACC ACG GTC ACC GTC-3'
148	5'-TCT GAG GAC ACG GCC GTG TAT TAC TGT GCA GGA AGT GGT ACC TAC TAT GTA AGT AGG TTT GAT AGT TGG GGC CAA GGG ACC ACG GTC ACC GTC-3'
3809	5'-TCT GAG GAC ACG GCC GTG TAT TAC TGT GCC AGA GAA GCA GGT TAT TAT TCT GGA TCT TAT TAC GAA TTA TGG GGC CAA GGG ACC ACG GTC ACC GTC-3'
633	5'-TCT GAG GAC ACG GCC GTG TAT TAC TGT GCC AGA GGT CAA GGA TAC TGT ATA TCT GCT TCA TGT CCT AAC TAT TTT GAT CCT TGG GGC CAA GGG ACC ACG GTC ACC GTC-3'
SFV005-1C01	5'-TCT GAG GAC ACG GCC GTG TAT TAC TGT GCC GGA GGT TCT GAT GAT CAT GCA TGG GGA TCT TTC TAT TGG GGC CAA GGG ACC ACG GTC ACC GTC-3'
SFV009_2A04	5'-TCT GAG GAC ACG GCC GTG TAT TAC TGT GCA TCT CCA GCA TAC AAC TCT GGT TTC GCT TTG TTA CAT TGG GGC CAA GGG ACC ACG GTC ACC GTC-3'
SFV009_2A06	5'-TCT GAG GAC ACG GCC GTG TAT TAC TGT GCT TCT CCT GAT TTA ACC ATG GTA TTT GTA CCA CAT ACT GGT CCT TTG GAT TTT TGG GGC CAA GGG ACC ACG GTC ACC GTC-3'
SFV014-2B06	5'-TCT GAG GAC ACG GCC GTG TAT TAC TGT GCC AGG GTC GGT GGT GCC TTG ATC AGG TCT TCA GGA TCT GAT TAC TGG GGC CAA GGG ACC ACG GTC ACC GTC-3'
SFV015_1A01	5'-TCT GAG GAC ACG GCC GTG TAT TAC TGT GCT AGA GAT GAT TAC ATG ACT GTG GAT AGG GAT TAC TAT TAT ATG GAT GTT TGG GGC CAA GGG ACC ACG GTC ACC GTC-3'
K77-1A11	5'-TCT GAG GAC ACG GCC GTG TAT TAC TGT GCA AGG GTT CCA TAC TAT TAT GCT TCT GGA TTG TAC GGT GCC ATG GAT GTA TGG GGC CAA GGG ACC ACG GTC ACC GTC-3'
K77-1D05	5'-TCT GAG GAC ACG GCC GTG TAT TAC TGT GCT ACA GGT TTC GAT TGT AGG ACT AAT AAT TGT CCT AAC TAC TTT GTG TAT AAT CAT GAA GAT TTG TGG GGC CAA GGG ACC ACG GTC ACC GTC-3'
K77-1H04	5'-TCT GAG GAC ACG GCC GTG TAT TAC TGT GCT TCT GAT AGT TCT TCT AGA TAC TAC GAT ATT TTA ACT GGA CCT TTT CAT TAT TGG GGC CAA GGG ACC ACG GTC ACC GTC-3'
K77-2B12	5'-TCT GAG GAC ACG GCC GTG TAT TAC TGT GCT AGA GAA AAT CAA GGT TTA ACT TAT TAT TCT GGT TCA GGA TCT TTC TAC TCT AAG CCT AGA TCT TAT GGT ATG GAT GTA TGG GGC CAA GGG ACC ACG GTC ACC GTC-3'
K77-2C12	5'-TCT GAG GAC ACG GCC GTG TAT TAC TGT GCT AGA GGA CCT GGA GCC GGT ACC ATC TAT TAC AGG GGT TTA GAT GTG TGG GGC CAA GGG ACC ACG GTC ACC GTC-3'
K77-2D05	5'-TCT GAG GAC ACG GCC GTG TAT TAC TGT GCC TCT GGA GGA ACC AGT TGG TAC GAT TTT GAT TAC TGG GGC CAA GGG ACC ACG GTC ACC GTC-3'
R95-1B12	5'-TCT GAG GAC ACG GCC GTG TAT TAC TGT GCC AGA GAT GTA TTG TAT AGG CCA GCT TAT CAT GAT TAC TAC TAC TAC ATG GAT GTC TGG GGC CAA GGG ACC ACG GTC ACC GTC-3'
R95-1C01	5'-TCT GAG GAC ACG GCC GTG TAT TAC TGT GCT AGG GAT CAA CCA CCT TGG GCA GAA ACT GCC TCT AGT TAC AGT TAC GGT TTA GAT GTA TGG GGC CAA GGG ACC ACG GTC ACC GTC-3'
R95-1D04	5'-TCT GAG GAC ACG GCC GTG TAT TAC TGT GCC AGG GAT GCC TTA TAC AGA CCT GCA TAT CAT GAT TAC TAC TAC TAT ATG GAT GTT TGG GGC CAA GGG ACC ACG GTC ACC GTC-3'
R95-1E02	5'-TCT GAG GAC ACG GCC GTG TAT TAC TGT GCC TCA GCA CCT TTA ACT ACA GTT ACA CAT ACC GAA TAT TTT CAA CAT TGG GGC CAA GGG ACC ACG GTC ACC GTC-3'
R95-1E05	5'-TCT GAG GAC ACG GCC GTG TAT TAC TGT GCA AGA GAT TCT CCT CCA TGG GGA GAT GTC AAC AAC AAC GAT GCC TTC GAT ATC TGG GGC CAA GGG ACC ACG GTC ACC GTC-3'
R95-1F10	5'-TCT GAG GAC ACG GCC GTG TAT TAC TGT GCA AGA GAT ATA GTG TTT GTT CCA GCC TAC AAC GAT TAC TAC TAC TAC ATG GAT GTG TGG GGC CAA GGG ACC ACG GTC ACC GTC-3'
R95-1G02	5'-TCT GAG GAC ACG GCC GTG TAT TAC TGT GCT AGA GAT ATT TTG AAT AGA CCT GCT TAT CAT GAT TAC TAC TAC CAT ATG GAT GTG TGG GGC CAA GGG ACC ACG GTC ACC GTC-3'
R95-2B07	5'-TCT GAG GAC ACG GCC GTG TAT TAC TGT GCA AGA GTT AGG GCT ACC GAT TAC TGG TAC TAT GGA ATG GAT GTT TGG GGC CAA GGG ACC ACG GTC ACC GTC-3'
R95-2C03	5'-TCT GAG GAC ACG GCC GTG TAT TAC TGT GCA TCA GAT TCA TCA TGT AGG TAC TAC GAT ATA TTG AAC GGT CCT TTC CAT TAC TGG GGC CAA GGG ACC ACG GTC ACC GTC-3'
R95-2G04	5'-TCT GAG GAC ACG GCC GTG TAT TAC TGT GCA AGA GAT GTG TTG TAC AGG CCT GCT TAT CAT GAT TAT TAC TAT TAC ATG GAT ATC TGG GGC CAA GGG ACC ACG GTC ACC GTC-3'
W85-1C10	5'-TCT GAG GAC ACG GCC GTG TAT TAC TGT GCC AGG GAA GTT GCT GGT AGA GAT TTT GAA AGG GAT GCA GAT TAT TAC TAT ATG ACT GTG TGG GGC CAA GGG ACC ACG GTC ACC GTC-3'
W85-1D03	5'-TCT GAG GAC ACG GCC GTG TAT TAC TGT GCC AGA TTA GAA AGT GGT AGT ATC AGG GTG GAT GGA TTG GAT GTG TGG GGC CAA GGG ACC ACG GTC ACC GTC-3'
W85-1D11	5'-TCT GAG GAC ACG GCC GTG TAT TAC TGT GCC AGG GAA GTG GCC GGA TAC GAT TTT GAA AGG GAA GCA GAT TAT TAC TAC ATG GTC GTG TGG GGC CAA GGG ACC ACG GTC ACC GTC-3'
W85-1G12	5'-TCT GAG GAC ACG GCC GTG TAT TAC TGT GCA AGA GAA TTG GCT GGA TAC GAT TTT GAT ACA GAA GGA GAT TAT TAT TAC TTA GAT GTT TGG GGC CAA GGG ACC ACG GTC ACC GTC-3'
W85-3H03	5'-TCT GAG GAC ACG GCC GTG TAT TAC TGT GCC AGG GGA GAA CCA GTT GCT GCC AGG AGG GGA TTT GAT TAC TGG GGC CAA GGG ACC ACG GTC ACC GTC-3'
W85-3H05	5'-TCT GAG GAC ACG GCC GTG TAT TAC TGT GCT AGA CAT CCT AAT GAT TTC TGG AGT GGA TAT TGG CAA CAA GCC TTG TAT AAC TGG TTA GAT CCA TGG GGC CAA GGG ACC ACG GTC ACC GTC-3'
1C06_	5'-TCT GAG GAC ACG GCC GTG TAT TAC TGT GCA TTT GGA GCT CCT ACC ACA AAT ATC AGA TAT TTC GAT CAT TGG GGC CAA GGG ACC ACG GTC ACC GTC-3'
2B04_	5'-TCT GAG GAC ACG GCC GTG TAT TAC TGT GCC AGA GCT CAT TTT TGG TCA GGT TAT TAT CCT TCA TAT TAC TTT TAC ATG GAT GTT TGG GGC CAA GGG ACC ACG GTC ACC GTC-3'
2E01_	5'-TCT GAG GAC ACG GCC GTG TAT TAC TGT GCC AGG GAT ACA GTG GCC GTG TAC GAA GAT TTC GAT TGG AGT AGT CCT TAC TTC TTT TAT ATG GAT GTC TGG GGC CAA GGG ACC ACG GTC ACC GTC-3'
550C06	5'-TCT GAG GAC ACG GCC GTG TAT TAC TGT ACA TGG GCT GAA AGG GCC GGA CAA AGT ATA ACT GGT TAC TAC TAC GGT TTA GAT GTA TGG GGC CAA GGG ACC ACG GTC ACC GTC-3'
F022-360	5'-TCT GAG GAC ACG GCC GTG TAT TAC TGT GCC AGA CCA AGT ATA AAT GAA TCT CCT TAT TGT TTG GAT TGT GCT GCC AAA GAT TAT TAC TAT GGT TTG GAT GTT TGG GGC CAA GGG ACC ACG GTC ACC GTC-3'
F026-146	5'-TCT GAG GAC ACG GCC GTG TAT TAC TGT GCT AGG CCT TCT ATC ACA GAA TCA CAA TAT TGT TTA GAT TGT GCT GCT AAG GAT TAC TAT TAT GGT TTA GAT GTC TGG GGC CAA GGG ACC ACG GTC ACC GTC-3'
F045-092	5'-TCT GAG GAC ACG GCC GTG TAT TAC TGT GCT GGT CCT TCA ATA ACC GAA TCA CAT TAT TGT TTG GAT TGT GCA GCA AAA GAT TAC TAT TAC GGA TTG GAT GTC TGG GGC CAA GGG ACC ACG GTC ACC GTC-3'
F055-156	5'-TCT GAG GAC ACG GCC GTG TAT TAC TGT GCT AGG GAT TCT TCT CCA CCT GTT GAT ACT GCT GTG CCT TAC TAC AAT TAC GGA ATG GAT GTG TGG GGC CAA GGG ACC ACG GTC ACC GTC-3'
F057-224	5'-TCT GAG GAC ACG GCC GTG TAT TAC TGT GCT ACC GAT ATG GGT TTA GAA TAC GAT GTT TTG ACA TCT TTT TCT TCA GAT GTC TAT GCC TTG TGG GGC CAA GGG ACC ACG GTC ACC GTC-3'
FI12V	5'-TCT GAG GAC ACG GCC GTG TAT TAC TGT GCT AAA AGA TAC TCT AGT GGA TGG TAT AGT TTC GAT TAC TGG GGC CAA GGG ACC ACG GTC ACC GTC-3'
FI1309V	5'-TCT GAG GAC ACG GCC GTG TAT TAC TGT GCT AGT GGA AGA GAT TTT TAC TAT TAC GGT ATG GAT GTT TGG GGC CAA GGG ACC ACG GTC ACC GTC-3'
FI152V	5'-TCT GAG GAC ACG GCC GTG TAT TAC TGT GCC AGG GAT GCT GGT TAC TAC TCA GGA TCT TAC TAC GAA CAA TGG GGC CAA GGG ACC ACG GTC ACC GTC-3'
FI154V	5'-TCT GAG GAC ACG GCC GTG TAT TAC TGT GCT AGG CAT AGT GGA TAT CAT TTC CAA TCA TAC TTC GAT AAC TGG GGC CAA GGG ACC ACG GTC ACC GTC-3'
FI174V	5'-TCT GAG GAC ACG GCC GTG TAT TAC TGT GCC GGA TCA GCT ACA TAT TAC GAA AGT AGG TTC GAT TAT TGG GGC CAA GGG ACC ACG GTC ACC GTC-3'
FI182V	5'-TCT GAG GAC ACG GCC GTG TAT TAC TGT GCA AAG AGG TAT AAT TCA GGA TGG TAC TCT TTC GAT TAT TGG GGC CAA GGG ACC ACG GTC ACC GTC-3'
FI206V	5'-TCT GAG GAC ACG GCC GTG TAT TAC TGT GCC GGA TCA GGT ACC TAT TTT GTT TCA AGG TTC GAT TAC TGG GGC CAA GGG ACC ACG GTC ACC GTC-3'
FI225V	5'-TCT GAG GAC ACG GCC GTG TAT TAC TGT GCA AAG GGT AGT GGT TAC CAT GTA AGA GAT CAT TTC GAT GAT TGG GGC CAA GGG ACC ACG GTC ACC GTC-3'
FI250V	5'-TCT GAG GAC ACG GCC GTG TAT TAC TGT GCC AGA GCT GAA AAC TAC CAT GGT TCA GGA TCA TAT TAT AGA CAT TGG GGC CAA GGG ACC ACG GTC ACC GTC-3'
FI295V	5'-TCT GAG GAC ACG GCC GTG TAT TAC TGT GCT AGT CCT CCT GCT AAA ACA GTG GTT GTG AGT CAT GCT GAA TAT TTC CAA TAT TGG GGC CAA GGG ACC ACG GTC ACC GTC-3'
FI3005V	5'-TCT GAG GAC ACG GCC GTG TAT TAC TGT GCT AGA GAT CCT TAC TTC TAT GAT TCT TCT GGA TAC TAT ACT TAT TCT TTA GAT GTG TGG GGC CAA GGG ACC ACG GTC ACC GTC-3'
FI3016V	5'-TCT GAG GAC ACG GCC GTG TAT TAC TGT GCC AGA AAT AGG GAA GGA TCA TTC GAT TTC TGG GGC CAA GGG ACC ACG GTC ACC GTC-3'
FI3066V	5'-TCT GAG GAC ACG GCC GTG TAT TAC TGT GCT AGG GGT AGG AAC TAC TAT CAT ACA AGT TTG GAA TAT TGG GGC CAA GGG ACC ACG GTC ACC GTC-3'
FI3096V	5'-TCT GAG GAC ACG GCC GTG TAT TAC TGT GCC AAG GCT CAA TAT TAT GAT TCA CCT AGA GAT GCA GCA GAT TTT TAC TTC TAC GCC ATG GAT GTG TGG GGC CAA GGG ACC ACG GTC ACC GTC-3'
FI3120V	5'-TCT GAG GAC ACG GCC GTG TAT TAC TGT GCT AGA TCT TTG GCT AGT TTG ACC GGA GAT TAT TGG GGC CAA GGG ACC ACG GTC ACC GTC-3'
FI325V	5'-TCT GAG GAC ACG GCC GTG TAT TAC TGT GCT AGA GGT TCA GGA TAT CAT GTT AGA GAT TAC TTC GAT TTG TGG GGC CAA GGG ACC ACG GTC ACC GTC-3'
FI3357V	5'-TCT GAG GAC ACG GCC GTG TAT TAC TGT GCT AGA GGT AAA AAT TAT TAT GAA GAT TAC TTT GAT ACC TGG GGC CAA GGG ACC ACG GTC ACC GTC-3'
FI339V	5'-TCT GAG GAC ACG GCC GTG TAT TAC TGT GCT AAG AGA TAC TCA AGT GGT TGG TAT TTT TTC GAT TAT TGG GGC CAA GGG ACC ACG GTC ACC GTC-3'
FI353V	5'-TCT GAG GAC ACG GCC GTG TAT TAC TGT GCA AAA GGT TCA GGA TAC CAT GTA AGG GAT TAT TTT GAT TAC TGG GGC CAA GGG ACC ACG GTC ACC GTC-3'
FI373V	5'-TCT GAG GAC ACG GCC GTG TAT TAC TGT GCT AGG GGT CAA GGA TAC TGT ATT TCT GCC AAT TGT CCA AAT TGG TTC GAT CCT TGG GGC CAA GGG ACC ACG GTC ACC GTC-3'
FI390V	5'-TCT GAG GAC ACG GCC GTG TAT TAC TGT GCT AGT AGG TAC AGT TCA GGT TGG TAC TAT TTC GAT TAT TGG GGC CAA GGG ACC ACG GTC ACC GTC-3'
FI392V	5'-TCT GAG GAC ACG GCC GTG TAT TAC TGT GCT ACA TCT GCA ACT TAT TAC ATA TCT TAT TTT GAT AGT TGG GGC CAA GGG ACC ACG GTC ACC GTC-3'
FI393V	5'-TCT GAG GAC ACG GCC GTG TAT TAC TGT GCT AGG GGA GGA AAT TAT TAT CAT ACC AGT TTG GAT TAT TGG GGC CAA GGG ACC ACG GTC ACC GTC-3'
FI4004V	5'-TCT GAG GAC ACG GCC GTG TAT TAC TGT GCT AGG GGA AGG GGT TAT CAT TTT GGA GAT TTA GTT TCT TGG GGC CAA GGG ACC ACG GTC ACC GTC-3'
FI4007V	5'-TCT GAG GAC ACG GCC GTG TAT TAC TGT GCA ACA TCT CCT ACA TAC TAT ATA TCT CAT TTA GAT TCA TGG GGC CAA GGG ACC ACG GTC ACC GTC-3'
FI400V	5'-TCT GAG GAC ACG GCC GTG TAT TAC TGT GCC ACC AGT CCT ACA TAT TAT GAA AGT TCT TTA GAT TTC TGG GGC CAA GGG ACC ACG GTC ACC GTC-3'
FI4012V	5'-TCT GAG GAC ACG GCC GTG TAT TAC TGT GCA AGG GAT GGT TTT TCA AAA TCT TGG TTG GAT TGG GGC CAA GGG ACC ACG GTC ACC GTC-3'
FI404V	5'-TCT GAG GAC ACG GCC GTG TAT TAC TGT GCT AGA GGT CAA GGT TAT TGT ATT AGT CCA AAT TGT CCA AAC TGG TTC GAT CCA TGG GGC CAA GGG ACC ACG GTC ACC GTC-3'
FI431V	5'-TCT GAG GAC ACG GCC GTG TAT TAC TGT GCC GGT AGT GAA ACT TAC TTT GTA AGT AGA TTC GAT TAT TGG GGC CAA GGG ACC ACG GTC ACC GTC-3'
FI432V	5'-TCT GAG GAC ACG GCC GTG TAT TAC TGT GCA GGT TCA GGT ACC TAT TAC GTA AGT AGA TTC GAT TAT TGG GGC CAA GGG ACC ACG GTC ACC GTC-3'
FI469V	5'-TCT GAG GAC ACG GCC GTG TAT TAC TGT GCA AGG GGT AGT GGA TAT CAT GTT ACC GAT TAC TTT GAT TTG TGG GGC CAA GGG ACC ACG GTC ACC GTC-3'
FI499V	5'-TCT GAG GAC ACG GCC GTG TAT TAC TGT GCT ACC TCT GCT ACC TAC TAT ATC AGT CAT TTC GAT TAC TGG GGC CAA GGG ACC ACG GTC ACC GTC-3'
FI501V	5'-TCT GAG GAC ACG GCC GTG TAT TAC TGT GCT ACA AGT GGT ACT TAT TAT ATC TCA CAT TTC GAT TCA TGG GGC CAA GGG ACC ACG GTC ACC GTC-3'
FI5119V	5'-TCT GAG GAC ACG GCC GTG TAT TAC TGT GCT GAA TCT GGT ACA TAT TTT GTA AGT AGA TTT GAT AAC TGG GGC CAA GGG ACC ACG GTC ACC GTC-3'
FI5138V	5'-TCT GAG GAC ACG GCC GTG TAT TAC TGT GCT GGT TCT GAA ACC TAC TAC GTT TCA AGG TTC GAT CAT TGG GGC CAA GGG ACC ACG GTC ACC GTC-3'
FI5141V	5'-TCT GAG GAC ACG GCC GTG TAT TAC TGT GCC AGG AGG TAC GGT AGT ACT TCA GGA GTA AAT ACA GGA GGA GTG TCA GGT TTT TAC TAC TAC GGA ATG GAT GTC TGG GGC CAA GGG ACC ACG GTC ACC GTC-3'
FI5153V	5'-TCT GAG GAC ACG GCC GTG TAT TAC TGT GCT GAA TCT GGT ACC TAT TTT GTA TCT AGA TTC GAT TCA TGG GGC CAA GGG ACC ACG GTC ACC GTC-3'
FI520V	5'-TCT GAG GAC ACG GCC GTG TAT TAC TGT GCA AGA GGT CCA CAT TAC TAC TTA AAC TAT TTT GAT TAT TGG GGC CAA GGG ACC ACG GTC ACC GTC-3'
FI521V	5'-TCT GAG GAC ACG GCC GTG TAT TAC TGT GCA AGA ACA AAG AGT ACC ATA TAT CCA CCA TAC TAC TTT GAT TAT TGG GGC CAA GGG ACC ACG GTC ACC GTC-3'
FI538V	5'-TCT GAG GAC ACG GCC GTG TAT TAC TGT GCC AGA GGA GGT AAA TAT TAT CAT ACA GGA TTG GAT TAT TGG GGC CAA GGG ACC ACG GTC ACC GTC-3'
FI81V	5'-TCT GAG GAC ACG GCC GTG TAT TAC TGT GCT ACC GAT GGT AGG CAA ATT TTC GGA GCT TCT AAT AGG AGT GGA ATG GAT GTC TGG GGC CAA GGG ACC ACG GTC ACC GTC-3'
FI823V	5'-TCT GAG GAC ACG GCC GTG TAT TAC TGT GCC AGA GAA GCC GCA TAT TAT ACT GGA ACA TAT TAC GAA CAA TGG GGC CAA GGG ACC ACG GTC ACC GTC-3'
FI891V	5'-TCT GAG GAC ACG GCC GTG TAT TAC TGT GCC GGA TCA GCA ACA TAT TAC GTT TCA AGA TTT GAT TAC TGG GGC CAA GGG ACC ACG GTC ACC GTC-3'
1p49w59	5'-TCT GAG GAC ACG GCC GTG TAT TAC TGT GCC TCA GAT CCT GGA TTC CCT AGG TTC GAA GAT GAT TAC TGG GGC CAA GGG ACC ACG GTC ACC GTC-3'
1p51w62	5'-TCT GAG GAC ACG GCC GTG TAT TAC TGT GCT AGG GTG AGG AAT TAC GGA GGA TAC TCA TTA GAT TAT TGG GGC CAA GGG ACC ACG GTC ACC GTC-3'
2p19w83	5'-TCT GAG GAC ACG GCC GTG TAT TAC TGT GCT ATC TGT GGA GGT GAT AGT TCT TCA TGT TAC GTG GGT GGA TAC TAC TAC TAT TAT ATG GAT GTT TGG GGC CAA GGG ACC ACG GTC ACC GTC-3'
2p22w47	5'-TCT GAG GAC ACG GCC GTG TAT TAC TGT GCA AGA GAT CCA AAC GGT GGA TCT GCT TTC GAT TGG GGC CAA GGG ACC ACG GTC ACC GTC-3'
2p23w40	5'-TCT GAG GAC ACG GCC GTG TAT TAC TGT GTC AGA GAA GTT CAA AGT GGT TAT GAT TTG GCT GTA CCT GGA AGT TGG GGC CAA GGG ACC ACG GTC ACC GTC-3'
3p4w35	5'-TCT GAG GAC ACG GCC GTG TAT TAC TGT GCA AAG GAA GAA GGA TAT GGT AGT ACA CCA CCT TGT TCT ACA TGG GGC CAA GGG ACC ACG GTC ACC GTC-3'
3p4w42	5'-TCT GAG GAC ACG GCC GTG TAT TAC TGT GCC AAG GAA GCC GGA TAC GTG CCA ACC CCT CCT TGT TGT GAT CCT TGG GGC CAA GGG ACC ACG GTC ACC GTC-3'
I4-128	5'-TCT GAG GAC ACG GCC GTG TAT TAC TGT GCA AGG CCT AAC ACA TAC GGT TAC ATC TTA CCA GTC TAC TGG GGC CAA GGG ACC ACG GTC ACC GTC-3'
I5-24	5'-TCT GAG GAC ACG GCC GTG TAT TAC TGT GCA AGG CAT GAT AGT TCT GGT TAT CAT CCA TTG GAT TAT TGG GGC CAA GGG ACC ACG GTC ACC GTC-3'
I8-1B6	5'-TCT GAG GAC ACG GCC GTG TAT TAC TGT GCC AGA TCA ATC ACA AAC TTG TAC TAC TAC TAT ATG GAT GTG TGG GGC CAA GGG ACC ACG GTC ACC GTC-3'
V3-1G10	5'-TCT GAG GAC ACG GCC GTG TAT TAC TGT GCA AGG TCA GGT ACC ACC AAA ACC AGG TAT AAT TGG TTC GAT CCA TGG GGC CAA GGG ACC ACG GTC ACC GTC-3'
V3-2C3	5'-TCT GAG GAC ACG GCC GTG TAT TAC TGT GCA AGG GTC TGT TCA TTT TAC GGT TCT GGT AGT TAC TAT AAC GTT TTT TGT TAC TGG GGC CAA GGG ACC ACG GTC ACC GTC-3'
V3-2G6	5'-TCT GAG GAC ACG GCC GTG TAT TAC TGT GCA AGG GGA AAG AAG TAC TAC CAT GAT ACC TTG GAT TAC TGG GGC CAA GGG ACC ACG GTC ACC GTC-3'
V3-3D2	5'-TCT GAG GAC ACG GCC GTG TAT TAC TGT GCC AGA GGA CCA AAG TAC TAT CAT AGT TAT ATG GAT GTG TGG GGC CAA GGG ACC ACG GTC ACC GTC-3'
321.11.GC.6.1D06	5'-TCT GAG GAC ACG GCC GTG TAT TAC TGT GCA TCT CCT CCA TAC GAT AGT TCT GGT TAT TTT CAA AAG TTG GGT GCT TTT GAT TTA TGG GGC CAA GGG ACC ACG GTC ACC GTC-3'
321.11.GC.6.1D11	5'-TCT GAG GAC ACG GCC GTG TAT TAC TGT GCA AGG GGA GAA TTT GGT GGT TAT GAA GCT GGA TCA CAT TTC GAT CAT TGG GGC CAA GGG ACC ACG GTC ACC GTC-3'
321.11.GC.6.2A02	5'-TCT GAG GAC ACG GCC GTG TAT TAC TGT GCT AGG ATC CAA GGA AGA GGT AGT GGT TAC TAT TTG GAT GCC TTT GAT ATA TGG GGC CAA GGG ACC ACG GTC ACC GTC-3'
321.11.GC.6.2A08	5'-TCT GAG GAC ACG GCC GTG TAT TAC TGT GCT AGG TTG AGG GTT GTC GGA GCA ATC TCA TCT GTT TGG GTA GAT GTG TGG GGC CAA GGG ACC ACG GTC ACC GTC-3'
321.11.GC.6.2H10	5'-TCT GAG GAC ACG GCC GTG TAT TAC TGT GCC AGA GAT CCA AGT AGA TAT GGT GAT TAT TAT TAT TAT GGT ATG GAT GTT TGG GGC CAA GGG ACC ACG GTC ACC GTC-3'
321.11.PB.6.1B11	5'-TCT GAG GAC ACG GCC GTG TAT TAC TGT GCC AGG GCA CAT TGT GGA GGT GAT TGT TTT AGG CAT AAC GAT CCA TCT GAT TGG TTT GAT CCA TGG GGC CAA GGG ACC ACG GTC ACC GTC-3'
321.11.PB.6.1H03	5'-TCT GAG GAC ACG GCC GTG TAT TAC TGT GCT ACT AGG GGT GAA TAC CAT GTG AGT GGT AGT TAC TAT GAT TGG TTC GAT CCA TGG GGC CAA GGG ACC ACG GTC ACC GTC-3'
321.11.PB.6.4H03	5'-TCT GAG GAC ACG GCC GTG TAT TAC TGT GCC AGT GGT GTC ACT TAC ACA ATA TCT TAT TTC AAT GTC TGG GGC CAA GGG ACC ACG GTC ACC GTC-3'
321.4.GC.12.3B04	5'-TCT GAG GAC ACG GCC GTG TAT TAC TGT GCT AGA GAA AGA TTG GAA AGA GAA GAA ATT GTG GTA GTA CCA GCC GCA ACC GAT CCA TCT CCT AAT GAT GCC TTT CAT ATT TGG GGC CAA GGG ACC ACG GTC ACC GTC-3'
321.4.GC.5.2H01	5'-TCT GAG GAC ACG GCC GTG TAT TAC TGT GCC AGG GGT TGG GAT TAT TAT TAT GGA TCA GGT AGT TAC GGT TAT TGG GGC CAA GGG ACC ACG GTC ACC GTC-3'
321.4.PB.5.1H01	5'-TCT GAG GAC ACG GCC GTG TAT TAC TGT GCA ACC ACC ATG ACT CAA AAG ACT TGG GGA GCA TTC GAT GCC TGG GGC CAA GGG ACC ACG GTC ACC GTC-3'
321.5.GC.12.1A10	5'-TCT GAG GAC ACG GCC GTG TAT TAC TGT GCT AGA GGA TTG TAT TCA GGA TAT GCC GCA CCA AAC TTG AGG TAT TAC TTT GAT TAC TGG GGC CAA GGG ACC ACG GTC ACC GTC-3'
321.5.GC.12.2A07	5'-TCT GAG GAC ACG GCC GTG TAT TAC TGT GCT AGA GGA AAC TTC TAC TAC TAC TCT TAT ATG GAT GTC TGG GGC CAA GGG ACC ACG GTC ACC GTC-3'
321.5.GC.12.3A02	5'-TCT GAG GAC ACG GCC GTG TAT TAC TGT GCT AGG GCA AGA GAA GGT AGT GGA GGA TCT TAT AAT TTA TTC TAT TTC GAT TAT TGG GGC CAA GGG ACC ACG GTC ACC GTC-3'
321.5.GC.12.3B02	5'-TCT GAG GAC ACG GCC GTG TAT TAC TGT GCC ACC CCA CCT CCT GCT GCT GCA ACC TAC GGT TAC TAT TAC TAT TAC ATG GAT GTC TGG GGC CAA GGG ACC ACG GTC ACC GTC-3'
321.5.GC.12.3C10	5'-TCT GAG GAC ACG GCC GTG TAT TAC TGT GCA AGA GAA GAA ACC TGG AAG GGA GCA ACC ATA GGT GTG ATG GGA ATT TGG GGC CAA GGG ACC ACG GTC ACC GTC-3'
321.5.GC.12.4B07	5'-TCT GAG GAC ACG GCC GTG TAT TAC TGT GCC TCA TTA GAA TCT AGA GGA GTT TAT AAC TAC GGT TAT TCT TAC TAT TAT ATG GAT GTA TGG GGC CAA GGG ACC ACG GTC ACC GTC-3'
321.5.GC.28.1C04	5'-TCT GAG GAC ACG GCC GTG TAT TAC TGT GCC ACT CCT AGT GGT GTA TTG CCA GCT GCT GTA TGG TCA TAC TAC TCT TAC TGT ATG GAT GTT TGG GGC CAA GGG ACC ACG GTC ACC GTC-3'
321.5.GC.28.1C09	5'-TCT GAG GAC ACG GCC GTG TAT TAC TGT GCA GGT GCC AGA CCT GGT AAC TTA GGA TGG TGG TAC TAC TAT ATG GCA GTC TGG GGC CAA GGG ACC ACG GTC ACC GTC-3'
321.5.GC.28.1C11	5'-TCT GAG GAC ACG GCC GTG TAT TAC TGT GCC AGA GGA ATT TAT TAT TAT TAC TCA TAC ATG GAT GTT TGG GGC CAA GGG ACC ACG GTC ACC GTC-3'
321.5.GC.28.1D02	5'-TCT GAG GAC ACG GCC GTG TAT TAC TGT GCT AGA AGT GGA AAC TAC TTT CCT ATT TCA AGA TTT GAT TAC TGG GGC CAA GGG ACC ACG GTC ACC GTC-3'
321.5.GC.60.1B11	5'-TCT GAG GAC ACG GCC GTG TAT TAC TGT GCC ACT CCT TCT GGA ATG TTA CCT GCC GCA GTT TGG TCA TAC TAT TCT TAT TGT ATG GAT GTC TGG GGC CAA GGG ACC ACG GTC ACC GTC-3'
321.5.GC.60.1C10	5'-TCT GAG GAC ACG GCC GTG TAT TAC TGT GCT AGA GAT CCT AGT GGT TAT AAC TAT GGA CAA TAT TAT TTC GAT TAC TGG GGC CAA GGG ACC ACG GTC ACC GTC-3'
321.5.GC.60.1D11	5'-TCT GAG GAC ACG GCC GTG TAT TAC TGT GCT AGG TCT CCA GAT TAC GGA TCT GGT ACT TAC TTA AAT TAT TTC TAC TAC TAT TTA GCC TTC TGG GGC CAA GGG ACC ACG GTC ACC GTC-3'
321.5.GC.60.1E12	5'-TCT GAG GAC ACG GCC GTG TAT TAC TGT GCC AGG TTG TCT TGT CCA ATA ATA GAT TGT CCT CAT TTC CAT TTT TAT TAT TAC ATG GAT GTA TGG GGC CAA GGG ACC ACG GTC ACC GTC-3'
321.5.GC.60.1F03	5'-TCT GAG GAC ACG GCC GTG TAT TAC TGT GCA ACT CCA AGT GGT GTT TTA CCT GCC CCT GTC TGG TCA TAC TAC TCA TAC TGT ATG GAT GTC TGG GGC CAA GGG ACC ACG GTC ACC GTC-3'
321.5.PB.5.2A06	5'-TCT GAG GAC ACG GCC GTG TAT TAC TGT GCC AGG GGT AGT TCA TAT CAA CCA ACT TAC TTT GAA AAT TGG GGC CAA GGG ACC ACG GTC ACC GTC-3'
321.5.PB.5.2H02	5'-TCT GAG GAC ACG GCC GTG TAT TAC TGT GCA AGA AAG ATC GGT TAC TGT AGT GGT GGT TCT TGT CAT TCA CAT TTT GAT TAC TGG GGC CAA GGG ACC ACG GTC ACC GTC-3'
321.5.PB.5.3C10	5'-TCT GAG GAC ACG GCC GTG TAT TAC TGT GCT AGG GGT GGT GGT TAT CAT TTA GAA AAT TGG TTG GAT CCT TGG GGC CAA GGG ACC ACG GTC ACC GTC-3'
321.5.PB.5.3D08	5'-TCT GAG GAC ACG GCC GTG TAT TAC TGT GCC AAA TCA AGT GGT TAT AGG CCT GAT CAT AAT TGG TTG GAT CCT TGG GGC CAA GGG ACC ACG GTC ACC GTC-3'
321.5.PB.5.3H10	5'-TCT GAG GAC ACG GCC GTG TAT TAC TGT GCT AGA GGA AAT TAC TAC TAT TAT AGT TAC ATG GAT GTG TGG GGC CAA GGG ACC ACG GTC ACC GTC-3'
321.5.PB.5.4A03	5'-TCT GAG GAC ACG GCC GTG TAT TAC TGT GCC AGA CCA TCA GGA GTA TTA CCT GAT TCA GTA TGG AGT TAT TAC TCT TAT TGT ATG GAT GTC TGG GGC CAA GGG ACC ACG GTC ACC GTC-3'
321.5.PB.5.4B01	5'-TCT GAG GAC ACG GCC GTG TAT TAC TGT GCA AGA GAT TCA ACC TAT CCA GTT GAT GCA TTC GAT ATA TGG GGC CAA GGG ACC ACG GTC ACC GTC-3'
321.5.PB.5.4D03	5'-TCT GAG GAC ACG GCC GTG TAT TAC TGT GCC AGG GCT AAG ACA TAT AGT CAT GAT TCA GGA TCT TAT TGG GGA TCT TGG GGC CAA GGG ACC ACG GTC ACC GTC-3'
321.5.PB.5.5A04	5'-TCT GAG GAC ACG GCC GTG TAT TAC TGT GCC AGA TCA GGT GGA GGT TCA GGA TCA AGG AAC TAT TAC AAT ACT GTA TTC GAT TAC TGG GGC CAA GGG ACC ACG GTC ACC GTC-3'
321.5.PB.5.5B11	5'-TCT GAG GAC ACG GCC GTG TAT TAC TGT GCC AGA GGT CCA TAT TAC TAC ACA TCT TAT ATG GAT GTA TGG GGC CAA GGG ACC ACG GTC ACC GTC-3'
321.5.PB.5.5C05	5'-TCT GAG GAC ACG GCC GTG TAT TAC TGT GCA AGG GGA GGA AGG CCT GAA GCC GCT GGT TAC TGG TAC TAT TAT ATG GAT GTT TGG GGC CAA GGG ACC ACG GTC ACC GTC-3'
321.5.PB.5.5D09	5'-TCT GAG GAC ACG GCC GTG TAT TAC TGT GCA AGA GGT AAT TAC TAC TAC TTA CAT TAT ATG GAT GTA TGG GGC CAA GGG ACC ACG GTC ACC GTC-3'
321.5.PB.5.5E03	5'-TCT GAG GAC ACG GCC GTG TAT TAC TGT GCA AGG GGA GGA GGA TAC AAT TGG AAC TTC TGG TGG TTT GAT CAT TGG GGC CAA GGG ACC ACG GTC ACC GTC-3'
321.5.PB.5.5E05	5'-TCT GAG GAC ACG GCC GTG TAT TAC TGT GCC AGG GCT GAT GGA TCA AAG AAC TAC TAC AAT AAC TGG TTA GAT CCT TGG GGC CAA GGG ACC ACG GTC ACC GTC-3'
321.5.PB.5.5F06	5'-TCT GAG GAC ACG GCC GTG TAT TAC TGT GCC TGT TTA AAC CAA TTA GTC TCA TAC TAC TAC TAC ATG GAT GTT TGG GGC CAA GGG ACC ACG GTC ACC GTC-3'
321.5.PB.5.6B02	5'-TCT GAG GAC ACG GCC GTG TAT TAC TGT GCC ACT GTA CCT CAA TGG TTA GGA CAA CCT TAC GAA TTC TGG GGC CAA GGG ACC ACG GTC ACC GTC-3'
321.5.PB.5.6B12	5'-TCT GAG GAC ACG GCC GTG TAT TAC TGT GCA AGA GGT GAT TCA ATG GTT AGA GGT TAC TAT TAC CAT TAC ATG GAT GTG TGG GGC CAA GGG ACC ACG GTC ACC GTC-3'
321.5.PB.5.6C09	5'-TCT GAG GAC ACG GCC GTG TAT TAC TGT GCC AGG AGA GGA AGA TTA ATA GAT GGT GTA TTG AAT GGT TAC TAC GAT GCC ATG GAA GAA TGG TTC GAT CCA TGG GGC CAA GGG ACC ACG GTC ACC GTC-3'
321.5.PB.5.6H06	5'-TCT GAG GAC ACG GCC GTG TAT TAC TGT GCT ACT CCT ATG GAA GCA ATT TTT GGT CCA GTT CCT TTC GGT TAT TGG GGC CAA GGG ACC ACG GTC ACC GTC-3'
321.5.PB.5.7A01	5'-TCT GAG GAC ACG GCC GTG TAT TAC TGT GGT TTG GGT TGT ATT ACT GGT TCT TGT CCA TTG GGT TAT TAC TAT TAC CAT ATC GAT GTC TGG GGC CAA GGG ACC ACG GTC ACC GTC-3'
321.5.PB.5.7A05	5'-TCT GAG GAC ACG GCC GTG TAT TAC TGT GCA AGA GCA GCA GGA TAC CAT TAC ACA GGA AGT GAA TCA TAT AAT CCT GTA TGG GGC CAA GGG ACC ACG GTC ACC GTC-3'
321.5.PB.5.7A11	5'-TCT GAG GAC ACG GCC GTG TAT TAC TGT GCC AGG GTT GCA AGG TGG TTG CAA ATA TCA GCT TAC TAC TAC TAC ATG GAT GTA TGG GGC CAA GGG ACC ACG GTC ACC GTC-3'
321.5.PB.5.7B04	5'-TCT GAG GAC ACG GCC GTG TAT TAC TGT GCT AGA CAT TCA GGA TAC AGT TAT ACC TCA GAT TTC TAC ATG GAT GTA TGG GGC CAA GGG ACC ACG GTC ACC GTC-3'
321.5.PB.5.7C11	5'-TCT GAG GAC ACG GCC GTG TAT TAC TGT GCC GGA GGT TCA TTA TAT TCA GGT GGT AAA TAC CAT TTT GAT CAT TGG GGC CAA GGG ACC ACG GTC ACC GTC-3'
321.5.PB.5.7D08	5'-TCT GAG GAC ACG GCC GTG TAT TAC TGT GCT AAA CAT AAT GGT TAC GCC TTG TCA GGA TAC TAC ATG GAT GTA TGG GGC CAA GGG ACC ACG GTC ACC GTC-3'
321.5.PB.5.7D11	5'-TCT GAG GAC ACG GCC GTG TAT TAC TGT GCT AGA GAA GAA ACA TGG AAG GGT GCT ACC ATT GGA GTA TTG GGT ATA TGG GGC CAA GGG ACC ACG GTC ACC GTC-3'
321.5.PB.5.7E02	5'-TCT GAG GAC ACG GCC GTG TAT TAC TGT GCT AGA GGA GGA GGT TAC CAT TTT GCA AAC TGG TAT GAT TAT TGG GGC CAA GGG ACC ACG GTC ACC GTC-3'
321.5.PB.5.7G07	5'-TCT GAG GAC ACG GCC GTG TAT TAC TGT GCC AGA GGA AGT GCA TAT TAC CCA GAA TAT TTG TCA CAT TGG GGC CAA GGG ACC ACG GTC ACC GTC-3'
321.5.PB.5.7H02	5'-TCT GAG GAC ACG GCC GTG TAT TAC TGT GCC AGT CCT GCC AAG GCT GCT TCT CCT CAT TTA GGT TAT TAT TAC TAT TAT ATG GTT GAT TGG GGC CAA GGG ACC ACG GTC ACC GTC-3'
310-18A3	5'-TCT GAG GAC ACG GCC GTG TAT TAC TGT GTG AGG AGT CCA GGA TAC TCT TAC GGA ACC AAT ATG AAC AAT TGG TTT GAT CCA TGG GGC CAA GGG ACC ACG GTC ACC GTC-3'
310-18A4	5'-TCT GAG GAC ACG GCC GTG TAT TAC TGT GCA AGA GGT CCT AAC TAC GTG CCT AAC TCA TAC TTC GAT TTC TGG GGC CAA GGG ACC ACG GTC ACC GTC-3'
310-18A5	5'-TCT GAG GAC ACG GCC GTG TAT TAC TGT GCT AGG GGT GAT GGT TAT AAG CCA AAC TTC TTG AGG TAC TGG GGC CAA GGG ACC ACG GTC ACC GTC-3'
310-18A7	5'-TCT GAG GAC ACG GCC GTG TAT TAC TGT GCC TCA CCA AGA ACA TAC CAT TGT TCT GGT GGA AGT TGT TAC TTT AGT TTA TGG GGC CAA GGG ACC ACG GTC ACC GTC-3'
310-18A8	5'-TCT GAG GAC ACG GCC GTG TAT TAC TGT GCA AGA GTG TCA GGT GAT TAC AAG GCC TAT TAT TAT TAT GGA TTA GAT GTA TGG GGC CAA GGG ACC ACG GTC ACC GTC-3'
310-18A9	5'-TCT GAG GAC ACG GCC GTG TAT TAC TGT GCC AGA GGA TCA GGA TCT TAC AGA CCT GAT TGG TAC TTT GAT TTG TGG GGC CAA GGG ACC ACG GTC ACC GTC-3'
310-18B11	5'-TCT GAG GAC ACG GCC GTG TAT TAC TGT GCC AGA GGA TCA GGT TAT TAC TGT GGT AAA AGT TCT TGT TAC TTT CCA GTG TGG GGC CAA GGG ACC ACG GTC ACC GTC-3'
310-18B12	5'-TCT GAG GAC ACG GCC GTG TAT TAC TGT GCC AGA AGT AGT GGT TAT TAT TTA GGA AGA GAT GCA TTC GAT ATA TGG GGC CAA GGG ACC ACG GTC ACC GTC-3'
310-18B2	5'-TCT GAG GAC ACG GCC GTG TAT TAC TGT GCA ACA CAT CCA GGA TAC TCT TAT AGG AGT GCA ACT GGT TAT TTA GAT TTG TGG GGC CAA GGG ACC ACG GTC ACC GTC-3'
310-18B3	5'-TCT GAG GAC ACG GCC GTG TAT TAC TGT GCC AGG AAC CAA GAA TAT ACC CCT AAA TAT TTC CAA TAC TGG GGC CAA GGG ACC ACG GTC ACC GTC-3'
310-18B4	5'-TCT GAG GAC ACG GCC GTG TAT TAC TGT GCA AGG AGT GGA AAC TAC TAC GGA AGT GGT AGT GGT GGT TGG TTC GAT CCT TGG GGC CAA GGG ACC ACG GTC ACC GTC-3'
310-18B7	5'-TCT GAG GAC ACG GCC GTG TAT TAC TGT GCC AGG GGT AAT GGA TAT TAC CAT AAC TAT TTC GAT TTC TGG GGC CAA GGG ACC ACG GTC ACC GTC-3'
310-18B8	5'-TCT GAG GAC ACG GCC GTG TAT TAC TGT GCT AGA GCT AAA GAT TAC TAT GAT TCA AGT GGA TAT TAC TAT GTG TTC GAT TAT TGG GGC CAA GGG ACC ACG GTC ACC GTC-3'
310-18C1	5'-TCT GAG GAC ACG GCC GTG TAT TAC TGT GCT AAA TCA CCT TTG GTC TAT TTG TGG TAT TTT GAT TAT TGG GGC CAA GGG ACC ACG GTC ACC GTC-3'
310-18C11	5'-TCT GAG GAC ACG GCC GTG TAT TAC TGT GCT AGG GCC TAT GAT TCA TCT GGA TAC TAC AAT TCA TAT TAC TTC GAT TTG TGG GGC CAA GGG ACC ACG GTC ACC GTC-3'
310-18C12	5'-TCT GAG GAC ACG GCC GTG TAT TAC TGT GCA AGG GAT GGT AGT GGA AGT TAC TAC CCA TCA AAC TGG TTT GAT CCT TGG GGC CAA GGG ACC ACG GTC ACC GTC-3'
310-18C2	5'-TCT GAG GAC ACG GCC GTG TAT TAC TGT GCC TCT CCA GGA CCA GTA TGG TTT AGA GAT ACC CAT TTT TTC GAT CAT TGG GGC CAA GGG ACC ACG GTC ACC GTC-3'
310-18C5	5'-TCT GAG GAC ACG GCC GTG TAT TAC TGT GCT AGG GGA TCT GGT TAC CAT TAC AAT TAC TAT GCC ATG GAT GTC TGG GGC CAA GGG ACC ACG GTC ACC GTC-3'
310-18C6	5'-TCT GAG GAC ACG GCC GTG TAT TAC TGT GCC AGG GGT GAT ACC TAT TAT CAT GAT AAG TTA GCT TAT TGG GGC CAA GGG ACC ACG GTC ACC GTC-3'
310-18C7	5'-TCT GAG GAC ACG GCC GTG TAT TAC TGT GCA GGA CAT TCT GGA TAC CAT TTG CAA ACC TAC TTC GAT TAT TGG GGC CAA GGG ACC ACG GTC ACC GTC-3'
310-18C8	5'-TCT GAG GAC ACG GCC GTG TAT TAC TGT ACA AAA TCA CCT ACT TAT TAC GTC GGT TAC TTT GAT AAT TGG GGC CAA GGG ACC ACG GTC ACC GTC-3'
310-18C9	5'-TCT GAG GAC ACG GCC GTG TAT TAC TGT GCC ACT GCT AGG TCT GGT TTC TGT AGT GGT GGT ACC TGT TTC TCA TAC TAC GGT TTG GAT GTG TGG GGC CAA GGG ACC ACG GTC ACC GTC-3'
310-18D12	5'-TCT GAG GAC ACG GCC GTG TAT TAC TGT GCA AGA GGT AGG GGA TAT ACT GTC ACC AAT CCT TTC GAT TAC TGG GGC CAA GGG ACC ACG GTC ACC GTC-3'
310-18D2	5'-TCT GAG GAC ACG GCC GTG TAT TAC TGT GCC AGG AGT GGA AAC TAC TAC ATC TCA TAC TTC GAT TAT TGG GGC CAA GGG ACC ACG GTC ACC GTC-3'
310-18D3	5'-TCT GAG GAC ACG GCC GTG TAT TAC TGT GCA AGG TCA CAT ACT TAC CAT TTC GGA TCA GGA AGT TAT TGG GAT AAT TGG GGC CAA GGG ACC ACG GTC ACC GTC-3'
310-18D4	5'-TCT GAG GAC ACG GCC GTG TAT TAC TGT GCC AGA GTT AGT GTG AAA TAC AGG ATA CCA GGT GAA GGT GCT GAT TAT TGG GGC CAA GGG ACC ACG GTC ACC GTC-3'
310-18D6	5'-TCT GAG GAC ACG GCC GTG TAT TAC TGT GCC AGA GCC GAA ACC TAT CAT TAC GAT ACC ACT GCT TAT CAT TAT TGG GGC CAA GGG ACC ACG GTC ACC GTC-3'
310-18D9	5'-TCT GAG GAC ACG GCC GTG TAT TAC TGT GCA AGA GCT GCT ACA TCT TAT TAC CAT CAT GGA GGA GGT AGT CAA TTC GCA TAC TGG GGC CAA GGG ACC ACG GTC ACC GTC-3'
310-18E1	5'-TCT GAG GAC ACG GCC GTG TAT TAC TGT GCA GCA CCA TTA TCT ACT ACC GGA ATT ATG AAC TCT TAC TAT TAT TTT TTA GAT GTT TGG GGC CAA GGG ACC ACG GTC ACC GTC-3'
310-18E10	5'-TCT GAG GAC ACG GCC GTG TAT TAC TGT GCT AGG GGA ACA GGA GCA ACT GCT TAT AAT TCT TAC GGT ATG GAT GTG TGG GGC CAA GGG ACC ACG GTC ACC GTC-3'
310-18E2	5'-TCT GAG GAC ACG GCC GTG TAT TAC TGT GTC AGA GGT GCT GGT TAC CAT ACA AGG TCA GAA ATG GAT GTC TGG GGC CAA GGG ACC ACG GTC ACC GTC-3'
310-18E3	5'-TCT GAG GAC ACG GCC GTG TAT TAC TGT GCC AGA GGA AGT GGT TAT TAC TTA GCC AAA GAT AGG TTT GAT CCA TGG GGC CAA GGG ACC ACG GTC ACC GTC-3'
310-18E7	5'-TCT GAG GAC ACG GCC GTG TAT TAC TGT GTC TCA ACC TCT GAA CCA GGT GGA TTG GCC GTT GCA GGT AGT AGG TAC TTC GAT TAT TGG GGC CAA GGG ACC ACG GTC ACC GTC-3'
310-18E8	5'-TCT GAG GAC ACG GCC GTG TAT TAC TGT GCC AGA GGT GCT GGA TCA ACC CCA TAC AAT TAT TAT GGT ATG GAT ATA TGG GGC CAA GGG ACC ACG GTC ACC GTC-3'
310-18F1	5'-TCT GAG GAC ACG GCC GTG TAT TAC TGT GCC AGG GGA GAT GGT TAT AAG CCA AAC TTC TTG AAA TAT TGG GGC CAA GGG ACC ACG GTC ACC GTC-3'
310-18F11	5'-TCT GAG GAC ACG GCC GTG TAT TAC TGT GCC ACA AAA GGT CAA TAT TAC GAA TCT TCT TTA GAT TAT TGG GGC CAA GGG ACC ACG GTC ACC GTC-3'
310-18F7	5'-TCT GAG GAC ACG GCC GTG TAT TAC TGT GCC AGG CAT AGA GGT TAT AAT TAT GGT GAA ATC GAT TTT TGG GGC CAA GGG ACC ACG GTC ACC GTC-3'
310-18G1	5'-TCT GAG GAC ACG GCC GTG TAT TAC TGT GCC AGG GAA GAA GGT TAC AAC AGT GGT AGT GGA ATC GAT TAT TGG GGC CAA GGG ACC ACG GTC ACC GTC-3'
310-18G11	5'-TCT GAG GAC ACG GCC GTG TAT TAC TGT GCC ACT GCT AGA GAT AGT GGT TGG TAC TAC CAT GCC ATC GAT GTA TGG GGC CAA GGG ACC ACG GTC ACC GTC-3'
310-18G7	5'-TCT GAG GAC ACG GCC GTG TAT TAC TGT GCA AGG TCT TCA AAT TAT TAT TAT GGA CCA GGA AGT TGG TTT GAT CCT TGG GGC CAA GGG ACC ACG GTC ACC GTC-3'
310-18H10	5'-TCT GAG GAC ACG GCC GTG TAT TAC TGT GCA ACT AAA GGA CAT TAT TAT GAA TCA TCA TTG GAT TAT TGG GGC CAA GGG ACC ACG GTC ACC GTC-3'
310-18H3	5'-TCT GAG GAC ACG GCC GTG TAT TAC TGT GCC AGG GGT ACC ACA TAT TAT CAT GGA CCT GCT GAA TTC TGG GGC CAA GGG ACC ACG GTC ACC GTC-3'
310-18H7	5'-TCT GAG GAC ACG GCC GTG TAT TAC TGT GGT AGG CCA GCC ATG ACT ACC GTT ACT AGA GAT TAC TAT TTT GTA ATG GAT GTC TGG GGC CAA GGG ACC ACG GTC ACC GTC-3'
1009-3A02	5'-TCT GAG GAC ACG GCC GTG TAT TAC TGT GGT AGA GCT AGA AGG CAA GTG ACT TTG GAT AAC AGT TTC AGT TAT CCA ATG GAT GTT TGG GGC CAA GGG ACC ACG GTC ACC GTC-3'
1009-3B05	5'-TCT GAG GAC ACG GCC GTG TAT TAC TGT GCA ACC TCT GCT GGA GGT ATT GTA AAC TAC TTC TTG TTA TTT GAT ATC TGG GGC CAA GGG ACC ACG GTC ACC GTC-3'
1009-3E06	5'-TCT GAG GAC ACG GCC GTG TAT TAC TGT GCA ACT AGT GCC GGT GGA ATC GTG AAC TAC TAC TTA AGT TTC AAC ATC TGG GGC CAA GGG ACC ACG GTC ACC GTC-3'
1009-3G06	5'-TCT GAG GAC ACG GCC GTG TAT TAC TGT GCC AGG GAT AGG TCA GAT GAA GAT TAT GAT ATA GGA TAC TGG GGC CAA GGG ACC ACG GTC ACC GTC-3'
70-1F02	5'-TCT GAG GAC ACG GCC GTG TAT TAC TGT GCA AGG GGA CCT TAC TAC TAC GGT AAC TCA CAT TTA GAT TTT TGG GGC CAA GGG ACC ACG GTC ACC GTC-3'
70-1F03	5'-TCT GAG GAC ACG GCC GTG TAT TAC TGT GCA AGG AAG GAT GCA GGA TCT GCT TAT AAA TCA TTT GAT GTC TGG GGC CAA GGG ACC ACG GTC ACC GTC-3'
70-5B01	5'-TCT GAG GAC ACG GCC GTG TAT TAC TGT GCC AGA GAT GGT GGT TGG TTA AGA ACT TTG GAT TCT TGG GGC CAA GGG ACC ACG GTC ACC GTC-3'
70-5B03	5'-TCT GAG GAC ACG GCC GTG TAT TAC TGT GCA TCT AGT AGT GGT TCT TAT TAC GGA GAT TAC TTC GAT TAC TGG GGC CAA GGG ACC ACG GTC ACC GTC-3'
70-5F01	5'-TCT GAG GAC ACG GCC GTG TAT TAC TGT GCC AGA GGT AGG ACA AGT GGT AGT CAA GAT AGA TTA CCT TTA TTG TGG GGA TTA TCA GGA TTC GAT ATA TGG GGC CAA GGG ACC ACG GTC ACC GTC-3'
27F3	5'-TCT GAG GAC ACG GCC GTG TAT TAC TGT GCT AGG AAA TTG GAA CCT CCA TAC TAC TTT TAC AGT TAT ATG GAT GTG TGG GGC CAA GGG ACC ACG GTC ACC GTC-3'
F10	5'-TCT GAG GAC ACG GCC GTG TAT TAC TGT GCA AGG AGT CCA AGT TAC ATC TGT TCA GGT GGA ACC TGT GTC TTC GAT CAT TGG GGC CAA GGG ACC ACG GTC ACC GTC-3'
AB063902.1	5'-TCT GAG GAC ACG GCC GTG TAT TAC TGT GCC AGA GAT ACC CAT TCT TGG TTC GCC TTC GAT ATC TGG GGC CAA GGG ACC ACG GTC ACC GTC-3'
AB063903.1	5'-TCT GAG GAC ACG GCC GTG TAT TAC TGT GCC AGA GAT AAA AGA AGG GAT TTC TGG TCT GGT CCA TAC GGT ATG GAT GTT TGG GGC CAA GGG ACC ACG GTC ACC GTC-3'
AB063906.1	5'-TCT GAG GAC ACG GCC GTG TAT TAC TGT GCA GGA GAT TTG GGT AGT GAT GCA TTC GAT ATA TGG GGC CAA GGG ACC ACG GTC ACC GTC-3'
AB063914.1	5'-TCT GAG GAC ACG GCC GTG TAT TAC TGT GCC AGG GTA CCA TTA GGT GTT GCC GGT CAT TTG TTC GAT TAC TGG GGC CAA GGG ACC ACG GTC ACC GTC-3'
AB063918.1	5'-TCT GAG GAC ACG GCC GTG TAT TAC TGT GCC AGA GGA AAG GAT TTA TGG TCA GAA AAC AGT CCT AAT GCC TTG GAT GTC TGG GGC CAA GGG ACC ACG GTC ACC GTC-3'
AB063921.1	5'-TCT GAG GAC ACG GCC GTG TAT TAC TGT GCC AGG GAT AGG TTC AGA GGA AGT GGT TGG GAT TAC GGT TTG GAT GTG TGG GGC CAA GGG ACC ACG GTC ACC GTC-3'
AB027435.2	5'-TCT GAG GAC ACG GCC GTG TAT TAC TGT GCC AGA CCT GAA GCC GTT ACA GTA CCT GCT CCT TTG GAT TAT TGG GGC CAA GGG ACC ACG GTC ACC GTC-3'
AB027437.2	5'-TCT GAG GAC ACG GCC GTG TAT TAC TGT GCC AGG GAA GTG CAA TTT TAC CAT GAT TCA AGT GGT TAC TTG GAT GCC TTG GAT ATT TGG GGC CAA GGG ACC ACG GTC ACC GTC-3'
AB063651.1	5'-TCT GAG GAC ACG GCC GTG TAT TAC TGT GCC ACT GAT GGA GAA ACT GGT ACA ATG GGT GAT TAT TGG GGC CAA GGG ACC ACG GTC ACC GTC-3'
AB063666.1	5'-TCT GAG GAC ACG GCC GTG TAT TAC TGT GCT TCA GGA CCT GTC ACT AAC TGG GGA TCT GTG CCT GCA ATT GAA ATA GAT TAT TGG GGC CAA GGG ACC ACG GTC ACC GTC-3'
AB063701.1	5'-TCT GAG GAC ACG GCC GTG TAT TAC TGT GCC AGG GAT TTG GTG CCA GAA ACA GGT ACA GAT GCT TTC GAT ATC TGG GGC CAA GGG ACC ACG GTC ACC GTC-3'
AB063711.1	5'-TCT GAG GAC ACG GCC GTG TAT TAC TGT GCA AGG GAT AGG AAC ACC TTC ATG GTA ACA GCT TTT GAT TAC TGG GGC CAA GGG ACC ACG GTC ACC GTC-3'
AB063715.1	5'-TCT GAG GAC ACG GCC GTG TAT TAC TGT GCA AGA GAT ACC GAA TTC GGA GCT CAT TAT TTT GAT ATC TGG GGC CAA GGG ACC ACG GTC ACC GTC-3'
AB063720.1	5'-TCT GAG GAC ACG GCC GTG TAT TAC TGT GCC AGG GAA TGG AAC GGT AGT TTC GAT TAC TGG GGC CAA GGG ACC ACG GTC ACC GTC-3'
AB063755.1	5'-TCT GAG GAC ACG GCC GTG TAT TAC TGT GCC AGG GAT TTA GGT GGA ACA ACC GGA TGG GGA AGG GTT TAT AGT AAC GGA ATG GAT GTA TGG GGC CAA GGG ACC ACG GTC ACC GTC-3'
AB063757.1	5'-TCT GAG GAC ACG GCC GTG TAT TAC TGT AGT AGG TAT TTA GGT GGA ACT ACA GGA TGG GGT CAA GTA TAT TCA AAC GGT ATG GAT TTT TGG GGC CAA GGG ACC ACG GTC ACC GTC-3'
AB063758.1	5'-TCT GAG GAC ACG GCC GTG TAT TAC TGT GCT AGA GAT TTG GGA GGA ACC ACA GGA TGG GGT CAA GTG TAC TCT AAC GGA ATG GAT GTA TGG GGC CAA GGG ACC ACG GTC ACC GTC-3'
AB063761.1	5'-TCT GAG GAC ACG GCC GTG TAT TAC TGT GCC AGG GAT TTG GGT GCT ACT ACC GGT TGG GGA AAG AGT ACT ACC ACC GTT TGG ACA TCT TGG GGC CAA GGG ACC ACG GTC ACC GTC-3'
AB063762.1	5'-TCT GAG GAC ACG GCC GTG TAT TAC TGT GCA AGA GAT TTA GGA GCA ACT ACT GGA TGG GGA CAA AAA TAT TAT AAT GGA ATG GAT GTG TGG GGC CAA GGG ACC ACG GTC ACC GTC-3'
AB063763.1	5'-TCT GAG GAC ACG GCC GTG TAT TAC TGT GCA AGA GAT TTG GGA TCA TCA ACA GGA TGG GGT CAA AGT TAT TCT AAC GGT ATG GAT GTC TGG GGC CAA GGG ACC ACG GTC ACC GTC-3'
AB063785.1	5'-TCT GAG GAC ACG GCC GTG TAT TAC TGT GCA AGA GAT CCT GGA GTC GCC GTC GCC GGA GGT TAC TAT TAC GGA ATG GAT GTG TGG GGC CAA GGG ACC ACG GTC ACC GTC-3'
AB063831.1	5'-TCT GAG GAC ACG GCC GTG TAT TAC TGT GCT AGG GAT CAA AGG CCA AGA TCA GGT AGT TAC TAT TAT TAC TTC GGT TAC TGG GGC CAA GGG ACC ACG GTC ACC GTC-3'
AB063837.1	5'-TCT GAG GAC ACG GCC GTG TAT TAC TGT GCA AGG GAT GTT TAT GGA TCT GGT AGT TAT TAT GAT TAC TAT TAC GGT ATG GAT GTT TGG GGC CAA GGG ACC ACG GTC ACC GTC-3'
AB063843.1	5'-TCT GAG GAC ACG GCC GTG TAT TAC TGT GCT AGA GAT GAA GGA CAT TGT GGA GAA ACT GCC TGT AGT GGT TTA TGG TCA CCT GAA TTA TTT TAC TAT TAT ATG GAT GTT TGG GGC CAA GGG ACC ACG GTC ACC GTC-3'
AB063846.1	5'-TCT GAG GAC ACG GCC GTG TAT TAC TGT GCC AGA AGA GGA CAT TGG GAA TTA GGA GAT TAC TTG TAT TAC ATG GAT GTT TGG GGC CAA GGG ACC ACG GTC ACC GTC-3'
AB063848.1	5'-TCT GAG GAC ACG GCC GTG TAT TAC TGT GCT AGG AAG GGA TCT GGT TCT AAT TAC AAG GCA TTC GAT ATT TGG GGC CAA GGG ACC ACG GTC ACC GTC-3'
AB063855.1	5'-TCT GAG GAC ACG GCC GTG TAT TAC TGT GCA AGG AAA GGT AGT GGA TCT AAT TAC AAA GCT TTC AAC ATA TGG GGC CAA GGG ACC ACG GTC ACC GTC-3'
AB063864.1	5'-TCT GAG GAC ACG GCC GTG TAT TAC TGT GCA GTG GCA GAT ACA ACT GGT ACA TCA AAG ACA TTG GCC CAT TGG GGC CAA GGG ACC ACG GTC ACC GTC-3'
AB063865.1	5'-TCT GAG GAC ACG GCC GTG TAT TAC TGT ACC AGG AAG GGA AGT GGA TCA AAC TAT AAA GCC TTC GAT ATA TGG GGC CAA GGG ACC ACG GTC ACC GTC-3'
AB063868.1	5'-TCT GAG GAC ACG GCC GTG TAT TAC TGT ACC AGG AGG GGA GAA ACA AGT GGA TAT AGA GCT TTC GAT ACA TGG GGC CAA GGG ACC ACG GTC ACC GTC-3'
AB063871.1	5'-TCT GAG GAC ACG GCC GTG TAT TAC TGT GCT AGA AAG GGT TCA GGT TCA TAC TAT AAA TCT TTC GAT ATC TGG GGC CAA GGG ACC ACG GTC ACC GTC-3'
AB063874.1	5'-TCT GAG GAC ACG GCC GTG TAT TAC TGT GCT AGG AAA GGA TCA GGT AGT TAC TAC AAA GCT TTC GAT ATT TGG GGC CAA GGG ACC ACG GTC ACC GTC-3'
AB066829.1	5'-TCT GAG GAC ACG GCC GTG TAT TAC TGT GCC TCT TGT AGA GGA GCT AAT TAC GAT ACC TTA ACA GGA TAC CCT GAA GAT TAC TGG GGC CAA GGG ACC ACG GTC ACC GTC-3'
AB066830.1	5'-TCT GAG GAC ACG GCC GTG TAT TAC TGT GCT AGG GAA GAA GAT GGT TCA TAT TGG GCC TCT TGG GGC CAA GGG ACC ACG GTC ACC GTC-3'
AB066834.1	5'-TCT GAG GAC ACG GCC GTG TAT TAC TGT GCT AGA GGT GGT ACC GAA AAG GCC ATG GAT TTG TTT GAT TCT TGG GGC CAA GGG ACC ACG GTC ACC GTC-3'
AB066835.1	5'-TCT GAG GAC ACG GCC GTG TAT TAC TGT GCC AGA GTA CCA ATA GGT TAC TCT TAC GGA CCT GCA TAT TAT TAC GGA ATG GAT GTT TGG GGC CAA GGG ACC ACG GTC ACC GTC-3'
AB066837.1	5'-TCT GAG GAC ACG GCC GTG TAT TAC TGT GCC AGA GAT AGT TTG TGT GGA AGT AGT AGT TGT TAT CAA GAA AGG TAC TAC TAT TAT TAT GGT TTG GAT GTG TGG GGC CAA GGG ACC ACG GTC ACC GTC-3'
AB066840.1	5'-TCT GAG GAC ACG GCC GTG TAT TAC TGT GCT AGA GAT GGT CAT GAT TCT TCA GGT TAC TAT TTC GAT TAT TGG GGC CAA GGG ACC ACG GTC ACC GTC-3'
AB066841.1	5'-TCT GAG GAC ACG GCC GTG TAT TAC TGT GCC AGG GAT TAC CCT CAA TGG AAC GGT GGT AAT GAT GCT TTT GAT ATA TGG GGC CAA GGG ACC ACG GTC ACC GTC-3'
AB066842.1	5'-TCT GAG GAC ACG GCC GTG TAT TAC TGT GCC AGA GGA GTT TCA ACT GCA CCA CCA TAC TAT GAT TAT GTT TGG GGT TCA AGA TTT GAT TAC TGG GGC CAA GGG ACC ACG GTC ACC GTC-3'
AB066843.1	5'-TCT GAG GAC ACG GCC GTG TAT TAC TGT GCA AGA GCC GAT CCT GGA GGT AGA TTG GGT GAT TTG AGT TTT TTA GCC TTC GAA ATT TGG GGC CAA GGG ACC ACG GTC ACC GTC-3'
AB066893.1	5'-TCT GAG GAC ACG GCC GTG TAT TAC TGT GCT AGG GTA GGA TAT TAC GGT TCA GGA GTA TAC TAC TAC GGA ATG GAT GTT TGG GGC CAA GGG ACC ACG GTC ACC GTC-3'
AB066928.1	5'-TCT GAG GAC ACG GCC GTG TAT TAC TGT GCA CAA TCA CAT TAC GAT ATT TTG ACA GGT TAT TAC AGG CCT TTT GAT TAC TGG GGC CAA GGG ACC ACG GTC ACC GTC-3'
AB066931.1	5'-TCT GAG GAC ACG GCC GTG TAT TAC TGT AGT AGA GCC GAT ATC GTG GTA GTA TTG GTG TCT TCT GAT TAC TAC TAT GGT ATG GAT GTG TGG GGC CAA GGG ACC ACG GTC ACC GTC-3'
AB066934.1	5'-TCT GAG GAC ACG GCC GTG TAT TAC TGT GCA AGA GGA GGT TAC ACA TCT GGA TTC GAT TTC TAT TAC GGT ATG GAT GTT TGG GGC CAA GGG ACC ACG GTC ACC GTC-3'
AB066936.1	5'-TCT GAG GAC ACG GCC GTG TAT TAC TGT GCA AGG CAA AGG TTG GTG GTG CCA ACC GCA ATT TTT TAT TAC TAT GGT TTG GAT GTT TGG GGC CAA GGG ACC ACG GTC ACC GTC-3'
AB066938.1	5'-TCT GAG GAC ACG GCC GTG TAT TAC TGT GCT AGA GCA AGA GGA TTC AGG GAT GCT ATG GAT GTA TGG GGC CAA GGG ACC ACG GTC ACC GTC-3'
AB066939.1	5'-TCT GAG GAC ACG GCC GTG TAT TAC TGT GCT TCA GTG ATG GGA GTC TCT TAC TAT TAT GGT ATG GAT GTT TGG GGC CAA GGG ACC ACG GTC ACC GTC-3'
AB066942.1	5'-TCT GAG GAC ACG GCC GTG TAT TAC TGT GCC AGA GTT GTT AGG TCT TAT TAT TAC GAT AGT TCT GGA AAC AAC TAT TAC TAC GGT ATG GAT GTA TGG GGC CAA GGG ACC ACG GTC ACC GTC-3'
AB066944.1	5'-TCT GAG GAC ACG GCC GTG TAT TAC TGT GCA AGA GGT GAT ATA GCA GCC GCT ACC ACA GAT TAC TGG GGC CAA GGG ACC ACG GTC ACC GTC-3'
AB066946.1	5'-TCT GAG GAC ACG GCC GTG TAT TAC TGT GCC AGG GAT GAT TAT GGA GAT GAT GAT TAC TAC TAT GGT ATG GAT GTT TGG GGC CAA GGG ACC ACG GTC ACC GTC-3'
AB066948.1	5'-TCT GAG GAC ACG GCC GTG TAT TAC TGT GCA AGA GGA AAA GGA GAA TTT GAA GGT ATG GAT GTT TGG GGC CAA GGG ACC ACG GTC ACC GTC-3'
AB066949.1	5'-TCT GAG GAC ACG GCC GTG TAT TAC TGT GCT AGG GGT CAT ATT GTG GTA GTC ACT GCT GGA GAT TAT TAC TAC GGT ATG GAT GTT TGG GGC CAA GGG ACC ACG GTC ACC GTC-3'
AB066953.1	5'-TCT GAG GAC ACG GCC GTG TAT TAC TGT GCA AGG GAA CCT CCT GGT TAC TGT AGT AGT GCT AGA TGT TCA CCA TAT GGT ATG GAT GTG TGG GGC CAA GGG ACC ACG GTC ACC GTC-3'
AB066996.1	5'-TCT GAG GAC ACG GCC GTG TAT TAC TGT GGA AGG TTG ATA TGG CCA AGT GTT GAT AAG GGA CCA TGT GAT TAT TGG GGC CAA GGG ACC ACG GTC ACC GTC-3'
AB067012.1	5'-TCT GAG GAC ACG GCC GTG TAT TAC TGT GCC TTG TTA TAT GGA GAT CAT CCT GGT TAC TTT GAT TAC TGG GGC CAA GGG ACC ACG GTC ACC GTC-3'
AB067013.1	5'-TCT GAG GAC ACG GCC GTG TAT TAC TGT GCC AGA TTA AAA GGT GTC GGA TAT AGA GGA TAC GAT GGA GAT GCA TTT GAT ATT TGG GGC CAA GGG ACC ACG GTC ACC GTC-3'
AB067018.1	5'-TCT GAG GAC ACG GCC GTG TAT TAC TGT GCA AGA TCA GCT TTC GCA CCT AGG TCT TAT TAC TAT TAT ATG GAT GTC TGG GGC CAA GGG ACC ACG GTC ACC GTC-3'
AB067019.1	5'-TCT GAG GAC ACG GCC GTG TAT TAC TGT GCC AGG GGA GTT GAA AAT CAT TTA TTG TAC TGG TTT GAT CCA TGG GGC CAA GGG ACC ACG GTC ACC GTC-3'
AB067022.1	5'-TCT GAG GAC ACG GCC GTG TAT TAC TGT GCT ACA AGG GTT TCT GTA GAA GTA TTT GAT CCT ACC CCT TAC GAT TAC GGT ATG GAT GTG TGG GGC CAA GGG ACC ACG GTC ACC GTC-3'
AB067130.1	5'-TCT GAG GAC ACG GCC GTG TAT TAC TGT GCT AGA TGT GGA TAC AAA GCT GTC AGT AGT TAC TTT TAT TAC TAT GCC ATG GAT GTT TGG GGC CAA GGG ACC ACG GTC ACC GTC-3'
AB067383.1	5'-TCT GAG GAC ACG GCC GTG TAT TAC TGT GCA AGA GTA GAT ACT GCA AGT TGG GAA CAT TTC GAT TAC TGG GGC CAA GGG ACC ACG GTC ACC GTC-3'
AB067158.1	5'-TCT GAG GAC ACG GCC GTG TAT TAC TGT GCT AGG TGT CAT ACC TAT TAC GAT TTT TGG AGT GGT TAC TAT TTT GAT TAC TGG GGC CAA GGG ACC ACG GTC ACC GTC-3'
AB067166.1	5'-TCT GAG GAC ACG GCC GTG TAT TAC TGT GCC ACA GGA GTC GGA CCA CAT AGT CAA AAT GCC TAT GAT ATC TGG GGC CAA GGG ACC ACG GTC ACC GTC-3'
AB067170.1	5'-TCT GAG GAC ACG GCC GTG TAT TAC TGT GCC AGA TAC TGT ATT TCA ACC AGT TGT CAT TAT GCT GTG TAC GCA TTT GAT ATC TGG GGC CAA GGG ACC ACG GTC ACC GTC-3'
AB067178.1	5'-TCT GAG GAC ACG GCC GTG TAT TAC TGT GCC AGA GAT TTG AGA AAT AAT TAT GTT TAT TCT TTT ATG GAT GTT TGG GGC CAA GGG ACC ACG GTC ACC GTC-3'
AB067235.1	5'-TCT GAG GAC ACG GCC GTG TAT TAC TGT GCT AGA GTC CCT CAA CCT TAT TCA GGT TAC GAT TAC TGG GGC CAA GGG ACC ACG GTC ACC GTC-3'
AB067267.1	5'-TCT GAG GAC ACG GCC GTG TAT TAC TGT GCA ATA ATG CAA CCT CCT TGG GAA CAA CCA TAC CCA GAA TAT TTT CAT CAT TGG GGC CAA GGG ACC ACG GTC ACC GTC-3'
AB067305.1	5'-TCT GAG GAC ACG GCC GTG TAT TAC TGT GCT AGA GAT GTA TAT GAT ATC TTG ACA GGT TAT AGT TTG TAT TAT TAT TAT GGT ATG GAT GTA TGG GGC CAA GGG ACC ACG GTC ACC GTC-3'
AB067309.1	5'-TCT GAG GAC ACG GCC GTG TAT TAC TGT GCT ACT TAC TAC GGT TCA GGT AGT TAC TCT TGG TTC GAT TAT TGG GGC CAA GGG ACC ACG GTC ACC GTC-3'
AB067328.1	5'-TCT GAG GAC ACG GCC GTG TAT TAC TGT GTG AGA AAC TAC GAT TTG CCA TTT GGT GCA TTT GAA ATA TGG GGC CAA GGG ACC ACG GTC ACC GTC-3'
AB067331.1	5'-TCT GAG GAC ACG GCC GTG TAT TAC TGT GCA TCA GGA TAC TTC GAT AGT TCA ACA TAC GAT TAC TCA CAT TTT GAA TAT TGG GGC CAA GGG ACC ACG GTC ACC GTC-3'
AB067333.1	5'-TCT GAG GAC ACG GCC GTG TAT TAC TGT GCC AGA GCA AAG GAT TCT GGT AGT CCT GGT TAT TAC TCT CCA ATG GAT GTG TGG GGC CAA GGG ACC ACG GTC ACC GTC-3'
AB067335.1	5'-TCT GAG GAC ACG GCC GTG TAT TAC TGT GCA AGG GAA GAA GAA TTG TAT AGG TAC TTT GAT TTG TGG GGC CAA GGG ACC ACG GTC ACC GTC-3'
AB067371.1	5'-TCT GAG GAC ACG GCC GTG TAT TAC TGT GCC GTA CCA AGG AGT AGT TCA TAC TGG TTC GAT CCA TGG GGC CAA GGG ACC ACG GTC ACC GTC-3'
AB067372.1	5'-TCT GAG GAC ACG GCC GTG TAT TAC TGT GCC AGG GCA TCT ATT GTA TTC GGT TTA GGT AGA TTA GGT TAC TTG GAT AAC TGG GGC CAA GGG ACC ACG GTC ACC GTC-3'
AB067381.1	5'-TCT GAG GAC ACG GCC GTG TAT TAC TGT GTG ACC GGT GGA TAT AAC TAT GGA CAT AGA TTA GGA TAT TGG TAC TTT GAT TTA TGG GGC CAA GGG ACC ACG GTC ACC GTC-3'
AB067382.1	5'-TCT GAG GAC ACG GCC GTG TAT TAC TGT GCT ACC GGA GTT GGT CCT CAT AGT CAA AAC GTG TAC GAT ATA TGG GGC CAA GGG ACC ACG GTC ACC GTC-3'
AB776831.1	5'-TCT GAG GAC ACG GCC GTG TAT TAC TGT GCC AGG AGT AGG TAT TAC TAC GAT AGT GAT GCC TCT AAT TAT GGT ATG GAT GTT TGG GGC CAA GGG ACC ACG GTC ACC GTC-3'
AB776836.1	5'-TCT GAG GAC ACG GCC GTG TAT TAC TGT GCC ACT TTA ATT GCT GTC GCT GGA TCA GAA GGT GCA GGT TCA TTC GAT ATC TGG GGC CAA GGG ACC ACG GTC ACC GTC-3'
AF004321.1	5'-TCT GAG GAC ACG GCC GTG TAT TAC TGT AGA GAA GAA GAA GGT GAT ATG ATG TTG TTG ATC AGT TGG GGC CAA GGG ACC ACG GTC ACC GTC-3'
AF028097.1	5'-TCT GAG GAC ACG GCC GTG TAT TAC TGT GCT AAG GCT TTG GAT GGT TCA GGA AGT TAC GGT TTG GGA TCT GCT TTC GAT ATT TGG GGC CAA GGG ACC ACG GTC ACC GTC-3'
AF028100.1	5'-TCT GAG GAC ACG GCC GTG TAT TAC TGT GCC AAG GAA GGT GGT TAC AGT TAT GGA TCA TTT GGT GCC TTC GAT ATT TGG GGC CAA GGG ACC ACG GTC ACC GTC-3'
AF035025.1	5'-TCT GAG GAC ACG GCC GTG TAT TAC TGT GCC AGT AGT AAT TGG GGA CCA TAT TGG TAT TTC GAT TTA TGG GGC CAA GGG ACC ACG GTC ACC GTC-3'
AB776853.1	5'-TCT GAG GAC ACG GCC GTG TAT TAC TGT GCC AGA AGT ACT TAT TAT TAT GAT GGA TCT GAT TTG ACC TAC GGA ATG GAT GTC TGG GGC CAA GGG ACC ACG GTC ACC GTC-3'
AB776859.1	5'-TCT GAG GAC ACG GCC GTG TAT TAC TGT GCC AGA CAT AGA GCA GTT GCA GGA GGA GAT TCT GAT CAT GAT GAA AAC AAT TGG TTT GGT CCT TGG GGC CAA GGG ACC ACG GTC ACC GTC-3'
AB776865.1	5'-TCT GAG GAC ACG GCC GTG TAT TAC TGT GCC AGA GCA GGA CCA ATA GCT GCT ACC GGA GTG CAA TAT GAA ATG GAT GTG TGG GGC CAA GGG ACC ACG GTC ACC GTC-3'
AB826498.1	5'-TCT GAG GAC ACG GCC GTG TAT TAC TGT GCA AGA GGT CCT AAT TAC TAC GAA AAC TTC TTT GAT TAT TGG GGC CAA GGG ACC ACG GTC ACC GTC-3'
AB826499.1	5'-TCT GAG GAC ACG GCC GTG TAT TAC TGT GCC TCT CAT CCT ACT TAT CAT TTT GAT AAG TCA GGT TAT AGG TTT GAT AGT TGG GGC CAA GGG ACC ACG GTC ACC GTC-3'
AB826500.1	5'-TCT GAG GAC ACG GCC GTG TAT TAC TGT GCC AGA TAT CAA AGT TCT GAT TAT TAC AAT AGT GAA TAT TTT CAA CAT TGG GGC CAA GGG ACC ACG GTC ACC GTC-3'
AB826501.1	5'-TCT GAG GAC ACG GCC GTG TAT TAC TGT GCC ACC TCT GGT ACC TAC TAC GTG TCT TAC TTA GAT TCA TGG GGC CAA GGG ACC ACG GTC ACC GTC-3'
AB826502.1	5'-TCT GAG GAC ACG GCC GTG TAT TAC TGT GCA AGA TCA GGA AGT TAT TAC CCT GAT TAT TTC CAA TAT TGG GGC CAA GGG ACC ACG GTC ACC GTC-3'
AB826504.1	5'-TCT GAG GAC ACG GCC GTG TAT TAC TGT GGT AGG GGA CCT CAT TAT TAC GAA TCA CAT TTA GAT TAC TGG GGC CAA GGG ACC ACG GTC ACC GTC-3'
AB826515.1	5'-TCT GAG GAC ACG GCC GTG TAT TAC TGT GCT GGA GGA CCT CAT TAT TAC GTA TCA TAC TTC GAT TCT TGG GGC CAA GGG ACC ACG GTC ACC GTC-3'
AB826520.1	5'-TCT GAG GAC ACG GCC GTG TAT TAC TGT GCC AGA GGT CCT AAT TAC TAC GAA TCA TAC TTC GAT TAT TGG GGC CAA GGG ACC ACG GTC ACC GTC-3'
AB826521.1	5'-TCT GAG GAC ACG GCC GTG TAT TAC TGT GCT AGG GGA AAT ACC TAC TAC TCA TCA TAC TTC GAT CAA TGG GGC CAA GGG ACC ACG GTC ACC GTC-3'
AB826522.1	5'-TCT GAG GAC ACG GCC GTG TAT TAC TGT GCC AGG GGA CCA AAT TAT TAC GAA AAC TAT TTC GAT TTT TGG GGC CAA GGG ACC ACG GTC ACC GTC-3'
AB826531.1	5'-TCT GAG GAC ACG GCC GTG TAT TAC TGT GCA AGG AGT TTG GGT TAT CAT ACC CAA TAT AAT GGA ATG GAT GTA TGG GGC CAA GGG ACC ACG GTC ACC GTC-3'
AB826541.1	5'-TCT GAG GAC ACG GCC GTG TAT TAC TGT GCA GGT CAT CCA ACA TAC CAT TAC GGT AGT GCA ATG GAT TAC TGG GGC CAA GGG ACC ACG GTC ACC GTC-3'
AB826542.1	5'-TCT GAG GAC ACG GCC GTG TAT TAC TGT GCC AGA GGT CCT AAT TAC TAC GAA AGT TAC TTA GAT TTC TGG GGC CAA GGG ACC ACG GTC ACC GTC-3'
AB826544.1	5'-TCT GAG GAC ACG GCC GTG TAT TAC TGT GCA AGA AGT CCT ACT TAC TAT CCA GGT GCC TTG GAT ATG TGG GGC CAA GGG ACC ACG GTC ACC GTC-3'
AB826545.1	5'-TCT GAG GAC ACG GCC GTG TAT TAC TGT GCT AGA TCT AGA GGA TAT TCT TTT GGT TAC GGA ACT GAT TAC TTT GAT TAT TGG GGC CAA GGG ACC ACG GTC ACC GTC-3'
AB826546.1	5'-TCT GAG GAC ACG GCC GTG TAT TAC TGT GCC AGG CAT AGT GGA TAC CAT TTA ATC GGT TAC TTC GAT TCT TGG GGC CAA GGG ACC ACG GTC ACC GTC-3'
AB826547.1	5'-TCT GAG GAC ACG GCC GTG TAT TAC TGT GCC AGA GCT CCT TTG ATT TAC AAC TGG TAC TTT GAT TTG TGG GGC CAA GGG ACC ACG GTC ACC GTC-3'
AB826548.1	5'-TCT GAG GAC ACG GCC GTG TAT TAC TGT GCA AGG CAT CCT ACC TAT TAC TTT GGT TCA GCC ATG GAA TAC TGG GGC CAA GGG ACC ACG GTC ACC GTC-3'
AB826549.1	5'-TCT GAG GAC ACG GCC GTG TAT TAC TGT GCC AGA GGA CCA AAC TAT TTT GAA TCT TAT TTT GAT AAT TGG GGC CAA GGG ACC ACG GTC ACC GTC-3'
AB826550.1	5'-TCT GAG GAC ACG GCC GTG TAT TAC TGT GCC ACT TCA GGT ACA TAC TAC GTC TCT TAC TTC GAT TCT TGG GGC CAA GGG ACC ACG GTC ACC GTC-3'
AB826551.1	5'-TCT GAG GAC ACG GCC GTG TAT TAC TGT GCT AGA GCT CCT TTA ATT TAC AAT TGG TAC TAC GAT TTA TGG GGC CAA GGG ACC ACG GTC ACC GTC-3'
AB826552.1	5'-TCT GAG GAC ACG GCC GTG TAT TAC TGT GCA ACC TCT GGT ACT TAT TAT GTG TCT TTT TTC GAT TAC TGG GGC CAA GGG ACC ACG GTC ACC GTC-3'
AB826553.1	5'-TCT GAG GAC ACG GCC GTG TAT TAC TGT GCA AGG AAC TCA GGT TAT CAT ATT AGT GGT TTT TAT TTA GAT TAT TGG GGC CAA GGG ACC ACG GTC ACC GTC-3'
AB826555.1	5'-TCT GAG GAC ACG GCC GTG TAT TAC TGT GCA AAA GAA GAA GGT TAT TAT TAC GGT TCA GGA CCT TTG GAT TCA TGG GGC CAA GGG ACC ACG GTC ACC GTC-3'
AB826556.1	5'-TCT GAG GAC ACG GCC GTG TAT TAC TGT GCC GGA CAT CCA ATG TAC CAT TAT GGA AGT GCC ATG GAT TAT TGG GGC CAA GGG ACC ACG GTC ACC GTC-3'
AB826557.1	5'-TCT GAG GAC ACG GCC GTG TAT TAC TGT GCT AGG GGA TCT ACT TAT TAC TCT TCT TAC TTT GAT CAA TGG GGC CAA GGG ACC ACG GTC ACC GTC-3'
AB826558.1	5'-TCT GAG GAC ACG GCC GTG TAT TAC TGT GCC AGA AAC TAC TAC GGA AGT GGA ACA TAC TTC AAC GAT GCT TTT GAT ATT TGG GGC CAA GGG ACC ACG GTC ACC GTC-3'
AB826559.1	5'-TCT GAG GAC ACG GCC GTG TAT TAC TGT GCC GGT CAT CCA ACT TAC TAC TAT GGA TCT CCT ATG GAT TAC TGG GGC CAA GGG ACC ACG GTC ACC GTC-3'
AB826560.1	5'-TCT GAG GAC ACG GCC GTG TAT TAC TGT GCC AGA GGT CCA AAC TAT TAC GAA ACC TAC TTA GAT AAT TGG GGC CAA GGG ACC ACG GTC ACC GTC-3'
AF021950.1	5'-TCT GAG GAC ACG GCC GTG TAT TAC TGT GCA AGG GTT TGG GGA GGA AGT GGA AGT TAC TAT ATA TGG TTT GAT CCT TGG GGC CAA GGG ACC ACG GTC ACC GTC-3'
AF021951.1	5'-TCT GAG GAC ACG GCC GTG TAT TAC TGT GCT ACA AAA AAT GAT TTC TGG TCT GGA TAT TAT GAA GGA TAC TAT TAC TAT TAC TAT ATG GAT GTC TGG GGC CAA GGG ACC ACG GTC ACC GTC-3'
AF021952.1	5'-TCT GAG GAC ACG GCC GTG TAT TAC TGT GCA ACT AAC TAT GAT TTT TGG AGT GGA TAT CCA TAC TGG GGC CAA GGG ACC ACG GTC ACC GTC-3'
AF021970.1	5'-TCT GAG GAC ACG GCC GTG TAT TAC TGT GCC AGA GTA GAA ATT TTC GGA GTG GTT AAC TTA AAC TAC TAT TAT TAC TAT ATG GAT GTT TGG GGC CAA GGG ACC ACG GTC ACC GTC-3'
AF021992.1	5'-TCT GAG GAC ACG GCC GTG TAT TAC TGT GCC AGG GAT GCT GAA AAG ACT GCC GGT ACA TAC TCT TCT GCA TTT GAT ATC TGG GGC CAA GGG ACC ACG GTC ACC GTC-3'
AF051100.1	5'-TCT GAG GAC ACG GCC GTG TAT TAC TGT GCT AGG GAT AGG TAC ACC TAT TAT TAC GGT ATG GAT GCT TGG GGC CAA GGG ACC ACG GTC ACC GTC-3'
AF062098.1	5'-TCT GAG GAC ACG GCC GTG TAT TAC TGT GCC AGG GGA CAA CCA TCT AGG ATT ACA ATG ATT GTT GAT GAT GCT TTT GAT ATA TGG GGC CAA GGG ACC ACG GTC ACC GTC-3'
AF062105.1	5'-TCT GAG GAC ACG GCC GTG TAT TAC TGT GCA AGA GAT AGA GTC AGT GGT GGA TCT GGT TAT AAC TGG TTC GAT CCA TGG GGC CAA GGG ACC ACG GTC ACC GTC-3'
AF062117.1	5'-TCT GAG GAC ACG GCC GTG TAT TAC TGT GCT TCT CAT GAT GAT TGG TTG TTA TAC GCT AAA CCA TAC TAT TAT TAT TAC GGA ATG GAT GTT TGG GGC CAA GGG ACC ACG GTC ACC GTC-3'
AF062156.1	5'-TCT GAG GAC ACG GCC GTG TAT TAC TGT GCA AGA GGT GGA ATA GAT GGT TCT AGT TCT ACA ACA CCT GTT GCA GGT GGA TAC TGG GGC CAA GGG ACC ACG GTC ACC GTC-3'
AF062161.1	5'-TCT GAG GAC ACG GCC GTG TAT TAC TGT GCT AGG GGA TAC GAT TTT GTG GGA TCT CCT GGT CAT TAC TAT TAC GGT ATG GAT GTA TGG GGC CAA GGG ACC ACG GTC ACC GTC-3'
AF062175.1	5'-TCT GAG GAC ACG GCC GTG TAT TAC TGT GCT AGG ACT TCA GAT AAT AAA AGA TGG TTA CAA GCT GAT CCT CAT GAT GCC TTT GAT ATA TGG GGC CAA GGG ACC ACG GTC ACC GTC-3'
AF062189.1	5'-TCT GAG GAC ACG GCC GTG TAT TAC TGT GCT AGA CAA GCC GAT TGT TCA GGA GGA AGT TGT TAT GAT ATC TTT CCT AAC TGG TTC GAT CCT TGG GGC CAA GGG ACC ACG GTC ACC GTC-3'
AF062193.1	5'-TCT GAG GAC ACG GCC GTG TAT TAC TGT GCC AGA TGG CCA GGA TAC GGA TCT AGA GAT TAC TAC TAC GGT ATG GAT GTG TGG GGC CAA GGG ACC ACG GTC ACC GTC-3'
AF062198.1	5'-TCT GAG GAC ACG GCC GTG TAT TAC TGT GCT TCT TTC GGA TCA CCT GCA GCC ATT GAA GGT AGG TAT TAT TAC TAT GGA ATG GAT GTC TGG GGC CAA GGG ACC ACG GTC ACC GTC-3'
AF062208.1	5'-TCT GAG GAC ACG GCC GTG TAT TAC TGT GCT AGG GGA TAT AGT GGA AGT TAT TAC CCT GAT TAC TGG GGC CAA GGG ACC ACG GTC ACC GTC-3'
AF062216.1	5'-TCT GAG GAC ACG GCC GTG TAT TAC TGT GCA TCA TTC ACT GGA GAT GAT ATC TTG ACC GGT TAT TCA AAC GAT TAC TTC GAT TAC TGG GGC CAA GGG ACC ACG GTC ACC GTC-3'
AF062283.1	5'-TCT GAG GAC ACG GCC GTG TAT TAC TGT GCC AGG ACC TAT TAC TAT GAT TCT TCT GGA AGT CAT GGA TAC TAC TAC GGA ATG GAT GTT TGG GGC CAA GGG ACC ACG GTC ACC GTC-3'
AF092498.1	5'-TCT GAG GAC ACG GCC GTG TAT TAC TGT GCA AGG GAT GTC CCT TCA GCA TAT GAT TAC GAT GCA TTC GAT ATC TGG GGC CAA GGG ACC ACG GTC ACC GTC-3'
AF099200.1	5'-TCT GAG GAC ACG GCC GTG TAT TAC TGT GCC AGG GAT ATC TAT GAT ATA TTA ACC GGA TAC ACT TAC TAC TAC TAC TAT GGA ATG GAT GTC TGG GGC CAA GGG ACC ACG GTC ACC GTC-3'
AF103046.1	5'-TCT GAG GAC ACG GCC GTG TAT TAC TGT GCT AGA GAT GAT TGT AGT GGA ACC TCA TGT TAT AGT GAT TAC TGG GGC CAA GGG ACC ACG GTC ACC GTC-3'
AF103052.1	5'-TCT GAG GAC ACG GCC GTG TAT TAC TGT GCT AGA GAT GAT TGT TCT TCA ACC TCA TGT TAT TCT GAT TAC TGG GGC CAA GGG ACC ACG GTC ACC GTC-3'
AF103109.1	5'-TCT GAG GAC ACG GCC GTG TAT TAC TGT GCA AGA GAA GGA GAT TAC AGT GGT AGT GGA AAT TAC TAT AAA AAA GAT GCT TTT GAT ATA TGG GGC CAA GGG ACC ACG GTC ACC GTC-3'
AF103167.1	5'-TCT GAG GAC ACG GCC GTG TAT TAC TGT GCC AGA GAA GCC TAC GGA GGT GAT AGG TTA GGA ACT TTC GAT GTT TGG GGC CAA GGG ACC ACG GTC ACC GTC-3'
AF103179.1	5'-TCT GAG GAC ACG GCC GTG TAT TAC TGT GCT ACA GGA GAT AAG ACA GGA TGT GAT ACC TGG GGC CAA GGG ACC ACG GTC ACC GTC-3'
AF103186.1	5'-TCT GAG GAC ACG GCC GTG TAT TAC TGT GCA AGG TTC AGT GGT CCA TTG GTC GGA GGA CAA GGT GAT TTC TGG GGC CAA GGG ACC ACG GTC ACC GTC-3'
AF103216.1	5'-TCT GAG GAC ACG GCC GTG TAT TAC TGT GCC ACT GAT AGG GGA GCC GGA GAA GGT TTT GGA GAT AAC TTT CAA CAT TGG GGC CAA GGG ACC ACG GTC ACC GTC-3'
AF103238.1	5'-TCT GAG GAC ACG GCC GTG TAT TAC TGT GCC TGT GGT TGG AAT AGT AAT CAT TGT AAT TCT ACA CAT TGT CAA ATG ACT ACA CCA GCT CAT TTT GAT TAC TGG GGC CAA GGG ACC ACG GTC ACC GTC-3'
AF103295.1	5'-TCT GAG GAC ACG GCC GTG TAT TAC TGT GCT AGG GTG CCT CCA AAA CAT GGA GGT GGT TTC TTC TAC AAC TAC ATT GAT GTC TGG GGC CAA GGG ACC ACG GTC ACC GTC-3'
AF103307.1	5'-TCT GAG GAC ACG GCC GTG TAT TAC TGT GCT AGA GTC GCT GCA GTT GGT AGT GGA TAC TTT GAT TAT TGG GGC CAA GGG ACC ACG GTC ACC GTC-3'
AF103339.1	5'-TCT GAG GAC ACG GCC GTG TAT TAC TGT GCC AGA ACT TTA CCA GGT GGA GGA TAC TTT TCA GCC TAC TTT TAC GGA ATG GAT GTA TGG GGC CAA GGG ACC ACG GTC ACC GTC-3'
AF103359.1	5'-TCT GAG GAC ACG GCC GTG TAT TAC TGT GCC AGG TCT AAC GAA AGG GAA GTT ATC AGG GGA TAT TTT GAT TTC TGG GGC CAA GGG ACC ACG GTC ACC GTC-3'
AF146401.1	5'-TCT GAG GAC ACG GCC GTG TAT TAC TGT GTT AGG GGA GCC TCA GGT ATT AGG TAT ATT GAT TGG CCA CCA ATA CCT GTG GAT GCT TTC GAT ATC TGG GGC CAA GGG ACC ACG GTC ACC GTC-3'
AF146402.1	5'-TCT GAG GAC ACG GCC GTG TAT TAC TGT GCA AGA CAA CAA AAC GGT GGT TGG TAC GAA GGT CCA TTA TTG GAA CCA AGA CCA GAT GCA TTA GAT ATT TGG GGC CAA GGG ACC ACG GTC ACC GTC-3'
AF107232.1	5'-TCT GAG GAC ACG GCC GTG TAT TAC TGT GCC AGG AGT AGG CCT GAT ATT GCT CCA CCT GGA ACA AGA GTG TCA AGA TAC TAT TAC GTG ATG GAT GTA TGG GGC CAA GGG ACC ACG GTC ACC GTC-3'
AF115114.1	5'-TCT GAG GAC ACG GCC GTG TAT TAC TGT GCC AGG GGA GCT TTG TGG TTT GGT GAT CCT TTT GAT TAT TGG GGC CAA GGG ACC ACG GTC ACC GTC-3'
AF115118.1	5'-TCT GAG GAC ACG GCC GTG TAT TAC TGT GCT AAA GAT AAT TAT GAT TTA TGG TCA GGA ACT TTT GAT TAC TGG GGC CAA GGG ACC ACG GTC ACC GTC-3'
AF115119.1	5'-TCT GAG GAC ACG GCC GTG TAT TAC TGT GCT AGA GGA GCC GCA GTT GCT GGA TGG GGC CAA GGG ACC ACG GTC ACC GTC-3'
AF174096.1	5'-TCT GAG GAC ACG GCC GTG TAT TAC TGT GCT AGG GCC TCA CCT GAT ATG GTC AGA GGT GTA ATC GTT TCA TGG ACT TTA AGG AAA GTT GAA TTT GAT CCA TGG GGC CAA GGG ACC ACG GTC ACC GTC-3'
AF174109.1	5'-TCT GAG GAC ACG GCC GTG TAT TAC TGT GCA AGG TGT CAT GCT TTT TAT GGA GAT TAC GGT GCC TAT TAT TAT TAC GGT ATG GAT GTC TGG GGC CAA GGG ACC ACG GTC ACC GTC-3'
AF193848.1	5'-TCT GAG GAC ACG GCC GTG TAT TAC TGT GCA AGG GAT CAT CCT GGA ACT TAT TAC GAT TTC TGG TCT GGT TAC TAT CCA AAC TGG TTT GAT CCT TGG GGC CAA GGG ACC ACG GTC ACC GTC-3'
AF174026.1	5'-TCT GAG GAC ACG GCC GTG TAT TAC TGT GCT AGG GTC ACA CCA AGT TAT GAT TCT TCA GGT GAT ACC TTA GGT TAC TTC GAT TAT TGG GGC CAA GGG ACC ACG GTC ACC GTC-3'
AF174042.1	5'-TCT GAG GAC ACG GCC GTG TAT TAC TGT GCT GGT GGT TTC TCT ATC GCC GCT CCT GGT ATG GAT GTA TGG GGC CAA GGG ACC ACG GTC ACC GTC-3'
AF174065.1	5'-TCT GAG GAC ACG GCC GTG TAT TAC TGT GCC AGG GAT GGT GGA TAC TGT TCT TCT ACT TCT TGT TTA TCA TTC GGA GCT TTT GAT ATT TGG GGC CAA GGG ACC ACG GTC ACC GTC-3'
AF174069.1	5'-TCT GAG GAC ACG GCC GTG TAT TAC TGT GCC AAT TGG AAG TTG GGT ATT GAA GCA GCC TAT TTC GAT TAT TGG GGC CAA GGG ACC ACG GTC ACC GTC-3'
AF174073.1	5'-TCT GAG GAC ACG GCC GTG TAT TAC TGT GCA GGT AAG GCT AGA ACT AGT AGG GAT GCC TTT GAT ATC TGG GGC CAA GGG ACC ACG GTC ACC GTC-3'
AF267758.1	5'-TCT GAG GAC ACG GCC GTG TAT TAC TGT GCA AGG GAA GAA TAT GCA GCA TAC AAA AAC CCT TTC GAT TAT TGG GGC CAA GGG ACC ACG GTC ACC GTC-3'
AF267759.1	5'-TCT GAG GAC ACG GCC GTG TAT TAC TGT GCC TCT TCA TCA AGG CAA GCT CCA TTT GAT TAT TGG GGC CAA GGG ACC ACG GTC ACC GTC-3'
AF267760.1	5'-TCT GAG GAC ACG GCC GTG TAT TAC TGT GCT AGA GAT GAT AAC CCT CCA GGA GTA GAT GGA AGG TTG TGG TTC GGA GAA TGG CAT TAT ATC ATG GAT GTA TGG GGC CAA GGG ACC ACG GTC ACC GTC-3'
AF267810.1	5'-TCT GAG GAC ACG GCC GTG TAT TAC TGT GCA AGG GAA GGA ATA GCC GCC TAT AAG AAC CCT TTC GAT TAT TGG GGC CAA GGG ACC ACG GTC ACC GTC-3'
AF209879.1	5'-TCT GAG GAC ACG GCC GTG TAT TAC TGT GCA GGA GCA CAA CAA TTA GGT CCA TAC AGA TTT TAT TAC GGA GTT GAT GTA TGG GGC CAA GGG ACC ACG GTC ACC GTC-3'
AF209880.1	5'-TCT GAG GAC ACG GCC GTG TAT TAC TGT GCT ACT AGA ACC CCA GGT GAT GGA TGG CCA TTT GAA TTT TGG GGC CAA GGG ACC ACG GTC ACC GTC-3'
AF209884.1	5'-TCT GAG GAC ACG GCC GTG TAT TAC TGT GCC AGG GGA AGT TCT TGG TAC TCA GAT TAT TAT TAC TAT TAC GGT ATG GAT GTG TGG GGC CAA GGG ACC ACG GTC ACC GTC-3'
AF209892.1	5'-TCT GAG GAC ACG GCC GTG TAT TAC TGT AGT AAA AAC GGA AAG GCC GGA GAT TTC TTC GAA GAT TGG GGC CAA GGG ACC ACG GTC ACC GTC-3'
AF211928.1	5'-TCT GAG GAC ACG GCC GTG TAT TAC TGT GCC ACT ATG AGA TCA GGA GGT CCA ACC GAT TGG TTC GAT CCA TGG GGC CAA GGG ACC ACG GTC ACC GTC-3'
AF217789.1	5'-TCT GAG GAC ACG GCC GTG TAT TAC TGT GAA TTG GAT TGG TTT TAC ATC TGG GGC CAA GGG ACC ACG GTC ACC GTC-3'
AF267068.1	5'-TCT GAG GAC ACG GCC GTG TAT TAC TGT GCA TTG AGA CCT TAC TAT GAT TTT TGG TCA GGA ATC AAT TAC AAT ATG GAT GTT TGG GGC CAA GGG ACC ACG GTC ACC GTC-3'
AF267069.1	5'-TCT GAG GAC ACG GCC GTG TAT TAC TGT GCC AGA AGA GGT TTT TGT AAG GAT TCT ATA TGT TAT TCA GGT GGA TTA GAT TAC TGG GGC CAA GGG ACC ACG GTC ACC GTC-3'
AF267070.1	5'-TCT GAG GAC ACG GCC GTG TAT TAC TGT GCA AGG CCT CAA GCC TAC TGT GGA GCC GAA TGT TTT ATG AGG CCT TTG GAA TAC TGG GGC CAA GGG ACC ACG GTC ACC GTC-3'
AF267071.1	5'-TCT GAG GAC ACG GCC GTG TAT TAC TGT GCC AGG CCT CAA GCT TAT TGT GGA GCA GAA TGT TTT AAG AGA CCT TTA GAA TAC TGG GGC CAA GGG ACC ACG GTC ACC GTC-3'
AF267073.1	5'-TCT GAG GAC ACG GCC GTG TAT TAC TGT GCC ATT AGA GGA AGA CAA CAA TTA GGA GGT AAC TAT TAT TAT GCC ATG GAT GTT TGG GGC CAA GGG ACC ACG GTC ACC GTC-3'
AF283785.1	5'-TCT GAG GAC ACG GCC GTG TAT TAC TGT AGT TTG TGT AGA ATG TTC TGT TTA GAT ACT CCA ACC CCT ATG AGG TCA TTA GAT CCA TGG GGC CAA GGG ACC ACG GTC ACC GTC-3'
AF283786.1	5'-TCT GAG GAC ACG GCC GTG TAT TAC TGT GCT AGT TCT TTG ATG GCC AGG GGT AGG TTT TCA AAC GGT TGG AAC CAT TCT GAT TAT TGG GGC CAA GGG ACC ACG GTC ACC GTC-3'
AF306350.1	5'-TCT GAG GAC ACG GCC GTG TAT TAC TGT GCT AGG GTC GAA AGA GCC CCT GAA GCC TAC TAC TAT AGA GGA GGT GGA TAC ACA TAT TAT TAC TCT CCT ATG GAT GTA TGG GGC CAA GGG ACC ACG GTC ACC GTC-3'
AF306353.1	5'-TCT GAG GAC ACG GCC GTG TAT TAC TGT GCC AGG GTT GAA AGG GCT GCT GAA GCA TAC TAT TAT AGG TCA GGA GGT TAT ACA TAC TAT TAC TCT CCA ATG GAT GTG TGG GGC CAA GGG ACC ACG GTC ACC GTC-3'
AF306354.1	5'-TCT GAG GAC ACG GCC GTG TAT TAC TGT GCT AGG GTC GAA AGG GCC CCT GAA GCT TAT TAC TAT AGG TCT GGT GGA TAT ACC TAT TAT TAT TCT CCA ATG GAT GTC TGG GGC CAA GGG ACC ACG GTC ACC GTC-3'
AF308542.1	5'-TCT GAG GAC ACG GCC GTG TAT TAC TGT GCC AGG GGA CCA GGT TAT TGT ACT GTC TGG GGC CAA GGG ACC ACG GTC ACC GTC-3'
AF308548.1	5'-TCT GAG GAC ACG GCC GTG TAT TAC TGT GCA AGA GGA GCC AGG CAT GGA TAC AAC TGG TAC TTT GAT TTG TGG GGC CAA GGG ACC ACG GTC ACC GTC-3'
AF308552.1	5'-TCT GAG GAC ACG GCC GTG TAT TAC TGT GCA AAG GAT CCA GGT AGT GGA TCA TAC TAC TGG GGC CAA GGG ACC ACG GTC ACC GTC-3'
AF308553.1	5'-TCT GAG GAC ACG GCC GTG TAT TAC TGT GCT AGA GAA GGT TAT GGT TCT TCA AGG AAT TTT GAT TAT TGG GGC CAA GGG ACC ACG GTC ACC GTC-3'
AF308554.1	5'-TCT GAG GAC ACG GCC GTG TAT TAC TGT GCA GTG GAT ACC GCC ATG GTC AGT GGT GGA ATG GAT GTC TGG GGC CAA GGG ACC ACG GTC ACC GTC-3'
AF308561.1	5'-TCT GAG GAC ACG GCC GTG TAT TAC TGT GCC AGG GGT TTG CCA AGT GAT TAC TGG GGC CAA GGG ACC ACG GTC ACC GTC-3'
AF460718.1	5'-TCT GAG GAC ACG GCC GTG TAT TAC TGT GCA AGA AAT CCT GGT TAT TCT AGT GGT TGG TAT GCT TAT TGG GGC CAA GGG ACC ACG GTC ACC GTC-3'
AF460720.1	5'-TCT GAG GAC ACG GCC GTG TAT TAC TGT GCA AGA GAA GAA CCA TAT TAC GAT TCA TCA GGT CAT TAC AAT TGG TTC GAT CCT TGG GGC CAA GGG ACC ACG GTC ACC GTC-3'
AF460732.1	5'-TCT GAG GAC ACG GCC GTG TAT TAC TGT GCT AGA GGT ATT ATT GGT CAA CAA TTG GAT AGA TAT TAC TAT TAC GGT ATG GAT GTC TGG GGC CAA GGG ACC ACG GTC ACC GTC-3'
AF460746.1	5'-TCT GAG GAC ACG GCC GTG TAT TAC TGT GCC AGG GAT TCT CAT CAT ACT CAA GGA GGT TTT GAT TAC TGG GGC CAA GGG ACC ACG GTC ACC GTC-3'
AF460772.1	5'-TCT GAG GAC ACG GCC GTG TAT TAC TGT GCC AGA GGT AGA GGT AGT GGT TCA TAT TAC TTC GAT TAT TGG GGC CAA GGG ACC ACG GTC ACC GTC-3'
AF408721.2	5'-TCT GAG GAC ACG GCC GTG TAT TAC TGT GCT AGG GTG GGT CAA TTA GGT TAC TAC TAC TAT GGT ATG GAT GTG TGG GGC CAA GGG ACC ACG GTC ACC GTC-3'
AF460964.1	5'-TCT GAG GAC ACG GCC GTG TAT TAC TGT GCC AGG GAA GCT AGG GGT CCA GTC AAT CCT ATT GAT TAT TGG GGC CAA GGG ACC ACG GTC ACC GTC-3'
AF460965.1	5'-TCT GAG GAC ACG GCC GTG TAT TAC TGT GCT AGG GGA GGA AAT TAT GAT TAT ATT TGG GGA TCT TAC AGG TCA AAT GAT GCA TTC GAT ATC TGG GGC CAA GGG ACC ACG GTC ACC GTC-3'
AJ006647.1	5'-TCT GAG GAC ACG GCC GTG TAT TAC TGT GCT AGG GGA CCT AAA AGA TTA GAT TTA ATT CCA TTT TTA GAT TGG AGG AGG ACT AAC TAT GAT TAC TTT GGT ATG GAT GTG TGG GGC CAA GGG ACC ACG GTC ACC GTC-3'
AJ131921.1	5'-TCT GAG GAC ACG GCC GTG TAT TAC TGT GCA AAA GAT GGA GCA ATC TTA AGG AGT AGT GGA TGG TTG CCA AGT TTT GAT CCA TGG GGC CAA GGG ACC ACG GTC ACC GTC-3'
AJ132852.1	5'-TCT GAG GAC ACG GCC GTG TAT TAC TGT GCC AGG GAA AGG GGT AGA GCA TTT GAT ATA TGG GGC CAA GGG ACC ACG GTC ACC GTC-3'
AJ233699.1	5'-TCT GAG GAC ACG GCC GTG TAT TAC TGT GCA AGA GCA GAT ATA GTA ATT GAT GGT GAT TAC GGT ATG GAT GTG TGG GGC CAA GGG ACC ACG GTC ACC GTC-3'
AJ236542.1	5'-TCT GAG GAC ACG GCC GTG TAT TAC TGT GCA AGA GAT CCT CCA AGA TAC TGT TCA GCA GGT AGA TGT TAT CCA GGT TTC TTT CAA CAA TGG GGC CAA GGG ACC ACG GTC ACC GTC-3'
AJ236543.1	5'-TCT GAG GAC ACG GCC GTG TAT TAC TGT GCT AGA GTG GTG ATT CCA AAC GCA ATC AGA CAT ACC ATG GGT TAC TAT TTC GAT TAC TGG GGC CAA GGG ACC ACG GTC ACC GTC-3'
AJ236544.1	5'-TCT GAG GAC ACG GCC GTG TAT TAC TGT GCT AAG GAT CCT CCA AGG TTC TGT AGT GGA GGA AAC TGT TAT CCA GGA TTC TTC CAA CAA TGG GGC CAA GGG ACC ACG GTC ACC GTC-3'
AJ236548.1	5'-TCT GAG GAC ACG GCC GTG TAT TAC TGT GCC ATG CCT TAT CCT AAA CAT TGT TCT AGG GGT AGT TGT TGG GGT TGG TTT GAT CCT TGG GGC CAA GGG ACC ACG GTC ACC GTC-3'
AJ238327.1	5'-TCT GAG GAC ACG GCC GTG TAT TAC TGT GCC ACT ACA AGG ATG AAA ATA ACT GTT TTT GCA TCT ACT TTG GAT TAC TGG GGC CAA GGG ACC ACG GTC ACC GTC-3'
AJ239344.1	5'-TCT GAG GAC ACG GCC GTG TAT TAC TGT GTT AGA GTA GGA GGA GAT TAC GGT GGA AAT TCA GGA GGA TTA TTT AAT TAT TGG GGC CAA GGG ACC ACG GTC ACC GTC-3'
AJ239346.1	5'-TCT GAG GAC ACG GCC GTG TAT TAC TGT GCA AGG GAT GAT TGT AGT GGT GGA AGT TGT TAT TCA GTT CCT TAC TAT TAT TAT TAT TAC ATG GAT GTA TGG GGC CAA GGG ACC ACG GTC ACC GTC-3'
AJ239355.1	5'-TCT GAG GAC ACG GCC GTG TAT TAC TGT GCT AGG GGA GGT GGT GAA TGT GGA ACA TAC TAC TGT TAT TGG GGC CAA GGG ACC ACG GTC ACC GTC-3'
AJ239357.1	5'-TCT GAG GAC ACG GCC GTG TAT TAC TGT GCC GTG GGA GGT GAT ATC GTC GTT GTG CCA GCC GCC ATG GAA AGT TTC TGG AAC TGG TTC GAT CCT TGG GGC CAA GGG ACC ACG GTC ACC GTC-3'
AJ239365.1	5'-TCT GAG GAC ACG GCC GTG TAT TAC TGT GCT AGG GGT TTA GTC GTA GGT ATG GTC AAT CCT ATA CCA TAT TAT TAC TAC TAT TAT ATG GAT GTT TGG GGC CAA GGG ACC ACG GTC ACC GTC-3'
AJ239372.1	5'-TCT GAG GAC ACG GCC GTG TAT TAC TGT GCA AGG GCA ATG GTA AGG GGA GTC ATA CAT TTA GAT TAT TAC TAC TAC TAT ATG GAT GTA TGG GGC CAA GGG ACC ACG GTC ACC GTC-3'
AJ239376.1	5'-TCT GAG GAC ACG GCC GTG TAT TAC TGT GCA AGG GAA GCT AGG TCT TAC TAC GAT ATC TTA ACA GGT TAT TAT TCA TGG ACC AGT GAT TAT TGG GGC CAA GGG ACC ACG GTC ACC GTC-3'
AJ239384.1	5'-TCT GAG GAC ACG GCC GTG TAT TAC TGT GCT AGG AGG TTG ATA TTT GGT GTT GTC ATC ACC CCA CCA AAT TAT TAT TAC GGT ATG GAT GTA TGG GGC CAA GGG ACC ACG GTC ACC GTC-3'
AJ239386.1	5'-TCT GAG GAC ACG GCC GTG TAT TAC TGT GCA AGA GAT GGA ACT TTG ATC GAT ACT TCA GCA TAC TAT TAC TTA TAC TGG GGC CAA GGG ACC ACG GTC ACC GTC-3'
AJ241356.1	5'-TCT GAG GAC ACG GCC GTG TAT TAC TGT ACA AGG GAT AGG GTC GAT ATA GTT ACT TTG AAT TCA CCT ACT TTA GAA AGA AAC GGA TAT TTT TTT GGT ATG GAT GTA TGG GGC CAA GGG ACC ACG GTC ACC GTC-3'
AJ252274.1	5'-TCT GAG GAC ACG GCC GTG TAT TAC TGT GCT AGG ATG CCA GTT TCA CAA ATG CCT CAT TGG GGC CAA GGG ACC ACG GTC ACC GTC-3'
AJ252275.1	5'-TCT GAG GAC ACG GCC GTG TAT TAC TGT GCT AGA ATA CCA TTG TTC GGT AGG GAT CAT TGG GGC CAA GGG ACC ACG GTC ACC GTC-3'
AJ252276.1	5'-TCT GAG GAC ACG GCC GTG TAT TAC TGT GCC AGA TTA GCA GCA GGT AAC TGG GGC CAA GGG ACC ACG GTC ACC GTC-3'
AJ413995.1	5'-TCT GAG GAC ACG GCC GTG TAT TAC TGT GCC AGA GAT CCT CCT GAT ATC GTT GTT GTT CCT GCT AGA ATT GAT TAT TAC TAC GGT ATG GAT GTT TGG GGC CAA GGG ACC ACG GTC ACC GTC-3'
AJ414000.1	5'-TCT GAG GAC ACG GCC GTG TAT TAC TGT GCC AGA GAA TAC ATC ACA ATC TTC GGA GTT GTA ATC TGT TTG CAA ATA TTA GAA TCT AAT TGG TTT GAT CCA TGG GGC CAA GGG ACC ACG GTC ACC GTC-3'
AJ414001.1	5'-TCT GAG GAC ACG GCC GTG TAT TAC TGT GCC AGG GGA TAT TAC TAT GAT TCA TCA GGA TAC TAC TTC GGT GGA TAC TGG GGC CAA GGG ACC ACG GTC ACC GTC-3'
AJ414002.1	5'-TCT GAG GAC ACG GCC GTG TAT TAC TGT GCA TCT CCT GGT GAA CCA AAC GAT TTT TGG TCA GGA AGT AAT TAC AGG TAC TAC TAT TAT GGT ATG GAT GTC TGG GGC CAA GGG ACC ACG GTC ACC GTC-3'
AJ414004.1	5'-TCT GAG GAC ACG GCC GTG TAT TAC TGT GCC AGG GAT GGT GGA TAC TGG GGT TAC TGT TCT GGT GGA TCT TGT TTA ACA CAA TTA TTT CCT AAA TAC TAT TAT TAT GGT ATG GAT GTA TGG GGC CAA GGG ACC ACG GTC ACC GTC-3'
AJ305231.1	5'-TCT GAG GAC ACG GCC GTG TAT TAC TGT GCA TTC AGA GAT GGT ACC TAT TTT GAT GCA TTC GAT ATT TGG GGC CAA GGG ACC ACG GTC ACC GTC-3'
AJ306680.1	5'-TCT GAG GAC ACG GCC GTG TAT TAC TGT GTA GTA ACA TCA GTA ACA ACA TTG GAT GGT TTC GAT GTA TGG GGC CAA GGG ACC ACG GTC ACC GTC-3'
AJ414008.1	5'-TCT GAG GAC ACG GCC GTG TAT TAC TGT GCT AGG GGA GGT GAT TAT GAT TAT GTG TGG GGA TCT TAT AGG CCT AAC GAT GCA TTT GAT ATA TGG GGC CAA GGG ACC ACG GTC ACC GTC-3'
AJ414009.1	5'-TCT GAG GAC ACG GCC GTG TAT TAC TGT GCT AGA GCC TGG AAG GCT CCT GAT TAC GAT TTT TGG TCA GGA TAC TAC ACT GGA ATA TTG TGG TTT GAT CCA TGG GGC CAA GGG ACC ACG GTC ACC GTC-3'
AJ414010.1	5'-TCT GAG GAC ACG GCC GTG TAT TAC TGT AGA GAA CCT GGT ACC CAT GAT TTT TGG TCT GGA TAT TAT ACA GGT TTT ACA ACC ACT ACC GTG TGG ACA TCA TGG GGC CAA GGG ACC ACG GTC ACC GTC-3'
AJ414015.1	5'-TCT GAG GAC ACG GCC GTG TAT TAC TGT GCT AGA GAA GCT GTG AGA ATC ACA ATT TTT GGT GTG GTT ATC ATA CCA CCA AGG TGT ACC GCT TTC GAT ATA TGG GGC CAA GGG ACC ACG GTC ACC GTC-3'
AJ414017.1	5'-TCT GAG GAC ACG GCC GTG TAT TAC TGT GCC TCT CAA TCA GAT TTC TGG AGT GGT TAC AGT AAC CCT GGA TGG GGA AGA GGT ATA TAT TAC TAC TAC TAC GGA ATG GAT GTA TGG GGC CAA GGG ACC ACG GTC ACC GTC-3'
AJ414020.1	5'-TCT GAG GAC ACG GCC GTG TAT TAC TGT GCC AGT TTG CCA TGG AAA GAT ATT GTA GTT GTA CCT GCT GCA TCA CCA GAA GAA TTG TCT CAT TGG TTT GAT CCT TGG GGC CAA GGG ACC ACG GTC ACC GTC-3'
AJ414021.1	5'-TCT GAG GAC ACG GCC GTG TAT TAC TGT GCT AGG GTC CCA CCT AGT AGA AAT ATA GTG TTA ATG GTA TAC GAT GAT GCA TTT GAT ATT TGG GGC CAA GGG ACC ACG GTC ACC GTC-3'
AJ414023.1	5'-TCT GAG GAC ACG GCC GTG TAT TAC TGT GCC AGG GAT TTC CCA GGT GGT CAA TTA AGG TTT TTA GAA TGG TCA ATC TTA ACA AAA CAT TAC TAT TAT TAT GGT ATG GAT GTA TGG GGC CAA GGG ACC ACG GTC ACC GTC-3'
AJ414024.1	5'-TCT GAG GAC ACG GCC GTG TAT TAC TGT GCC TCA CCT CCT TTA GGT TAC TCA TAT GGT TAT ACC TAT TAT TAC TAT GGT ATG GAT TTC TGG GGC CAA GGG ACC ACG GTC ACC GTC-3'
AJ414027.1	5'-TCT GAG GAC ACG GCC GTG TAT TAC TGT GCC AAT AGT TGG TAT GTT TGG GGA TCT TAT AGA TTA GAT TAT TGG GGC CAA GGG ACC ACG GTC ACC GTC-3'
AJ416562.1	5'-TCT GAG GAC ACG GCC GTG TAT TAC TGT GCT AGA GAT TGG GGT GGA GGA TTC GGT GTC GTA ATT ATA TAC GGA GAA GGT ATG GGA ATG GAT GTG TGG GGC CAA GGG ACC ACG GTC ACC GTC-3'
AJ437669.1	5'-TCT GAG GAC ACG GCC GTG TAT TAC TGT GCC AGG GAT AGT AAT TGG GGT TCT GGA GGA TGG TTC GAT CCT TGG GGC CAA GGG ACC ACG GTC ACC GTC-3'
AJ437670.1	5'-TCT GAG GAC ACG GCC GTG TAT TAC TGT GCA TCT CCT GCA AGA AGA GGT GGT TAT GAT TCA TTA AGT AGA AAT TAT GAT GCC TTC GAT ATC TGG GGC CAA GGG ACC ACG GTC ACC GTC-3'
AJ437671.1	5'-TCT GAG GAC ACG GCC GTG TAT TAC TGT GCT AGG GAA ACT GAA ATT TTA TAC TGT TCT TCA ACT AGT TGT TAT TTT TTG GAT TAT TGG GGC CAA GGG ACC ACG GTC ACC GTC-3'
AJ437672.1	5'-TCT GAG GAC ACG GCC GTG TAT TAC TGT GCC AAA GAT TTA GGT GTA GTG GTA ATG TAT CAT GCT GAA TAC TTT CAT CAT TGG GGC CAA GGG ACC ACG GTC ACC GTC-3'
AJ437673.1	5'-TCT GAG GAC ACG GCC GTG TAT TAC TGT GCT AGA GAA GTA GGA GGT AAC GAT GCC TTT GAT ATT TGG GGC CAA GGG ACC ACG GTC ACC GTC-3'
AJ437674.1	5'-TCT GAG GAC ACG GCC GTG TAT TAC TGT GCC AGG CAT GAT TCA GAT GGA GGT GGA ATA AAC TGG TTC GAT CCA TGG GGC CAA GGG ACC ACG GTC ACC GTC-3'
AJ437675.1	5'-TCT GAG GAC ACG GCC GTG TAT TAC TGT GCC AGG AGA AGA GTA AGT AGT AAT TGG GAT TAC TTT GAT TAT TGG GGC CAA GGG ACC ACG GTC ACC GTC-3'
AJ437677.1	5'-TCT GAG GAC ACG GCC GTG TAT TAC TGT GCA AAG GAT GGA ATC ATC GGA GGT TGG GAA TTG CCT TAC GAT GCC TTT GAT ATT TGG GGC CAA GGG ACC ACG GTC ACC GTC-3'
AJ308464.1	5'-TCT GAG GAC ACG GCC GTG TAT TAC TGT GCT AGG AGT GCC ATC GGT TTG GAT TTT TGG GGC CAA GGG ACC ACG GTC ACC GTC-3'
AJ389170.1	5'-TCT GAG GAC ACG GCC GTG TAT TAC TGT GCC GGT CCA CCT GAT ACT GCT ATG GTC ACA TTA TTC TAC TAT TAC TAT GGA ATG GAT GTT TGG GGC CAA GGG ACC ACG GTC ACC GTC-3'
AJ389172.1	5'-TCT GAG GAC ACG GCC GTG TAT TAC TGT GCC AGA TTG GAA CCT GAT ATC GTT GTC GTA CCT GTC TTC TAT TAT TAT TAT GGT ATG GAT GTA TGG GGC CAA GGG ACC ACG GTC ACC GTC-3'
AJ389179.1	5'-TCT GAG GAC ACG GCC GTG TAT TAC TGT GCT GAA GGT ATG GTC CAA GGT GTG ATC GGA ATT TAT TAT TAT TAT TAT GGT ATG GAT GTG TGG GGC CAA GGG ACC ACG GTC ACC GTC-3'
AJ389181.1	5'-TCT GAG GAC ACG GCC GTG TAT TAC TGT GCA AGG GTA GGA GCA GAT CAT ATA ACT ATG GTG CAA CCT TTT GAT TAC TGG GGC CAA GGG ACC ACG GTC ACC GTC-3'
AJ399810.1	5'-TCT GAG GAC ACG GCC GTG TAT TAC TGT GCC ACC ACA AGG ATG AAA ATC ACT GTG TTC GCA AGT ACT TTT GAT TAT TGG GGC CAA GGG ACC ACG GTC ACC GTC-3'
AJ487507.1	5'-TCT GAG GAC ACG GCC GTG TAT TAC TGT GCC AGA GGA CCT GAA GCT GGA TGT CCT GGT GCA AGT GAT ATT TGG GGC CAA GGG ACC ACG GTC ACC GTC-3'
AJ496464.1	5'-TCT GAG GAC ACG GCC GTG TAT TAC TGT GCT ATG GAA GGA CAA CCT CCT GAT GAT TTC ATT TCA GGA ACT CAT GGT GGT TTC GAT AAT TGG GGC CAA GGG ACC ACG GTC ACC GTC-3'
AJ496474.1	5'-TCT GAG GAC ACG GCC GTG TAT TAC TGT GCA AGG ACC GGT AGT AGT GGA GAA TGG TTC TAC TTT AGA GCC TGG GGC CAA GGG ACC ACG GTC ACC GTC-3'
AJ496476.1	5'-TCT GAG GAC ACG GCC GTG TAT TAC TGT GCC AGA ACA GGA TCT AGT GGA GAA TGG TTT TAC TTT CAT GCA TGG GGC CAA GGG ACC ACG GTC ACC GTC-3'
AJ496477.1	5'-TCT GAG GAC ACG GCC GTG TAT TAC TGT GTC AGG GAA GAA TGG GCC AGT TGT GCC GAT GAT ATT TTC TAC GGT TGG GAT GTG TGG GGC CAA GGG ACC ACG GTC ACC GTC-3'
AJ496478.1	5'-TCT GAG GAC ACG GCC GTG TAT TAC TGT GCC ATG GAA GGT CAA CCA ACC GAT GAT TTT ATT TCA GGA ACA CAT GGA GGA TTC GAT ATT TGG GGC CAA GGG ACC ACG GTC ACC GTC-3'
AJ496490.1	5'-TCT GAG GAC ACG GCC GTG TAT TAC TGT GCC ATG GAA GGA CAA CCT ACC GAT GAT TTC ATC AGT GGT CAT ACC GGT GGT TTT GAT ATA TGG GGC CAA GGG ACC ACG GTC ACC GTC-3'
AJ555258.1	5'-TCT GAG GAC ACG GCC GTG TAT TAC TGT GCT AGA GTT GAT GGT GCA ATG GTG CAA GGT GTC ATT CCT TTA GGA CCA TAT TAC TAC GGT ATG GAT GTT TGG GGC CAA GGG ACC ACG GTC ACC GTC-3'
AJ555262.1	5'-TCT GAG GAC ACG GCC GTG TAT TAC TGT GCA AGG GGA GGA GAT ATT GTT GTA GTT CCA GCT GCT ATG AGA TAC TAT TAC TAC GGT ATG GAT GTC TGG GGC CAA GGG ACC ACG GTC ACC GTC-3'
AJ555275.1	5'-TCT GAG GAC ACG GCC GTG TAT TAC TGT GCC AGG AGT GGA AAG GGT GTT GAT AGT AGT GGA TAC TAT CCT GAT TAT TAC TAT TAC TAC GGA ATG GAT GTT TGG GGC CAA GGG ACC ACG GTC ACC GTC-3'
AK123070.1	5'-TCT GAG GAC ACG GCC GTG TAT TAC TGT GCT TCA TTG GCA TGT GGT GAT GAT TGT AGT TTT TTA TAT CAT TAC TAT ATG GCT GCA TGG GGC CAA GGG ACC ACG GTC ACC GTC-3'
AK123800.1	5'-TCT GAG GAC ACG GCC GTG TAT TAC TGT GCC AAG AGT GAA ACA GAT CAT TCT TTC TAT TAT TAT ATA GAA TTA TGG GGC CAA GGG ACC ACG GTC ACC GTC-3'
AK097356.1	5'-TCT GAG GAC ACG GCC GTG TAT TAC TGT ACA GGT GTT CCT TAC TAC GAT TTA TTA ACC AGT TAT CAT CCT GGT GAT TAT TGG GGC CAA GGG ACC ACG GTC ACC GTC-3'
AK097360.1	5'-TCT GAG GAC ACG GCC GTG TAT TAC TGT GCA AGA GAT ACA ACC GCA TAC TTT GAT GAT GCT GGA TAC AGA CCA TAT TAT TTT GAT TTA TGG GGC CAA GGG ACC ACG GTC ACC GTC-3'
AK097361.1	5'-TCT GAG GAC ACG GCC GTG TAT TAC TGT GCT AGA GAT GCT ACT TCT TTC TTC GAT GTT TTG ACC GGA TAT AGA CCA TAT TAC TTT AAC TAT TGG GGC CAA GGG ACC ACG GTC ACC GTC-3'
AK097363.1	5'-TCT GAG GAC ACG GCC GTG TAT TAC TGT GCC GCA GGT TTA GGT AGT AGA TAC CCA TAT GAA TAT TTT TTA CAA CAT TGG GGC CAA GGG ACC ACG GTC ACC GTC-3'
AK097364.1	5'-TCT GAG GAC ACG GCC GTG TAT TAC TGT GCA ATC TTG TTG GAA CAT GAA GTG AGG GCT TTA TTC GAT CAT TGG GGC CAA GGG ACC ACG GTC ACC GTC-3'
AM040567.1	5'-TCT GAG GAC ACG GCC GTG TAT TAC TGT GCA AGG GTC TTT TCA TCT GAT TTC TGG TCA GGT TAC TGG TAC TAT TGG GGC CAA GGG ACC ACG GTC ACC GTC-3'
AM279637.1	5'-TCT GAG GAC ACG GCC GTG TAT TAC TGT ACA AGA GAT TTA GTG TCA GGA GTA AAT TGT GCT GTT GAT ACC TGT TAC GAT GAT TGG GGC CAA GGG ACC ACG GTC ACC GTC-3'
AY003741.1	5'-TCT GAG GAC ACG GCC GTG TAT TAC TGT GCT ACT AGA TTT AGG GAT GAT TCT CCA GAA AAC GCT TTG AAC ATA TGG GGC CAA GGG ACC ACG GTC ACC GTC-3'
AY003779.1	5'-TCT GAG GAC ACG GCC GTG TAT TAC TGT GCC AGA GCC TCA GGT GTT TAC AGG ACA GAA AGT GAA AAC GCC TTT GAT ATC TGG GGC CAA GGG ACC ACG GTC ACC GTC-3'
AY003797.1	5'-TCT GAG GAC ACG GCC GTG TAT TAC TGT GCC AAA GCC GTG ACT ACA TTC GGT GAT TGG TTT GAT CCA TGG GGC CAA GGG ACC ACG GTC ACC GTC-3'
AY003802.1	5'-TCT GAG GAC ACG GCC GTG TAT TAC TGT GCC GGT GGA TTA TAC TGT TCA AGT ACC TCT TGT TAT TAC AGA TTC GAT TAT TGG GGC CAA GGG ACC ACG GTC ACC GTC-3'
AM259138.1	5'-TCT GAG GAC ACG GCC GTG TAT TAC TGT GCC AGG GAA ACC AGT TTA TTG ACC CCA GAT TCT TTC GTA TAT TAC TTC GAT TAT TGG GGC CAA GGG ACC ACG GTC ACC GTC-3'
AM279488.1	5'-TCT GAG GAC ACG GCC GTG TAT TAC TGT GCT AGA GCA AGG TCA CCT TAC TAC TAT TAC TAC TCA ATG GAT GTT TGG GGC CAA GGG ACC ACG GTC ACC GTC-3'
AM279489.1	5'-TCT GAG GAC ACG GCC GTG TAT TAC TGT GCA AGA GGT TTA CCT TAC TGT TCA TCA ACT AGG TGT TCT ACT GAA TAT GAT TTC TAC TAT AAC ATG GAT GCT TGG GGC CAA GGG ACC ACG GTC ACC GTC-3'
AM279490.1	5'-TCT GAG GAC ACG GCC GTG TAT TAC TGT GCA GGT ATG TTA CCT TAT TGT TCT AGA AGT GTT TGT AGT TCA TTA AAG GAT TAT TAC TTC TTC AGG ATG GAT GTG TGG GGC CAA GGG ACC ACG GTC ACC GTC-3'
AM279521.1	5'-TCT GAG GAC ACG GCC GTG TAT TAC TGT GCT GGA ACA AGA GGT ACA CCT ACA GCA GTA ACT ACA TTG GAT CAA TGG GGC CAA GGG ACC ACG GTC ACC GTC-3'
AM279523.1	5'-TCT GAG GAC ACG GCC GTG TAT TAC TGT GCA AAA GAT CCA GCC ACT ACA GTC CCT CAT TAC TGG TAC TTC GAT TTA TGG GGC CAA GGG ACC ACG GTC ACC GTC-3'
AM279568.1	5'-TCT GAG GAC ACG GCC GTG TAT TAC TGT GCT AGA GGA CCT GAT TTA GAT ACA TAC TTC GAT TCT TGG GGC CAA GGG ACC ACG GTC ACC GTC-3'
AM279569.1	5'-TCT GAG GAC ACG GCC GTG TAT TAC TGT GCT AGA GGA GGA CCT TTA ACC TCA GTG GGT GGA AAT GTG TTT TAC AAG ATG GAT GTC TGG GGC CAA GGG ACC ACG GTC ACC GTC-3'
AY050690.1	5'-TCT GAG GAC ACG GCC GTG TAT TAC TGT GCC AGA GGT AGT GAA GGT GCT TTA AGG TAC TCT GAT GGT TTC TTA CCT ACA GAT GCC TTT GCC ATA TGG GGC CAA GGG ACC ACG GTC ACC GTC-3'
AY050692.1	5'-TCT GAG GAC ACG GCC GTG TAT TAC TGT GCC AGT GCT TCT AAG CCT AAC TAC TAT GGT AGT ACA GAT TTT TAC TCT GAT ATG GAT GTA TGG GGC CAA GGG ACC ACG GTC ACC GTC-3'
AY033246.1	5'-TCT GAG GAC ACG GCC GTG TAT TAC TGT GCT AGG AAA TAT TGT TCT GGA GTT TCT TGT CAT TTA GAT CCA TAT GGA ATG GAT GTA TGG GGC CAA GGG ACC ACG GTC ACC GTC-3'
AY033284.1	5'-TCT GAG GAC ACG GCC GTG TAT TAC TGT GTG ACT GTA AGG ACA AGT GGT CAA GTC GAT ATT AGG TTT GAT CCT TGG GGC CAA GGG ACC ACG GTC ACC GTC-3'
AY050709.1	5'-TCT GAG GAC ACG GCC GTG TAT TAC TGT GCT AGT ACT TCA AAA CCT AAC TAT TAT GGT AGT ACA GAT TTT TAT TCT GAT ATG GAT GTG TGG GGC CAA GGG ACC ACG GTC ACC GTC-3'
AY055485.1	5'-TCT GAG GAC ACG GCC GTG TAT TAC TGT GCT AGA GGT GGA ATA TAC GAT TAT GTG TGG GGT TCA TAC AGG CCT AAC GAT GCT TTT GAT ATA TGG GGC CAA GGG ACC ACG GTC ACC GTC-3'
AY059634.1	5'-TCT GAG GAC ACG GCC GTG TAT TAC TGT GCA AGA GAA GGT AGG TTG ACA GTT ACT AAT CCA TTC GAT TAT TGG GGC CAA GGG ACC ACG GTC ACC GTC-3'
AY062310.1	5'-TCT GAG GAC ACG GCC GTG TAT TAC TGT GCT AGG GGA TCA GGT TGG ATA AAA GCT TTA GAT GAT TGG GGC CAA GGG ACC ACG GTC ACC GTC-3'
AY281328.1	5'-TCT GAG GAC ACG GCC GTG TAT TAC TGT GCA AGA GAT TGG GCT CAT CAA GGT GAA ACA AGG TCA AAT TTC TTA TAT TAT TGG GGC CAA GGG ACC ACG GTC ACC GTC-3'
AY281329.1	5'-TCT GAG GAC ACG GCC GTG TAT TAC TGT GCT AGA GAA GGT ATC GCA GCT GCT GTA AAC CCA TTT GAT TAC TGG GGC CAA GGG ACC ACG GTC ACC GTC-3'
AY093585.1	5'-TCT GAG GAC ACG GCC GTG TAT TAC TGT GCT AAC AAC CAA GGA TTG TTG GAT TAC GAT TTT TGG TCA GGT TAT AGT CAT AGA TTG CCT GGT TTT TAC TAC TAC TAC GGA ATG GAT GTG TGG GGC CAA GGG ACC ACG GTC ACC GTC-3'
AY093586.1	5'-TCT GAG GAC ACG GCC GTG TAT TAC TGT GCT AGG GTG CCA TTG ATG CAA GGA AAT GAT TTT TGG TCA GGT TAC AGG GCA GTT TAT TAC TAT TAC TAT ATG GAT GTG TGG GGC CAA GGG ACC ACG GTC ACC GTC-3'
AY093587.1	5'-TCT GAG GAC ACG GCC GTG TAT TAC TGT GCT AGG GGA TAT TAT GAT TTC TGG AGT AAA TGG AGA ACT ATT TAC TAC TAT TAT TAT TAC GGT ATG GAT GTA TGG GGC CAA GGG ACC ACG GTC ACC GTC-3'
AY155552.1	5'-TCT GAG GAC ACG GCC GTG TAT TAC TGT GCC AGA GAT AGA TGT TCT TCA ACT AGT TGT TAC GAA GAT TGG TTC GAT CCT TGG GGC CAA GGG ACC ACG GTC ACC GTC-3'
AY155553.1	5'-TCT GAG GAC ACG GCC GTG TAT TAC TGT GCC TCA ACT CCA ATA ACC ATG ATC GTA GTT GTG ACC AAC AGA GAA TCA AGA TAT TAT TAC GGA ATG GAT GTT TGG GGC CAA GGG ACC ACG GTC ACC GTC-3'
AY155554.1	5'-TCT GAG GAC ACG GCC GTG TAT TAC TGT GCC AGT AAG AAC TAC TAC TAC GAT AGT TCA GGT TAT TAT TGT AGT TAC TGG GGC CAA GGG ACC ACG GTC ACC GTC-3'
AY155556.1	5'-TCT GAG GAC ACG GCC GTG TAT TAC TGT GCA AGG GTG GTG TAC GAT AGT TCA GGT TAC CAT TCT TCA TAC TTT GAT TAT TGG GGC CAA GGG ACC ACG GTC ACC GTC-3'
AY155557.1	5'-TCT GAG GAC ACG GCC GTG TAT TAC TGT GCA ACT GGT CAT TAC GAT AGT AGT GGT TAC TAC AAA AAT TGG GGC CAA GGG ACC ACG GTC ACC GTC-3'
AY155558.1	5'-TCT GAG GAC ACG GCC GTG TAT TAC TGT GCA AGG TCA TAT TAT GAT TCA AGT GGA TAT TCT AGA TGG ACT TGG TTC GAT CCA TGG GGC CAA GGG ACC ACG GTC ACC GTC-3'
AY155559.1	5'-TCT GAG GAC ACG GCC GTG TAT TAC TGT GCT AGG GAT TTA TTA GAT TAT TAC GAT AGT TCA GGA TAC AGA AAC GAT GCC TTC GAT ATT TGG GGC CAA GGG ACC ACG GTC ACC GTC-3'
AY155560.1	5'-TCT GAG GAC ACG GCC GTG TAT TAC TGT GCC AGG TAT TAC CAT GAT AGT TCT GGT TAT TAC TAT TAC GGT ATG GAT GTC TGG GGC CAA GGG ACC ACG GTC ACC GTC-3'
AY155561.1	5'-TCT GAG GAC ACG GCC GTG TAT TAC TGT GCC AGG GAA AAA TCT GGT ACT TAT TAT TTT GAT TAC TGG GGC CAA GGG ACC ACG GTC ACC GTC-3'
AY172957.1	5'-TCT GAG GAC ACG GCC GTG TAT TAC TGT GCA AGA GAA AAC TTG GAT AAC TCT GGT ACC TAC TAT TAT TTC AGT GGT TGG TTT GAT CCT TGG GGC CAA GGG ACC ACG GTC ACC GTC-3'
AY179836.1	5'-TCT GAG GAC ACG GCC GTG TAT TAC TGT GCA AGG GGT TGG GCT TTA TCT TCA AGT TGG ACA GAT TAC TAC TAT TAT TAC GGT ATG GAT GTA TGG GGC CAA GGG ACC ACG GTC ACC GTC-3'
AY179837.1	5'-TCT GAG GAC ACG GCC GTG TAT TAC TGT GCC TCA GAT TTC TTC AGG GGT GCA TCT TAC TAT TAC TAC GGT ATG GAT GTT TGG GGC CAA GGG ACC ACG GTC ACC GTC-3'
AY179838.1	5'-TCT GAG GAC ACG GCC GTG TAT TAC TGT GCA AGA GTA GAA TGG GAA TTG TTA GGT AGG AAG GCT TTT GAT ATC TGG GGC CAA GGG ACC ACG GTC ACC GTC-3'
AY179839.1	5'-TCT GAG GAC ACG GCC GTG TAT TAC TGT GCC AGA GGT GCT AGT TAT TAC GAT TCA AGT GGA TAT TTC AAC TTT GAT TAT TGG GGC CAA GGG ACC ACG GTC ACC GTC-3'
AY179840.1	5'-TCT GAG GAC ACG GCC GTG TAT TAC TGT GCA AGA TTG GGA AAG AGA GTG GTT CCA GCC GCA ATC GGA AGA GGT GGT GGA TAT TAC GGT ATG GAT GTT TGG GGC CAA GGG ACC ACG GTC ACC GTC-3'
AY179841.1	5'-TCT GAG GAC ACG GCC GTG TAT TAC TGT GCT TCT CCT TAT TGT TCA GGT GGT TCA TGT TAT TAC TCT ACT TAC TAT TAC TAC TAC GGT ATG GAT GTT TGG GGC CAA GGG ACC ACG GTC ACC GTC-3'
AY179842.1	5'-TCT GAG GAC ACG GCC GTG TAT TAC TGT GCT AGG GTA TTA GGT TAC TGT TCA TCT ACT ACA TGT CCT TGG GGA TAT TGG GGC CAA GGG ACC ACG GTC ACC GTC-3'
AY179843.1	5'-TCT GAG GAC ACG GCC GTG TAT TAC TGT GCA AGG GAT GGT GGT AGA TGG GAA GAA TAC CAA TTA TTG TGG GTG AGT AGA TGG TTC GAT CCA TGG GGC CAA GGG ACC ACG GTC ACC GTC-3'
AY179844.1	5'-TCT GAG GAC ACG GCC GTG TAT TAC TGT GCC AGG GCT CCA AGG GGA CCA AGT AAG TTG GGA TGG TAT TTT GAT TTA TGG GGC CAA GGG ACC ACG GTC ACC GTC-3'
AY179845.1	5'-TCT GAG GAC ACG GCC GTG TAT TAC TGT GCC TCT AAA CCT CCT AGT GGA GAT TAT GTC TGG GGT AGT TAT AGA GGT CCT CCA ACA TTT GAT TAC TGG GGC CAA GGG ACC ACG GTC ACC GTC-3'
AY179846.1	5'-TCT GAG GAC ACG GCC GTG TAT TAC TGT GCC AGG GGT GGA ATC GTT GTT GTG ACT GAT GCC TTT GAT ATC TGG GGC CAA GGG ACC ACG GTC ACC GTC-3'
AY179847.1	5'-TCT GAG GAC ACG GCC GTG TAT TAC TGT GCA TCA TCT ATC TTA GTC GGT TAC GAT GCA GTG AAT TGG TAT TTT GAT TTG TGG GGC CAA GGG ACC ACG GTC ACC GTC-3'
AY179848.1	5'-TCT GAG GAC ACG GCC GTG TAT TAC TGT GCT AGG GAT AGT ATA GCA GCT GCC GTT ACA GAA TTA TAC TAT TTC GAT TAT TGG GGC CAA GGG ACC ACG GTC ACC GTC-3'
AY179849.1	5'-TCT GAG GAC ACG GCC GTG TAT TAC TGT GCA AGG GGT TGG TAT CCT AAT ACT AGT TGG AGA TCT GGA GAT CCA GAA CAT GAT GCA TTC GAT ATA TGG GGC CAA GGG ACC ACG GTC ACC GTC-3'
AY179850.1	5'-TCT GAG GAC ACG GCC GTG TAT TAC TGT GCC ACA TTG CCA CAA TAT TGT TCT GGA GGT TCA TGT TAT AGT GGA TAT TGG GGC CAA GGG ACC ACG GTC ACC GTC-3'
AY179851.1	5'-TCT GAG GAC ACG GCC GTG TAT TAC TGT GCC AGG GAT GGA AGA GGA GTT GTC GTA GTG CCA GCC GCA AGG TTT TAC TAC TAT TAT GGA ATC GAT GTT TGG GGC CAA GGG ACC ACG GTC ACC GTC-3'
AY179852.1	5'-TCT GAG GAC ACG GCC GTG TAT TAC TGT GCA AGG GAT AGA CCA TAT GGT AGT GGA TCA TAT GAA GCA TGG GGC CAA GGG ACC ACG GTC ACC GTC-3'
AY179853.1	5'-TCT GAG GAC ACG GCC GTG TAT TAC TGT GCC AGA GTC GTG GCC GTG ACT GGT GGA AGG TAC TTA GAT TTG TGG GGC CAA GGG ACC ACG GTC ACC GTC-3'
AY179854.1	5'-TCT GAG GAC ACG GCC GTG TAT TAC TGT GCC AGA GTA GGA GCC TCT CAA GAA TAC TAT TAC GAT TCA TCT GGA TAT ATA GGT GCT TTC GAT ATC TGG GGC CAA GGG ACC ACG GTC ACC GTC-3'
AY179855.1	5'-TCT GAG GAC ACG GCC GTG TAT TAC TGT GCT AGA GAT TGG GGT TTT GGA GAA TTG AAT GGA TTT GAT TAT TGG GGC CAA GGG ACC ACG GTC ACC GTC-3'
AY179856.1	5'-TCT GAG GAC ACG GCC GTG TAT TAC TGT GCC AGT TTG ATT GGA GAT TAC TAC GAT TCA AGT GGT TAC CCA GAT AAT TAC GAA AGT GTT ATA AAA GAT TTT GAT TAC TGG GGC CAA GGG ACC ACG GTC ACC GTC-3'
AY179857.1	5'-TCT GAG GAC ACG GCC GTG TAT TAC TGT GCC AGA GTA TAC TGG GTT GGT GAT TAC GGA TAC TAC TAC TAC TAC ATG GAT GTG TGG GGC CAA GGG ACC ACG GTC ACC GTC-3'
AY179858.1	5'-TCT GAG GAC ACG GCC GTG TAT TAC TGT GCC AGA GAA ATG GTA GTT AGG GGT ACT TCA GGT TAC GGT TGG TTC GAT CCT TGG GGC CAA GGG ACC ACG GTC ACC GTC-3'
AY179859.1	5'-TCT GAG GAC ACG GCC GTG TAT TAC TGT GCT AGA GAT TTA AGA GGA TAT TAT GAA TTA AGA GGT GCC TTT GAT ATT TGG GGC CAA GGG ACC ACG GTC ACC GTC-3'
AY179860.1	5'-TCT GAG GAC ACG GCC GTG TAT TAC TGT GCA AGG GAT AGA GGA TAT AGT TAC GGT GGT GGT ATT GAT TAC TGG GGC CAA GGG ACC ACG GTC ACC GTC-3'
AY179861.1	5'-TCT GAG GAC ACG GCC GTG TAT TAC TGT GCC AGG GAT ATT CAT CCA ACC ATG TAT TAC TAC GAT TCT ACA TCT CCA AGG GGT GCA TTT GAT ATC TGG GGC CAA GGG ACC ACG GTC ACC GTC-3'
AY376075.1	5'-TCT GAG GAC ACG GCC GTG TAT TAC TGT GCT ATC ATC TAC GAT TAT TGG AGT CCT TTA TTT GTA GAT GTA TGG GGC CAA GGG ACC ACG GTC ACC GTC-3'
AY376091.1	5'-TCT GAG GAC ACG GCC GTG TAT TAC TGT GCA AGA TCT GAT CCT ACC TTG GCT GTA GGT GTG TTG CCT CCT CCT GAT TAC TGG GGC CAA GGG ACC ACG GTC ACC GTC-3'
AY376092.1	5'-TCT GAG GAC ACG GCC GTG TAT TAC TGT GCA AGA GGT CAT GGT GAT TAT GTC GAT TGG GGC CAA GGG ACC ACG GTC ACC GTC-3'
AY376098.1	5'-TCT GAG GAC ACG GCC GTG TAT TAC TGT GCC GGT TCA TAT TGT AAC GCT ACC TCT TGT AGT TTC TCA TTC GAT TAT TAC TAT CAT GCT TTA CAT GTA TGG GGC CAA GGG ACC ACG GTC ACC GTC-3'
AY376100.1	5'-TCT GAG GAC ACG GCC GTG TAT TAC TGT GCT AGG TCT GAT CCT ACA TTG GCT GTC GGA GTG TTG CCA CCT CCT GGA TTG TGG GGC CAA GGG ACC ACG GTC ACC GTC-3'
AY376104.1	5'-TCT GAG GAC ACG GCC GTG TAT TAC TGT GCT ATC TCA TTC TGT AAT AGT ACA AGT TGT AGT TTC TCT TTT GAT TAC TAC TAC TAC GCT ATG GGT GTT TGG GGC CAA GGG ACC ACG GTC ACC GTC-3'
AY392844.1	5'-TCT GAG GAC ACG GCC GTG TAT TAC TGT GCT AGG CCT AGG TTC CAA TAT AAG GAT GAT CCT TTT AAC ATC TGG GGC CAA GGG ACC ACG GTC ACC GTC-3'
AY392856.1	5'-TCT GAG GAC ACG GCC GTG TAT TAC TGT GCT AGG CAT TAC CAA GGT GCC TTT GAT ATC TGG GGC CAA GGG ACC ACG GTC ACC GTC-3'
AY392858.1	5'-TCT GAG GAC ACG GCC GTG TAT TAC TGT GCA ACC AGA GAA GGT TTT TGG GGC CAA GGG ACC ACG GTC ACC GTC-3'
AY392877.1	5'-TCT GAG GAC ACG GCC GTG TAT TAC TGT GCA CAA TTG GGT TTC GAT TAT GCA TCT GTT AAT AGT ACT TAT TTC GAT TTG TGG GGC CAA GGG ACC ACG GTC ACC GTC-3'
AY392878.1	5'-TCT GAG GAC ACG GCC GTG TAT TAC TGT GCT AGA TTG GAA ACC CCA GGT GCT TAT TAC TAT GCC ATG GAT ATT TGG GGC CAA GGG ACC ACG GTC ACC GTC-3'
AY392880.1	5'-TCT GAG GAC ACG GCC GTG TAT TAC TGT GCT ATC GAA ATT GAA GGA ACT TCT ATG ATT TCT TCA TTC GAT TTG TGG GGC CAA GGG ACC ACG GTC ACC GTC-3'
AY393000.1	5'-TCT GAG GAC ACG GCC GTG TAT TAC TGT GCA AGA GAT CAA TCT GTG GTT GCT CCT TCT ACC GGT GCC TTC GAT ATC TGG GGC CAA GGG ACC ACG GTC ACC GTC-3'
AY393001.1	5'-TCT GAG GAC ACG GCC GTG TAT TAC TGT GCC TCA AGA GAA GGA GTA TGG GGC CAA GGG ACC ACG GTC ACC GTC-3'
AY393004.1	5'-TCT GAG GAC ACG GCC GTG TAT TAC TGT GCC AGA AGG GAT GCC TCT ACC GTG GTC GAA GGT GCA TTT GAT ATA TGG GGC CAA GGG ACC ACG GTC ACC GTC-3'
AY393005.1	5'-TCT GAG GAC ACG GCC GTG TAT TAC TGT GCA AGT CCT TAC TCA TCA TCA TGG TCA ACT GCA GGA GCC TTA GAT GTT TGG GGC CAA GGG ACC ACG GTC ACC GTC-3'
AY393009.1	5'-TCT GAG GAC ACG GCC GTG TAT TAC TGT GCT AGG AGT GTG AGA GTA GGA TTA TAC GGA ATG GAT GTC TGG GGC CAA GGG ACC ACG GTC ACC GTC-3'
AY393010.1	5'-TCT GAG GAC ACG GCC GTG TAT TAC TGT GCC AGG GAT CCA AGA AGT ATG AGG GGT TAT TAT CAA ATG GAT GTC TGG GGC CAA GGG ACC ACG GTC ACC GTC-3'
AY393012.1	5'-TCT GAG GAC ACG GCC GTG TAT TAC TGT GCA AGA GAA CAT TAC AGG GAT ATT ACA GCC GAT GGA CCA GAT TTC GAT TAC TGG GGC CAA GGG ACC ACG GTC ACC GTC-3'
AY393019.1	5'-TCT GAG GAC ACG GCC GTG TAT TAC TGT GCT AGA GAA AAG ACT TGG TTA ACA CCT TAT TTC GAT TAT TGG GGC CAA GGG ACC ACG GTC ACC GTC-3'
AY393106.1	5'-TCT GAG GAC ACG GCC GTG TAT TAC TGT GCT AGA CCA TCA CAT ACA AAA TCT AGG TCT AGG ACT ACC TTG GAT TAT TGG GGC CAA GGG ACC ACG GTC ACC GTC-3'
AY393108.1	5'-TCT GAG GAC ACG GCC GTG TAT TAC TGT GCA AGA GGT GCC ACT GCC TGG TGG TTC GAT CCA TGG GGC CAA GGG ACC ACG GTC ACC GTC-3'
AY393115.1	5'-TCT GAG GAC ACG GCC GTG TAT TAC TGT GCC GCT GGT CCT CCT CCA AGG TAT TGT AGT TCT ACT CCA ACC TGT GAT GCA TTT GAT ATT TGG GGC CAA GGG ACC ACG GTC ACC GTC-3'
AY393121.1	5'-TCT GAG GAC ACG GCC GTG TAT TAC TGT GCT AGG GGA GGT GAT TAC ATC TGG CAA GAT TAT TGG GGC CAA GGG ACC ACG GTC ACC GTC-3'
AY393123.1	5'-TCT GAG GAC ACG GCC GTG TAT TAC TGT GCC AGA GAT GGT ATA TAC TCT TAC GGA GGA CCA CCT TTA TAC TGG GGC CAA GGG ACC ACG GTC ACC GTC-3'
AY393128.1	5'-TCT GAG GAC ACG GCC GTG TAT TAC TGT GCT AGA GAT ATA AGG GGT TAC TCA TAC GGT TAT TTT GAT TAC TGG GGC CAA GGG ACC ACG GTC ACC GTC-3'
AY393133.1	5'-TCT GAG GAC ACG GCC GTG TAT TAC TGT GCT AGA AGA GCA AGG AGT GTG ACA CAT TGG TCT GCC TTT GAT CCA TGG GGC CAA GGG ACC ACG GTC ACC GTC-3'
AY393135.1	5'-TCT GAG GAC ACG GCC GTG TAT TAC TGT GCA ACC GCT AAT ATT TTA AAC TTA AGA TAT CCA TCT TTA AAC ACT AAT CAT GAT TAT TGG GGC CAA GGG ACC ACG GTC ACC GTC-3'
AY393137.1	5'-TCT GAG GAC ACG GCC GTG TAT TAC TGT GCA AGG GCA ATA TTA CCT TTG GCT AGA CAA CCA GAT CCT AGA TTT GAT TAT TGG GGC CAA GGG ACC ACG GTC ACC GTC-3'
AY393138.1	5'-TCT GAG GAC ACG GCC GTG TAT TAC TGT GCA AGA GAT GGA CAT GCC TAC GAT ATT TTG ACA GGT TAT CCA AAC TGG TTC GAT CCA TGG GGC CAA GGG ACC ACG GTC ACC GTC-3'
AY393219.1	5'-TCT GAG GAC ACG GCC GTG TAT TAC TGT GCT AGG GAT ACT ACC GCT GGA GAT ACC CAT AGA TTT GGT GCT GAT AAT TGG TTC GAT CCT TGG GGC CAA GGG ACC ACG GTC ACC GTC-3'
AY393229.1	5'-TCT GAG GAC ACG GCC GTG TAT TAC TGT GCA AGA GGT GCA GTC GGA AGT GCA GCC GGT ACA TTC GAT TAC TGG GGC CAA GGG ACC ACG GTC ACC GTC-3'
AY393233.1	5'-TCT GAG GAC ACG GCC GTG TAT TAC TGT GCT AGA GAT GGT GGT TTA TAC GAT TAT ATT TGG GGA AGT AAT GCA TTC GAT ATA TGG GGC CAA GGG ACC ACG GTC ACC GTC-3'
AY393235.1	5'-TCT GAG GAC ACG GCC GTG TAT TAC TGT GCA ATG AGG TGG GAT AGT GCC ACC GAT GGT TTA GCC TCT GGT TTG GAT GTG TGG GGC CAA GGG ACC ACG GTC ACC GTC-3'
AY393236.1	5'-TCT GAG GAC ACG GCC GTG TAT TAC TGT GCA ACA GAT GTG GGA CAT TGT GAT GGT CAT TTG TGT GAA GTC GGT ACC TTC GAT CAT TGG GGC CAA GGG ACC ACG GTC ACC GTC-3'
AY393238.1	5'-TCT GAG GAC ACG GCC GTG TAT TAC TGT GCT ATC AGA TGG GAT TCT GCC ACC GAT GGT TTA GCT TAT AGA TTG GAT GTC TGG GGC CAA GGG ACC ACG GTC ACC GTC-3'
AY393243.1	5'-TCT GAG GAC ACG GCC GTG TAT TAC TGT GCC ACT GGT GGA GGA GCT GAT TAC GAT TTG ATA GAT TAT TGG GGC CAA GGG ACC ACG GTC ACC GTC-3'
AY393263.1	5'-TCT GAG GAC ACG GCC GTG TAT TAC TGT GCC AGA GCC GAA TAT TAT GAT AGG AAT GGA TAT CAA AGT TTC TAC TAT TAT GGT ATG GAT GTA TGG GGC CAA GGG ACC ACG GTC ACC GTC-3'
AY393266.1	5'-TCT GAG GAC ACG GCC GTG TAT TAC TGT GCT ATC GAA AGG GGT GAT ATC GTT GTC GTA GGT GAT TCA GCC ATG GGA ACA GCC CCA GAT ATA TGG GGC CAA GGG ACC ACG GTC ACC GTC-3'
AY393268.1	5'-TCT GAG GAC ACG GCC GTG TAT TAC TGT GCC AGG GAT TTA GGA GAT GGA TAC CCT GGA AGA GCT TTA GAT TAT TGG GGC CAA GGG ACC ACG GTC ACC GTC-3'
AY393269.1	5'-TCT GAG GAC ACG GCC GTG TAT TAC TGT GCC AGA GCT GTC GAT ATG GTA AGA GGA GTA ATC TTC GGA GCA TAC TAT TAC TAC GGA TTG GAT GTA TGG GGC CAA GGG ACC ACG GTC ACC GTC-3'
AY393337.1	5'-TCT GAG GAC ACG GCC GTG TAT TAC TGT GCT AGG ATG AGA AGT GCA GTT GAT TGG TAC TTC GAT GTC TGG GGC CAA GGG ACC ACG GTC ACC GTC-3'
AY393338.1	5'-TCT GAG GAC ACG GCC GTG TAT TAC TGT GCT AGA GCC TAC TAT TTT GAT AGG AAT GAT TAT AGT TAC CCT AAC TAC TAC TAC GCT ATG GAT GTT TGG GGC CAA GGG ACC ACG GTC ACC GTC-3'
AY393342.1	5'-TCT GAG GAC ACG GCC GTG TAT TAC TGT GCC AGG GAA TCA GCT GAA TAC TCA TCA TCA AAC AAC TGG TTC GAT CCA TGG GGC CAA GGG ACC ACG GTC ACC GTC-3'
AY393345.1	5'-TCT GAG GAC ACG GCC GTG TAT TAC TGT GCT GGA CAT TAT GAT ATT TGG TCT GGT CAT GGA GAA GTG AAT GGT TTG GAA GTG TGG GGC CAA GGG ACC ACG GTC ACC GTC-3'
AY393347.1	5'-TCT GAG GAC ACG GCC GTG TAT TAC TGT GCA AGG GAT AGT GGA TAC GAT TCA CAT TAT TGG GGC CAA GGG ACC ACG GTC ACC GTC-3'
AY393350.1	5'-TCT GAG GAC ACG GCC GTG TAT TAC TGT GCA AGT ACA GAT TAC GAT TAC TTC GAT TCA AGG GGT TAC AAT AAC TAC TAT TAC GGT ATG GAT GTC TGG GGC CAA GGG ACC ACG GTC ACC GTC-3'
AY393352.1	5'-TCT GAG GAC ACG GCC GTG TAT TAC TGT GCT ACA GAA CCT CCT GTT AGG TTT GGA GCA GGT ACA TTC TTC TTT GAT TGG GGC CAA GGG ACC ACG GTC ACC GTC-3'
AY393353.1	5'-TCT GAG GAC ACG GCC GTG TAT TAC TGT GCA ACA TCT TGG GGA ATT ACA GGT ACA ACT GGA GAT TAC TAC TAC GCT ATG GAT GTA TGG GGC CAA GGG ACC ACG GTC ACC GTC-3'
AY393355.1	5'-TCT GAG GAC ACG GCC GTG TAT TAC TGT GCT ACA GGT GGA TTT TCT GAT AGT CCT TAC GGT ATG GAT GGA TGG GGC CAA GGG ACC ACG GTC ACC GTC-3'
AY393356.1	5'-TCT GAG GAC ACG GCC GTG TAT TAC TGT GCC AGT GAA GAT CAT GGT GAT ATA TAC GGT ATG GAT GTA TGG GGC CAA GGG ACC ACG GTC ACC GTC-3'
AY393358.1	5'-TCT GAG GAC ACG GCC GTG TAT TAC TGT GCC ACC GAT CCT CAT TGG GGC CAA GGG ACC ACG GTC ACC GTC-3'
AY393359.1	5'-TCT GAG GAC ACG GCC GTG TAT TAC TGT GCC ACC AAA GTA AGT GGT ACA GGA GCC TAT TTT GAT ACA TGG GGC CAA GGG ACC ACG GTC ACC GTC-3'
AY393360.1	5'-TCT GAG GAC ACG GCC GTG TAT TAC TGT GCA CCT GAT AGG GGT AGT GGT GGA AGG AGG GGT TTT GCC CCT TGG GGC CAA GGG ACC ACG GTC ACC GTC-3'
AY393365.1	5'-TCT GAG GAC ACG GCC GTG TAT TAC TGT GTC AGG CAA GGA TCA AAA AAG TTC AAT TGG TTC GAT CCA TGG GGC CAA GGG ACC ACG GTC ACC GTC-3'
AY393367.1	5'-TCT GAG GAC ACG GCC GTG TAT TAC TGT GCT AGG GTG GGA GTC TCT GGT TCA ACA GGA TTA GCA TTC TGG GGC CAA GGG ACC ACG GTC ACC GTC-3'
AY393371.1	5'-TCT GAG GAC ACG GCC GTG TAT TAC TGT GCT AGA GGA GAT AGG AGA TCT ATG ATG ATG ATC GTG TGG GGC CAA GGG ACC ACG GTC ACC GTC-3'
AY393372.1	5'-TCT GAG GAC ACG GCC GTG TAT TAC TGT GCC ACA GGA TTA ACC CAA GCA GCA CCA GGT GCC GAT TGG GGC CAA GGG ACC ACG GTC ACC GTC-3'
AY393373.1	5'-TCT GAG GAC ACG GCC GTG TAT TAC TGT GCT AGA GAA AGG GGT TTA GCC GTG GCA GGA ATC GAA TAC TGG GGC CAA GGG ACC ACG GTC ACC GTC-3'
AY393376.1	5'-TCT GAG GAC ACG GCC GTG TAT TAC TGT GCC AGA GAT TTG AGA AAG AGG GGA GAA TTA TTA TTT GAT TAC CAT TAT GGA ATG GAT GTT TGG GGC CAA GGG ACC ACG GTC ACC GTC-3'
AY393379.1	5'-TCT GAG GAC ACG GCC GTG TAT TAC TGT GCT TCT GAT CCA TAT TGG GGC CAA GGG ACC ACG GTC ACC GTC-3'
AY393381.1	5'-TCT GAG GAC ACG GCC GTG TAT TAC TGT GCC AGA GTA TTA TAC TGT GGA GGA GAT TGT CAT TAC TTC GAT CAT TGG GGC CAA GGG ACC ACG GTC ACC GTC-3'
AY393495.1	5'-TCT GAG GAC ACG GCC GTG TAT TAC TGT GCT TCT CCA GAT ACA CAT TTC GAT TAT TGG GGC CAA GGG ACC ACG GTC ACC GTC-3'
AY393496.1	5'-TCT GAG GAC ACG GCC GTG TAT TAC TGT GCA AGG GAT GCC TTG GGT CCA GGT GAT GGA TAT AAC TAC TTC GAT TAT TGG GGC CAA GGG ACC ACG GTC ACC GTC-3'
AY393504.1	5'-TCT GAG GAC ACG GCC GTG TAT TAC TGT GCC GCC TCA AGA GGA GAT ACC TAT TTC GAT TAT TGG GGC CAA GGG ACC ACG GTC ACC GTC-3'
AY393514.1	5'-TCT GAG GAC ACG GCC GTG TAT TAC TGT GCT AGA GAT AGG AAT CAA TTG GTT GAT TAT TGG GGC CAA GGG ACC ACG GTC ACC GTC-3'
AY393516.1	5'-TCT GAG GAC ACG GCC GTG TAT TAC TGT GCT GCC TCA GGT GGA GAT TCA TAT TTC GAT TAC TGG GGC CAA GGG ACC ACG GTC ACC GTC-3'
AY393517.1	5'-TCT GAG GAC ACG GCC GTG TAT TAC TGT GCT GCA TCA GGA GGT GAT ACA TAT TTT GAT TAT TGG GGC CAA GGG ACC ACG GTC ACC GTC-3'
AY393518.1	5'-TCT GAG GAC ACG GCC GTG TAT TAC TGT GCT GCT TCT AGG GGA GAT GCA TAC TTC GAT TAT TGG GGC CAA GGG ACC ACG GTC ACC GTC-3'
AY393528.1	5'-TCT GAG GAC ACG GCC GTG TAT TAC TGT GCT AGA ACT AAT TGG AAC TAT GCT GGA GAA GAT TAC TGG GGC CAA GGG ACC ACG GTC ACC GTC-3'
AY393538.1	5'-TCT GAG GAC ACG GCC GTG TAT TAC TGT GCC AGA GAT CCT GAT CAT TCA GGT TCA TAT CCA GGT GGT GAT TAT TGG GGC CAA GGG ACC ACG GTC ACC GTC-3'
AY393539.1	5'-TCT GAG GAC ACG GCC GTG TAT TAC TGT GCT AGA GTT CCT GTT TAT ATC GCC GTA GCT GGT CCA GCT AGA TAT GCT TTT GAT TAT TGG GGC CAA GGG ACC ACG GTC ACC GTC-3'
AY393543.1	5'-TCT GAG GAC ACG GCC GTG TAT TAC TGT GCC GCT TCT AGG GGT GAT AGT TAT TTT GAT TAC TGG GGC CAA GGG ACC ACG GTC ACC GTC-3'
AY393545.1	5'-TCT GAG GAC ACG GCC GTG TAT TAC TGT GCC GCA TCT AGG GGA GAT ACA TAC TTG GAT TAC TGG GGC CAA GGG ACC ACG GTC ACC GTC-3'
AY393604.1	5'-TCT GAG GAC ACG GCC GTG TAT TAC TGT GTA GTC GTT ATC CCT ACT ATA TTA TTG ATA TCT TGG GGC CAA GGG ACC ACG GTC ACC GTC-3'
AY393611.1	5'-TCT GAG GAC ACG GCC GTG TAT TAC TGT GCT GGT GAT TAC TAT GAT AGG TCT GGA TAT TAC TAC AGA AGG CCT TAT TAT TTT GAT TAC TGG GGC CAA GGG ACC ACG GTC ACC GTC-3'
AY393612.1	5'-TCT GAG GAC ACG GCC GTG TAT TAC TGT GCC AGA GAT AAG GAA GTA GTC GAT CAT TAC GGT GAT GAT ATA GCA TAC AAT TAC GGA ATG GAT GTC TGG GGC CAA GGG ACC ACG GTC ACC GTC-3'
AY393614.1	5'-TCT GAG GAC ACG GCC GTG TAT TAC TGT GTC ACT GGT GAT TGT GGA GAT GGT TTC TGT AGT AAA TAT TAT AAC TAT AAC ATG GAT GTG TGG GGC CAA GGG ACC ACG GTC ACC GTC-3'
AY393628.1	5'-TCT GAG GAC ACG GCC GTG TAT TAC TGT GCA CAA GTG CAA CCA GCA GCC ACT GAT CAT TAC TAC GGA ATG GAT GTT TGG GGC CAA GGG ACC ACG GTC ACC GTC-3'
AY393632.1	5'-TCT GAG GAC ACG GCC GTG TAT TAC TGT GCC AGA GTA TTG TCT AAT AAC GAT GGA AGT AAT TGT TTC GAT CCA TGG GGC CAA GGG ACC ACG GTC ACC GTC-3'
AY393639.1	5'-TCT GAG GAC ACG GCC GTG TAT TAC TGT GCC AGA CCT AGA GGA TAC TCT TAC GGT ACC GAT CCA TTT GAT TAC TGG GGC CAA GGG ACC ACG GTC ACC GTC-3'
AY466503.1	5'-TCT GAG GAC ACG GCC GTG TAT TAC TGT GCT AGA GGA AGT AAT GAT TAC GGT GAT AAT GTG CCA GTC CAA CCA TAT CAT TAT TGG GGC CAA GGG ACC ACG GTC ACC GTC-3'
AY485361.1	5'-TCT GAG GAC ACG GCC GTG TAT TAC TGT GCA AGG AAT TCA GGA TAT AGT ATT TCT AGA GAT GTG TAC TGG GGC CAA GGG ACC ACG GTC ACC GTC-3'
AY515000.1	5'-TCT GAG GAC ACG GCC GTG TAT TAC TGT GCA GCA GAT CCA TGG GAA TTA AAC GCC TTT AAC GTA TGG GGC CAA GGG ACC ACG GTC ACC GTC-3'
AY393643.1	5'-TCT GAG GAC ACG GCC GTG TAT TAC TGT GCA AGG AGG AAT AGT GGT TAC GAT TTC CAT TGG TTT GAT CCA TGG GGC CAA GGG ACC ACG GTC ACC GTC-3'
AY393645.1	5'-TCT GAG GAC ACG GCC GTG TAT TAC TGT GCT TCA GGA CAA ATC AGG GGT AGG GGT GAA GAT TTG GAA TCT TGG GGC CAA GGG ACC ACG GTC ACC GTC-3'
AY393654.1	5'-TCT GAG GAC ACG GCC GTG TAT TAC TGT GCA AGG GAT TCT TCT GCC TAT AGA GGT TGG AAC TAT TAT TAC GCC ATG GAT GTC TGG GGC CAA GGG ACC ACG GTC ACC GTC-3'
AY393657.1	5'-TCT GAG GAC ACG GCC GTG TAT TAC TGT GCC AGA GGA ATC AGA GAA ATT ACT TTG GAT AAT TAT TAT TAT CAT GCA ATG GAT GTG TGG GGC CAA GGG ACC ACG GTC ACC GTC-3'
AY393660.1	5'-TCT GAG GAC ACG GCC GTG TAT TAC TGT GCC AAG GAA AGG GGA GAA TGG TCT TTA AGA GAT GTG AAA CAA TAT GTT ATG GAT GTA TGG GGC CAA GGG ACC ACG GTC ACC GTC-3'
AY393667.1	5'-TCT GAG GAC ACG GCC GTG TAT TAC TGT GCA ACA TCA CCA GGA TTA TTG GCT GCC GGA AAA CAT TGG TTC GAA ACT TGG GGC CAA GGG ACC ACG GTC ACC GTC-3'
AY393670.1	5'-TCT GAG GAC ACG GCC GTG TAT TAC TGT GCT GCA GAA GAA TAT AGT ACT ACA TAT TAT GGA GCA GGT AGT TTG GAA AGT TGG GGC CAA GGG ACC ACG GTC ACC GTC-3'
AY393672.1	5'-TCT GAG GAC ACG GCC GTG TAT TAC TGT GCA TTG TCT ACA GTC AGG GGA GTC ACC TGG GTT CCA TAC GAT TAT GGA ATG GAT GTA TGG GGC CAA GGG ACC ACG GTC ACC GTC-3'
AY393678.1	5'-TCT GAG GAC ACG GCC GTG TAT TAC TGT GCA GGT GTT GGT AAT CAA TAC GGT TTC ATG GGA GAT TAT TAC GGT TTA GAT GTT TGG GGC CAA GGG ACC ACG GTC ACC GTC-3'
AY393682.1	5'-TCT GAG GAC ACG GCC GTG TAT TAC TGT GCA AGA GAT TGT TTG GAA GTC CCA GTC TCA GGA GTC TTT AGT GAT GCC AGG GAA AAC TGG TTC GAT CCA TGG GGC CAA GGG ACC ACG GTC ACC GTC-3'
AY393683.1	5'-TCT GAG GAC ACG GCC GTG TAT TAC TGT GCT AGG TCA TTG GAT GCC ACT CCA ACT TTA TAC TAT TTT GAT TAC TGG GGC CAA GGG ACC ACG GTC ACC GTC-3'
AY393687.1	5'-TCT GAG GAC ACG GCC GTG TAT TAC TGT GCT AGG GAT GAT TTA GAT TAC TAT GAT AGT AGT GGA TAC GAT TAT TGG GGC CAA GGG ACC ACG GTC ACC GTC-3'
AY393688.1	5'-TCT GAG GAC ACG GCC GTG TAT TAC TGT GCA ACA CCT GGA AGA GGA ATT GAA GGA GCT TTC CAT TTC TGG GGC CAA GGG ACC ACG GTC ACC GTC-3'
AY393689.1	5'-TCT GAG GAC ACG GCC GTG TAT TAC TGT GCT AGA GCT GAT TCT TTT TAC GAT TTC AGT TCA GGT TAT CCA AAA TTC GAT TAT TGG GGC CAA GGG ACC ACG GTC ACC GTC-3'
AY393692.1	5'-TCT GAG GAC ACG GCC GTG TAT TAC TGT GCC AGG GGT CAA GGT AGT AGT TCT AGT AGG TTT CCA TTT GAT TAC TGG GGC CAA GGG ACC ACG GTC ACC GTC-3'
AY393693.1	5'-TCT GAG GAC ACG GCC GTG TAT TAC TGT GTT AGA GAA ACT GGA GGA TTT GAT TAC TGG GGC CAA GGG ACC ACG GTC ACC GTC-3'
AY393694.1	5'-TCT GAG GAC ACG GCC GTG TAT TAC TGT GCT TTA TTA GGT ACT TGG AAT CCT TGG GGC CAA GGG ACC ACG GTC ACC GTC-3'
AY515004.1	5'-TCT GAG GAC ACG GCC GTG TAT TAC TGT GCA ACA GAA CCT ATA CCA TTG TCA GGA AAC AGG GGT TAC TTT GAT TAC TGG GGC CAA GGG ACC ACG GTC ACC GTC-3'
AY515006.1	5'-TCT GAG GAC ACG GCC GTG TAT TAC TGT GCC AGA GGT GGT CCT GTG TTG CAA TCA GAT GAT TTT TGG AAC GGT TAC CCA CCA ATG GAT GTG TGG GGC CAA GGG ACC ACG GTC ACC GTC-3'
AY515008.1	5'-TCT GAG GAC ACG GCC GTG TAT TAC TGT GCA AAA GGA GGA GAA GAT GGT GAT TAC TTA AGT GAT CCT TTC TAT TAC AAC CAT GGA ATG GAT GTC TGG GGC CAA GGG ACC ACG GTC ACC GTC-3'
AY515010.1	5'-TCT GAG GAC ACG GCC GTG TAT TAC TGT GCA TCA CCA TAT CCA AAT GAT TAT AAT GAT TAT GCA CCA GAA GAA GGA ATG TCA TGG TAC TTT GAT TTA TGG GGC CAA GGG ACC ACG GTC ACC GTC-3'
AY515012.1	5'-TCT GAG GAC ACG GCC GTG TAT TAC TGT GCC TCT AAT TCA ATT GCT GGT GTA GCC GCC GCT GGA GAT TAT GCA GAT TAT GAT GGA GGA TAC TAC TAT GAT ATG GAT GTC TGG GGC CAA GGG ACC ACG GTC ACC GTC-3'
AY539808.1	5'-TCT GAG GAC ACG GCC GTG TAT TAC TGT GCA AGG GAT TTT GGA CCT GAT TGG GAA GAT GGT GAT TCT TAC GAT GGA AGT GGT AGG GGA TTT TTT GAT TTT TGG GGC CAA GGG ACC ACG GTC ACC GTC-3'
AY553640.1	5'-TCT GAG GAC ACG GCC GTG TAT TAC TGT GCC AGG GGT GGT GAT TAT GAT TAT GTG TGG GGA AGT TAT AGG TCA AAT GAT GCT TTC GAT ATC TGG GGC CAA GGG ACC ACG GTC ACC GTC-3'
AY555497.1	5'-TCT GAG GAC ACG GCC GTG TAT TAC TGT GCC AGA AGT CCA TAT TCA AGT TTA ACA GAT ACC TAC TAT TAC TAC ATG GAT TTG TGG GGC CAA GGG ACC ACG GTC ACC GTC-3'
AY557623.1	5'-TCT GAG GAC ACG GCC GTG TAT TAC TGT GCA AGG GGT GGA GAT ATA GTG GTA GTA CCT GCA GCT ATG AGT TAC TAC TAT TAT GGA ATG GAT GTT TGG GGC CAA GGG ACC ACG GTC ACC GTC-3'
AY557624.1	5'-TCT GAG GAC ACG GCC GTG TAT TAC TGT GCT AGG GGA GGT CCT TAC GAT TAC GTG TGG GGA TCA TAT AGG CCA AAC GAT GCA TTT GAT ATC TGG GGC CAA GGG ACC ACG GTC ACC GTC-3'
AY557625.1	5'-TCT GAG GAC ACG GCC GTG TAT TAC TGT GCC AGA GCA ATG GTT AGA GGA GTA ATT ACC TAC TAC TAC TAT TAC TAC TAT ATG GAT GTG TGG GGC CAA GGG ACC ACG GTC ACC GTC-3'
AY557626.1	5'-TCT GAG GAC ACG GCC GTG TAT TAC TGT GCT AGA GGT ATG GTG AGA GGA GTG ATA ACT TAT TAC TAC TAC TAT TAT TAT ATG GAT GTG TGG GGC CAA GGG ACC ACG GTC ACC GTC-3'
AY557627.1	5'-TCT GAG GAC ACG GCC GTG TAT TAC TGT GCC AGG GGT GCC GAT ATT GTA GTG GTC CCT GCA GCA ATG GGA TAT TAT TAC TAT GGA ATG GAT GTT TGG GGC CAA GGG ACC ACG GTC ACC GTC-3'
AY561708.1	5'-TCT GAG GAC ACG GCC GTG TAT TAC TGT GCT AGG GTG TCA GGT AAT TCT CAT TTT GAT TAT TGG GGC CAA GGG ACC ACG GTC ACC GTC-3'
AY574947.1	5'-TCT GAG GAC ACG GCC GTG TAT TAC TGT GCC AGA GCC ATG GTC CAA GGT GTG ATC CAA ACT TAT TAC TAT TAC TAC TAT ATG GAT GTC TGG GGC CAA GGG ACC ACG GTC ACC GTC-3'
AY577293.1	5'-TCT GAG GAC ACG GCC GTG TAT TAC TGT GCA AGA GTG AGA TAT TCA AAT GGT TAT TAT CCT TTC GAT ATT TGG GGC CAA GGG ACC ACG GTC ACC GTC-3'
AY577304.1	5'-TCT GAG GAC ACG GCC GTG TAT TAC TGT GCC AGA AGT TAC TCT ACC GGA TGG AAC TAC TTC GAT TAC TGG GGC CAA GGG ACC ACG GTC ACC GTC-3'
AY640505.1	5'-TCT GAG GAC ACG GCC GTG TAT TAC TGT GCT AGA GGA AGA ATG GAT CAA TTG CCA CCT TAT TAT TAC TAT TAT ATG GAT GTA TGG GGC CAA GGG ACC ACG GTC ACC GTC-3'
AY685267.1	5'-TCT GAG GAC ACG GCC GTG TAT TAC TGT GGA AGG GCC CCT CCA ACT ACC TTG GGT CCT TTA TTT TAT TAT TTC ATA GAT GTT TGG GGC CAA GGG ACC ACG GTC ACC GTC-3'
AY686873.1	5'-TCT GAG GAC ACG GCC GTG TAT TAC TGT GCC AGG GAA CAA TTG AAC TAT TAT AAT TAC TAC GAT TCT TCA GGT TAC CAT TAC TGG GGC CAA GGG ACC ACG GTC ACC GTC-3'
AY866556.1	5'-TCT GAG GAC ACG GCC GTG TAT TAC TGT GTA ACA GCT CCT GAT GAT ACC GGA ACT ATC TTA GCT AGG CAT AAT AGA TAT TAT TTT GAT TCT TGG GGC CAA GGG ACC ACG GTC ACC GTC-3'
AY866559.1	5'-TCT GAG GAC ACG GCC GTG TAT TAC TGT GCC AGG GCC CCA AGA GGT ACT TCT ACA ATA GCC GCA AGA TTC AAT AGG TAC TTC TTT GAT AGT TGG GGC CAA GGG ACC ACG GTC ACC GTC-3'
AY866560.1	5'-TCT GAG GAC ACG GCC GTG TAT TAC TGT GCT AGA GTG TTA GGA GGT ACA AGG TTA TAT TAT GCC TTG AAC GTA TGG GGC CAA GGG ACC ACG GTC ACC GTC-3'
AY866561.1	5'-TCT GAG GAC ACG GCC GTG TAT TAC TGT GCA AGG GTT TTC GGA GGA ACC AGA TTA TAC TAT GCT TTA AAC GTT TGG GGC CAA GGG ACC ACG GTC ACC GTC-3'
AY866564.1	5'-TCT GAG GAC ACG GCC GTG TAT TAC TGT GTC TCT GCA CCT AGG GAT ACT AGT ACT ATC GCA GCT AGA TTC AAT AGG TAC TTC TTT GAT ACT TGG GGC CAA GGG ACC ACG GTC ACC GTC-3'
AY866566.1	5'-TCT GAG GAC ACG GCC GTG TAT TAC TGT GCT TCA GCA CCT AGA GAT ACC TCA ACA ATC GCC GCT AGG TTT AAT AGA TAC TTC TTC GAT TTT TGG GGC CAA GGG ACC ACG GTC ACC GTC-3'
AY866570.1	5'-TCT GAG GAC ACG GCC GTG TAT TAC TGT GCT AGG GTA GTT GGA GGA ACA AGA TCA TAC TAT GCA TTG GGT TTC TGG GGC CAA GGG ACC ACG GTC ACC GTC-3'
AY866599.1	5'-TCT GAG GAC ACG GCC GTG TAT TAC TGT GCC AAG GCC CCA AGG GGA ACC TCT ACC ATC GCT GCA AGG TTC AAT AGG TAT TTT TTC GAT AGT TGG GGC CAA GGG ACC ACG GTC ACC GTC-3'
AY866675.1	5'-TCT GAG GAC ACG GCC GTG TAT TAC TGT GCT AGA CAT AGA GGT GGT ACT TTA CCA TAC TAC TAC TTT GAT GTG TGG GGC CAA GGG ACC ACG GTC ACC GTC-3'
AY866684.1	5'-TCT GAG GAC ACG GCC GTG TAT TAC TGT GCT AGA GAT TAT GGT GGT ACC AGG CAT TAT TAT GCT TTG GAT GCC TGG GGC CAA GGG ACC ACG GTC ACC GTC-3'
AY866690.1	5'-TCT GAG GAC ACG GCC GTG TAT TAC TGT GCA AGA GAT AGA GGA GGA ACC AGG CAT CAT TAC TAC ATG GAT GTG TGG GGC CAA GGG ACC ACG GTC ACC GTC-3'
AY866836.1	5'-TCT GAG GAC ACG GCC GTG TAT TAC TGT GTG GGA GCA CCA AGG GAT ACC AGT ACT ATT GCC GCT AGG TTT AAT AGG TAT TTT TTC GAT TCA TGG GGC CAA GGG ACC ACG GTC ACC GTC-3'
AY866851.1	5'-TCT GAG GAC ACG GCC GTG TAT TAC TGT GCC AGG GCT TTT GGA GGT ACA AGA CAT TAT TAC AGT ATG GCT GTT TGG GGC CAA GGG ACC ACG GTC ACC GTC-3'
AY866905.1	5'-TCT GAG GAC ACG GCC GTG TAT TAC TGT GTA AAG GCC CCT CCA GGA ACA TCT ACT ATA GCT GCC AGA TTC AAC AGA TAC TTC TTT GAT TCT TGG GGC CAA GGG ACC ACG GTC ACC GTC-3'
AY866734.1	5'-TCT GAG GAC ACG GCC GTG TAT TAC TGT GCT AGG GGA GTG GCA GGT ATA GCT AGT AGA AGA CAT GCA TAT GAT ATC TGG GGC CAA GGG ACC ACG GTC ACC GTC-3'
AY866752.1	5'-TCT GAG GAC ACG GCC GTG TAT TAC TGT GCC AGA GGA AAG GAT TGT AGG GCT AAT AAC TGT TAT TTG TCA GAA AGG AAC AAC TGG TTT GAT CCA TGG GGC CAA GGG ACC ACG GTC ACC GTC-3'
AY866755.1	5'-TCT GAG GAC ACG GCC GTG TAT TAC TGT GCA AAG TTA CCT TCT GGT AGT TAT TAC GAT TAC TTT GAT TCA TGG GGC CAA GGG ACC ACG GTC ACC GTC-3'
AY921003.1	5'-TCT GAG GAC ACG GCC GTG TAT TAC TGT GCT AGA GGT GGA TGG TGT ACC GGT GAT TGT GAT GCA AGG ACC TTT GTG TGG TTC GAA CCT TGG GGC CAA GGG ACC ACG GTC ACC GTC-3'
AY927663.1	5'-TCT GAG GAC ACG GCC GTG TAT TAC TGT GCT AGG GAT ACA GGA AAT CAT TAT TTC GAT TAC TGG GGC CAA GGG ACC ACG GTC ACC GTC-3'
AY927666.1	5'-TCT GAG GAC ACG GCC GTG TAT TAC TGT GCT AGG GAT CCT GTG GAT TGT TCT GGA GGA TCT TGT TAC TTA TCA TGG TTT GAT CCA TGG GGC CAA GGG ACC ACG GTC ACC GTC-3'
AY927668.1	5'-TCT GAG GAC ACG GCC GTG TAT TAC TGT GCC AGA GGT CCT GAT ACA GGT GGA TAT TAT TAC TTC TAC TGG GGC CAA GGG ACC ACG GTC ACC GTC-3'
AY941846.1	5'-TCT GAG GAC ACG GCC GTG TAT TAC TGT GCT AGA GGA AAT TAT GAT AGT TCA GGT TAT GAT GAT GCT TTT GAT ATC TGG GGC CAA GGG ACC ACG GTC ACC GTC-3'
AY994079.1	5'-TCT GAG GAC ACG GCC GTG TAT TAC TGT GCT AGA AAC CCT TTG TGG TCA GGA TTG TAC GAT GAT TAT GAT TGG GCT GCA TTT GAT TAT TGG GGC CAA GGG ACC ACG GTC ACC GTC-3'
AY994081.1	5'-TCT GAG GAC ACG GCC GTG TAT TAC TGT GCA AGG GTT GAA TAC GGT GTG GGA TTA AGA TAT TGG GGC CAA GGG ACC ACG GTC ACC GTC-3'
AY996332.1	5'-TCT GAG GAC ACG GCC GTG TAT TAC TGT GCT AGG GTT ATT GGA TCT ACT GGT GAT AAC TCT GGA AAC TAT TAC TTT TAT TGG GGC CAA GGG ACC ACG GTC ACC GTC-3'
AY996338.1	5'-TCT GAG GAC ACG GCC GTG TAT TAC TGT GCA AGA GGA GGT TTC GAT ATG GTG ACT TAT TCT ATC AGA TCT ATT ATC GAT TCA TGG GGC CAA GGG ACC ACG GTC ACC GTC-3'
AY998726.1	5'-TCT GAG GAC ACG GCC GTG TAT TAC TGT GCC AGA GGT GGT GAT TAT GAT TAT ATC TGG GGA TCA TAC AGG GCC TCA GAT GCC TTT GAT ATT TGG GGC CAA GGG ACC ACG GTC ACC GTC-3'
AY998743.1	5'-TCT GAG GAC ACG GCC GTG TAT TAC TGT GCT AGG GAA AGA GTG GGA GCA TAT ACC TCT TCA TGG TAC GGT GAT TAT GTG TCT TTC GAT TAT TGG GGC CAA GGG ACC ACG GTC ACC GTC-3'
AY999997.1	5'-TCT GAG GAC ACG GCC GTG TAT TAC TGT GCT AAT AGA AGA GCT GAT GAT AAG GGA ATC AAT GAT GCA TTT GAT ATC TGG GGC CAA GGG ACC ACG GTC ACC GTC-3'
BC016381.1	5'-TCT GAG GAC ACG GCC GTG TAT TAC TGT GCC AGA GAT TTG GCC TTG TAT GAA TTA TGG TCT GGT TTT CAT ACT GAT GAA AAA TAC TAC GGA TTG GAT GTT TGG GGC CAA GGG ACC ACG GTC ACC GTC-3'
BC025314.1	5'-TCT GAG GAC ACG GCC GTG TAT TAC TGT GCA TCA AGA TTT ATA TCA GAA ACT AAT TTT TGT TTC AAG TTC TGG GGC CAA GGG ACC ACG GTC ACC GTC-3'
BC026038.1	5'-TCT GAG GAC ACG GCC GTG TAT TAC TGT GCT AGG GAA GGA AGT GGA GTT GTG GTG CCA GTC CAT AAG GCA GGT GCC TTG GAT ATG TGG GGC CAA GGG ACC ACG GTC ACC GTC-3'
AY957515.1	5'-TCT GAG GAC ACG GCC GTG TAT TAC TGT GCC ACT GCT GGA GAT GTC GCC AGT ACA TAC TCA GGA TCT CAT TGG TTC GAT CCA TGG GGC CAA GGG ACC ACG GTC ACC GTC-3'
BM955942.1	5'-TCT GAG GAC ACG GCC GTG TAT TAC TGT CCA GTG ATG TTA TTG CAA ATT CAT ATA TCT AGG TCT ACC GTG AAC GTG TCT ACT TCT AGA GGA ACC CCT CCT TCA ACT TGG GGC CAA GGG ACC ACG GTC ACC GTC-3'
BC062336.1	5'-TCT GAG GAC ACG GCC GTG TAT TAC TGT GCC AGT CCA GCT ACT GGA GAT ACC AAG TTC TAC TTT GAT TAC TGG GGC CAA GGG ACC ACG GTC ACC GTC-3'
BC067091.1	5'-TCT GAG GAC ACG GCC GTG TAT TAC TGT GTA AGA GAA TCA TTT ACT ACC GTT TTC GGA GTA CCT ACT TTA CAT TAT TTA GAT TCT TGG GGC CAA GGG ACC ACG GTC ACC GTC-3'
BC069016.1	5'-TCT GAG GAC ACG GCC GTG TAT TAC TGT GCA AGG GCC CCA AGG AAC GCA TTT TAT TAT GAA AGT AGT GGT TAC TTG TAT TTC GAT TTA TGG GGC CAA GGG ACC ACG GTC ACC GTC-3'
BC075846.1	5'-TCT GAG GAC ACG GCC GTG TAT TAC TGT GCA ACA AGG TCT ATA ACA GGA ACA GAT TAT TTC TTC GAA GAT TGG GGC CAA GGG ACC ACG GTC ACC GTC-3'
BC090939.1	5'-TCT GAG GAC ACG GCC GTG TAT TAC TGT GCT ACA GGA GTC TTC ATC AGG AGG ATA GCA GCC AGA TTA GGT GGT GAT TAC TGG GGC CAA GGG ACC ACG GTC ACC GTC-3'
D16837.1	5'-TCT GAG GAC ACG GCC GTG TAT TAC TGT GCT AGA TCT AAG GTG AAC TTC TCA GGT TGG TAT TAT TAC TGG GGC CAA GGG ACC ACG GTC ACC GTC-3'
DQ021405.1	5'-TCT GAG GAC ACG GCC GTG TAT TAC TGT GCC AGA GAA GGT AAT TTG AAT TGG TTG GAT CCT TGG GGC CAA GGG ACC ACG GTC ACC GTC-3'
DQ065618.1	5'-TCT GAG GAC ACG GCC GTG TAT TAC TGT GCA TCA GCA ACA GGA AGA TTC ACA GTC TTC AGT AGG TTG TTT TAC TTA GAT CCA TGG GGC CAA GGG ACC ACG GTC ACC GTC-3'
DQ065627.1	5'-TCT GAG GAC ACG GCC GTG TAT TAC TGT GTC GGA AGT GGA TCT TTC TAT TAT TTC GAT GAA TGG GGC CAA GGG ACC ACG GTC ACC GTC-3'
DQ065628.1	5'-TCT GAG GAC ACG GCC GTG TAT TAC TGT GCC GAA TCA GGT GCC TTT TAT TAT TTT ACC AGT TGG GGC CAA GGG ACC ACG GTC ACC GTC-3'
DQ065647.1	5'-TCT GAG GAC ACG GCC GTG TAT TAC TGT GCC AGA AGT AGA GAT ATA GCA CCT GAA AAT TAT TAC TAC GGT ATG GAT GTA TGG GGC CAA GGG ACC ACG GTC ACC GTC-3'
DQ065656.1	5'-TCT GAG GAC ACG GCC GTG TAT TAC TGT GCT AGA GGT CCA TTA AGA GTG GCA TGG GAT GTT TGG GGC CAA GGG ACC ACG GTC ACC GTC-3'
DQ065663.1	5'-TCT GAG GAC ACG GCC GTG TAT TAC TGT GCC AGG GAT AGG TAC TGT AGT TCA ACC AGT TGT TAC GAA TTG GAT TAC TGG GGC CAA GGG ACC ACG GTC ACC GTC-3'
DQ065677.1	5'-TCT GAG GAC ACG GCC GTG TAT TAC TGT GCC AGA TGG GAT ATG GGT TTA TAC TAC TTC GAT TAC TGG GGC CAA GGG ACC ACG GTC ACC GTC-3'
DQ065705.1	5'-TCT GAG GAC ACG GCC GTG TAT TAC TGT GCA AGA GGA GGT ATA GTG GTC GCA GCA GCT GAA GAT TGG GGC CAA GGG ACC ACG GTC ACC GTC-3'
DQ097895.1	5'-TCT GAG GAC ACG GCC GTG TAT TAC TGT GCC AGA GAT CAA AAA GGT AGA GTT TCA ATC CCA CCT TAC TAT TAT TAC TAT TAT GGA ATG GAT GTC TGG GGC CAA GGG ACC ACG GTC ACC GTC-3'
DQ100681.1	5'-TCT GAG GAC ACG GCC GTG TAT TAC TGT GCT GCC CAT GGT TAC GAA AAC GGT GGA AGA TTT GCC GTC GAT CCA TGG GGC CAA GGG ACC ACG GTC ACC GTC-3'
DQ100705.1	5'-TCT GAG GAC ACG GCC GTG TAT TAC TGT GCC ACC GCC GAT GAT TTC TGG AGT GGT CAT AGG ATC TGG GGC CAA GGG ACC ACG GTC ACC GTC-3'
DQ100709.1	5'-TCT GAG GAC ACG GCC GTG TAT TAC TGT GCT AGA GAT GTT CCT CCT TAC CCT ATG ATA GTT GTA GTG ATA TCA GAT TAC TAC TAT GGT ATG GAT GTG TGG GGC CAA GGG ACC ACG GTC ACC GTC-3'
DQ100723.1	5'-TCT GAG GAC ACG GCC GTG TAT TAC TGT GCA ACT GGT TCT GGT TTT TCT GCT ATT TCT GAT GCA TGG AAT AGT CAA TAC CAA TTA ATC TCT TTC GAT GCT TGG GGC CAA GGG ACC ACG GTC ACC GTC-3'
DQ100958.1	5'-TCT GAG GAC ACG GCC GTG TAT TAC TGT GCC AGA TCA GAT GGA GGA AAC AGT GAT TGG TTC GAT ACC TGG GGC CAA GGG ACC ACG GTC ACC GTC-3'
DQ100962.1	5'-TCT GAG GAC ACG GCC GTG TAT TAC TGT ACT AGG GAT GTG GTA GCC GTA CCA ACC GCA GTG AGA ATC GAT TAC TGG GGC CAA GGG ACC ACG GTC ACC GTC-3'
DQ100984.1	5'-TCT GAG GAC ACG GCC GTG TAT TAC TGT GCT ACA GAA GGT ACA AGG GAT TCT ACC GAA GGA ACA GGA GAT TTC GGA AAC TGG ATA GAT ACA TGG GGC CAA GGG ACC ACG GTC ACC GTC-3'
DQ100733.1	5'-TCT GAG GAC ACG GCC GTG TAT TAC TGT GCC AGA GAA AAC CAT TGT TCA TCA ACC TCA TGT TAT TAT GAT TAC TAT TAT TAT GGT ATG GAT GTG TGG GGC CAA GGG ACC ACG GTC ACC GTC-3'
DQ100777.1	5'-TCT GAG GAC ACG GCC GTG TAT TAC TGT GCA AGA CAA TAT GGT AGT AGT GGT TAC TAT GCA TAT TGG GGC CAA GGG ACC ACG GTC ACC GTC-3'
DQ100805.1	5'-TCT GAG GAC ACG GCC GTG TAT TAC TGT GCC GTC TTA TTG TGG TTT GGT GAT TGG TCA GTC TAT TAT TAC TAT TAC GGT ATG GAT GTA TGG GGC CAA GGG ACC ACG GTC ACC GTC-3'
DQ100808.1	5'-TCT GAG GAC ACG GCC GTG TAT TAC TGT GCC AGG GCC TAC GAT TTC TGG TCA GGA TAT TAT AAC TGG GGC CAA GGG ACC ACG GTC ACC GTC-3'
DQ100811.1	5'-TCT GAG GAC ACG GCC GTG TAT TAC TGT GCC AGA GAA TCT ACC ATA TTT GGA GTA GTC AAT TGG GTA TTC GAT GCA TTC GAT ATC TGG GGC CAA GGG ACC ACG GTC ACC GTC-3'
DQ100820.1	5'-TCT GAG GAC ACG GCC GTG TAT TAC TGT GCC AGG GGA GGT CCA TAC GAT TAC GTG TGG GGT AGT TAT AGA CCA CCT GAT GCT TTT GAT ATC TGG GGC CAA GGG ACC ACG GTC ACC GTC-3'
DQ100839.1	5'-TCT GAG GAC ACG GCC GTG TAT TAC TGT GCT TAT TAC TAC TAT GAT TCA TCA GGA TAT TTT AGA TAC TGG GGC CAA GGG ACC ACG GTC ACC GTC-3'
DQ100847.1	5'-TCT GAG GAC ACG GCC GTG TAT TAC TGT GCT AGG GAT CAA GAT TAT TAT GGA TCA GGA TCT CAT GTG AGG TAC TAT TAT TAC GGA ATG GAT GTT TGG GGC CAA GGG ACC ACG GTC ACC GTC-3'
DQ100902.1	5'-TCT GAG GAC ACG GCC GTG TAT TAC TGT GCC AGG GCC TAC TAT TAC GAT TCT TCA GGA TAC TAC TAT CCT TCA AGG TGG GGC CAA GGG ACC ACG GTC ACC GTC-3'
DQ100906.1	5'-TCT GAG GAC ACG GCC GTG TAT TAC TGT GCT AGG GAA GGT AAC TAT GAT TTT TGG TCT GGA TAT TAT CCA AAC TAC TAC TAC TAC GGT ATG GAT GTC TGG GGC CAA GGG ACC ACG GTC ACC GTC-3'
DQ100908.1	5'-TCT GAG GAC ACG GCC GTG TAT TAC TGT GCT AGA GAT GGA GTA AGG GAT ATT GTG GTG GTG CCT GCA GTG ATA ACC CCA GAT TAT TAC ATG GAT GTT TGG GGC CAA GGG ACC ACG GTC ACC GTC-3'
DQ100912.1	5'-TCT GAG GAC ACG GCC GTG TAT TAC TGT GCT AGT CAT CAA GGT CCT TAC TGT AGT TCT ACA TCT TGT TAT GGT GGA GGT TAC TGG GGC CAA GGG ACC ACG GTC ACC GTC-3'
DQ100913.1	5'-TCT GAG GAC ACG GCC GTG TAT TAC TGT GCT AGA GAT GCA GTC AGA GGT GTT ATA GGT GTC TAT TAT TAC TAT TAC GGT ATG GAT GTT TGG GGC CAA GGG ACC ACG GTC ACC GTC-3'
DQ100924.1	5'-TCT GAG GAC ACG GCC GTG TAT TAC TGT GCT GTC GGT AGA GGT TAT GGT AAT CCA GCC ACA TTC TAC TAC TAC TAT TAT GGT ATG GAT GTC TGG GGC CAA GGG ACC ACG GTC ACC GTC-3'
DQ100933.1	5'-TCT GAG GAC ACG GCC GTG TAT TAC TGT GCC AGG GGA TTA TGT GGA TAT CAA TGT CAT TAC TAC TAT ATG GAT GTT TGG GGC CAA GGG ACC ACG GTC ACC GTC-3'
DQ100941.1	5'-TCT GAG GAC ACG GCC GTG TAT TAC TGT GCC AGA AAT TCA GTT CAA GGA TCT AGG TGG GTC AGT TCT ATG AAT GCC TGG GGC CAA GGG ACC ACG GTC ACC GTC-3'
DQ100952.1	5'-TCT GAG GAC ACG GCC GTG TAT TAC TGT GCA AGA GAT CAA GGA AGA GTA GGA GAA TGG AAA TAC CCT GAT TAC GGT ATG GAA GTG TGG GGC CAA GGG ACC ACG GTC ACC GTC-3'
DQ109968.1	5'-TCT GAG GAC ACG GCC GTG TAT TAC TGT GCC AGA CCA CAT GGA GAT TCA TCA GGT ATT TAC AGG AGG CCT TTG GAT TAT TGG GGC CAA GGG ACC ACG GTC ACC GTC-3'
DQ179656.1	5'-TCT GAG GAC ACG GCC GTG TAT TAC TGT GCT AGG AGT ATT TCT GAT ACT GGA TTA TTT AGA TTA GAT GCT TTT GAT AGT TGG GGC CAA GGG ACC ACG GTC ACC GTC-3'
DQ179657.1	5'-TCT GAG GAC ACG GCC GTG TAT TAC TGT GCT AGG TCA TTG GCC ACT TCA GGT TTA TTT AGG GTC GAT GCA TTT GAT TTG TGG GGC CAA GGG ACC ACG GTC ACC GTC-3'
DQ179658.1	5'-TCT GAG GAC ACG GCC GTG TAT TAC TGT GCA ACA TCT AGG CCA GAT ACA GGA TTG TTC AGG AAA GAT GCC TTC GAT GTG TGG GGC CAA GGG ACC ACG GTC ACC GTC-3'
DQ205141.1	5'-TCT GAG GAC ACG GCC GTG TAT TAC TGT GCC AGG GTC ATT AGA GGT ACC AGT GGA TGG ATT GCC TTC GAT TTA TGG GGC CAA GGG ACC ACG GTC ACC GTC-3'
DQ205184.1	5'-TCT GAG GAC ACG GCC GTG TAT TAC TGT GCT AGG GGT TTA GGA TAT CAT GGA GAT CCA TTC GAT TCT TGG GGC CAA GGG ACC ACG GTC ACC GTC-3'
DQ212521.1	5'-TCT GAG GAC ACG GCC GTG TAT TAC TGT GCA AAT AGT CAT TCA GCA TAT GAT TTG AGA AAT GGA GGA AAC TTT GAA TCA TGG GGC CAA GGG ACC ACG GTC ACC GTC-3'
DQ212522.1	5'-TCT GAG GAC ACG GCC GTG TAT TAC TGT GCT GAA GAA GTT AGA GGT GGA CAA TAT TAC TAT TAC GGT ATG GAT GTC TGG GGC CAA GGG ACC ACG GTC ACC GTC-3'
DQ212523.1	5'-TCT GAG GAC ACG GCC GTG TAT TAC TGT GCC AGG TTG TGG AAT AGT GGT TCA CCT GGT CCA CCT AAT TAT TTT GAT TAC TGG GGC CAA GGG ACC ACG GTC ACC GTC-3'
DQ454620.1	5'-TCT GAG GAC ACG GCC GTG TAT TAC TGT GCA GCA GAA ACC TCA TCA TCA TGG GCA TTG TAC TGG GGC CAA GGG ACC ACG GTC ACC GTC-3'
DQ454801.1	5'-TCT GAG GAC ACG GCC GTG TAT TAC TGT TTA ATG AGG GGA ATC TTG TTA ATG GTA TAT GAT GCA GAA AAT GGT ATG GAT GTG TGG GGC CAA GGG ACC ACG GTC ACC GTC-3'
DQ454802.1	5'-TCT GAG GAC ACG GCC GTG TAT TAC TGT GCC AGA GAA CCT AGT CAT GGA TCT GGT TCT CAA TTG TTC GAT TAC TGG GGC CAA GGG ACC ACG GTC ACC GTC-3'
DQ454808.1	5'-TCT GAG GAC ACG GCC GTG TAT TAC TGT GCT TCA AGT GCT TAT GAT TTC AGG TTC GAT TAT TGG GGC CAA GGG ACC ACG GTC ACC GTC-3'
DQ454821.1	5'-TCT GAG GAC ACG GCC GTG TAT TAC TGT GCT AGG TCA CCT AGA ACA TTT CAT GGT GAT TTT GAT TAC TGG GGC CAA GGG ACC ACG GTC ACC GTC-3'
DQ454853.1	5'-TCT GAG GAC ACG GCC GTG TAT TAC TGT GCC AGA GGA TTA TTA TTA TAC TTC GAT TAC TGG GGC CAA GGG ACC ACG GTC ACC GTC-3'
DQ454937.1	5'-TCT GAG GAC ACG GCC GTG TAT TAC TGT GCC AGA GAT CCA GAA TTA GGT TTG GAT TAT TGG GGC CAA GGG ACC ACG GTC ACC GTC-3'
DQ490739.1	5'-TCT GAG GAC ACG GCC GTG TAT TAC TGT GCA AGA GGT GGT ATG GCA ACT ACC CCT GGA TTA GAT TAT TGG GGC CAA GGG ACC ACG GTC ACC GTC-3'
DQ523910.1	5'-TCT GAG GAC ACG GCC GTG TAT TAC TGT GCC AGG GAT TGG GGA TAC TCA AGT GGA TGG TAT TTT GAT TAT TGG GGC CAA GGG ACC ACG GTC ACC GTC-3'
DQ523957.1	5'-TCT GAG GAC ACG GCC GTG TAT TAC TGT GCC AGT AGT GTC AGA TAT GGA GGA GAT TCA TTG TTA AGA TCA TAT GGA TTA GAT GTA TGG GGC CAA GGG ACC ACG GTC ACC GTC-3'
DQ523989.1	5'-TCT GAG GAC ACG GCC GTG TAT TAC TGT AGA GAA AAT ATT GCC GCA GCT GGA ACA GGT TCT ACA CCA TGG GGC CAA GGG ACC ACG GTC ACC GTC-3'
DQ523992.1	5'-TCT GAG GAC ACG GCC GTG TAT TAC TGT GCT AGG ATA TCT GGA AAG TGG TTT GGT TTG GGA ATG GAT GTT TGG GGC CAA GGG ACC ACG GTC ACC GTC-3'
DQ524013.1	5'-TCT GAG GAC ACG GCC GTG TAT TAC TGT GCA AGA GGA GGA GGT GTT GCA GGA ACA AGT GTA GAT TAT TGG GGC CAA GGG ACC ACG GTC ACC GTC-3'
DQ524031.1	5'-TCT GAG GAC ACG GCC GTG TAT TAC TGT GCT AGA GCA TTG ATT ACA GTG ACA AGG TGG TAC TGG TAT TTT GAT TTA TGG GGC CAA GGG ACC ACG GTC ACC GTC-3'
DQ524041.1	5'-TCT GAG GAC ACG GCC GTG TAT TAC TGT GCA AGG GGT GCT GGA ATA GCT GCT GCA GGA TCT CAT TGG GGC CAA GGG ACC ACG GTC ACC GTC-3'
DQ524120.1	5'-TCT GAG GAC ACG GCC GTG TAT TAC TGT GCC AGG GCA GCC GAT GGT TCA TGG GGC CAA GGG ACC ACG GTC ACC GTC-3'
DQ524127.1	5'-TCT GAG GAC ACG GCC GTG TAT TAC TGT GCT AGA AGA ACC TGG AGT GGT CAT TAT TAC TTT GAT TAT TGG GGC CAA GGG ACC ACG GTC ACC GTC-3'
DQ535261.1	5'-TCT GAG GAC ACG GCC GTG TAT TAC TGT GCT AGA GAT TTA GAA GTT ACT ACT TTC GGT CCT AAA TAT AAC TGG TTC GAT CCA TGG GGC CAA GGG ACC ACG GTC ACC GTC-3'
DQ535284.1	5'-TCT GAG GAC ACG GCC GTG TAT TAC TGT GCA AGG GGT GGT GAA TAT AGT AGT TCT TGG TAT GAT TGG GGC CAA GGG ACC ACG GTC ACC GTC-3'
DQ535357.1	5'-TCT GAG GAC ACG GCC GTG TAT TAC TGT GCA GGT GGT TAT GAT AGG AGT GGT CAT GAA GCC GAA TTG TAT TAC TTT GAT TCT TGG GGC CAA GGG ACC ACG GTC ACC GTC-3'
DQ535387.1	5'-TCT GAG GAC ACG GCC GTG TAT TAC TGT GCC AGA CAT TCT GAT TAT AAC TAC TAC CAT ATG GAT GTA TGG GGC CAA GGG ACC ACG GTC ACC GTC-3'
DQ535398.1	5'-TCT GAG GAC ACG GCC GTG TAT TAC TGT GCA AGG ATG AGG TGG GGA TCT AGA CCA TAT GAT TCA TTC GAT ATA TGG GGC CAA GGG ACC ACG GTC ACC GTC-3'
DQ535416.1	5'-TCT GAG GAC ACG GCC GTG TAT TAC TGT GCT AGA GAT GCC GAA GTT GTA GCT GCA AAT CAT TGG TTC GAT CCA TGG GGC CAA GGG ACC ACG GTC ACC GTC-3'
DQ535445.1	5'-TCT GAG GAC ACG GCC GTG TAT TAC TGT GCC TTA AAG GCC TAC GTA GAT ACA ACC ATG GGT GTC TTC GAT TAT TGG GGC CAA GGG ACC ACG GTC ACC GTC-3'
DQ535451.1	5'-TCT GAG GAC ACG GCC GTG TAT TAC TGT GCT AGA GAT GCC GAA ATG GCA ACC ATT GGT AGG GTA CAT TTC TAC CAT GAT TTG GAT GTT TGG GGC CAA GGG ACC ACG GTC ACC GTC-3'
DQ535460.1	5'-TCT GAG GAC ACG GCC GTG TAT TAC TGT GCA ATG GTT ACA ACT TTT ACA CAT TAC TAC ATG GAT GTC TGG GGC CAA GGG ACC ACG GTC ACC GTC-3'
DQ840709.1	5'-TCT GAG GAC ACG GCC GTG TAT TAC TGT GCA AGA GGT AGT CAT TAT TAC GAT TCT AGG GGT TGG TTT GAT CCT TGG GGC CAA GGG ACC ACG GTC ACC GTC-3'
DQ926172.1	5'-TCT GAG GAC ACG GCC GTG TAT TAC TGT GCC TCT GAT TCA AGA TCA GAA GAA TTT TGT GCC GGT CCA ACC TGT CAT AAC TCA TGG GGC CAA GGG ACC ACG GTC ACC GTC-3'
DQ926239.1	5'-TCT GAG GAC ACG GCC GTG TAT TAC TGT GCA GGT GCT TTG ACC ACC ACT TAC GAT CAA TGG GGC CAA GGG ACC ACG GTC ACC GTC-3'
DQ926653.1	5'-TCT GAG GAC ACG GCC GTG TAT TAC TGT GCC AGG GAT AGA GCC GCC TTC CCT ACT ATT GAT TAC CAT TAT TAC ATG GAT GTT TGG GGC CAA GGG ACC ACG GTC ACC GTC-3'
EF091906.1	5'-TCT GAG GAC ACG GCC GTG TAT TAC TGT GCA TCA CCA GGA CCA CAA GAT ATC GTT GTT GTT CCT GCC GCT TAT TAT TAC TAT TAT TAT GGT ATG GAT GTT TGG GGC CAA GGG ACC ACG GTC ACC GTC-3'
EF091907.1	5'-TCT GAG GAC ACG GCC GTG TAT TAC TGT GCC AGG GGT AGT GAT ACT ATT TTT GGT GTC GTG ATC ATC GGA GTG TAC TAT TAC GGT ATG GAT TGG GGC CAA GGG ACC ACG GTC ACC GTC-3'
EF091908.1	5'-TCT GAG GAC ACG GCC GTG TAT TAC TGT GCA AGA GAA GGT ATC ACA ATC TTC GGA GTG ACC GCT GTC CCA CAT TTC GAT TAT TGG GGC CAA GGG ACC ACG GTC ACC GTC-3'
EF091909.1	5'-TCT GAG GAC ACG GCC GTG TAT TAC TGT GCT AGG GGA GGA GAT TAT GAT TAT ATT TGG GGT TCT TAC AGA CCA AAT GAT GCA TTT GAT ATT TGG GGC CAA GGG ACC ACG GTC ACC GTC-3'
EF091910.1	5'-TCT GAG GAC ACG GCC GTG TAT TAC TGT GCC AGG ATG AAG GGA TCA AAT GAT TAC TCA TGG ACA TTA ACC TAT TAC TAC TAT TAT TAC ATG GAT GTA TGG GGC CAA GGG ACC ACG GTC ACC GTC-3'
DQ926277.1	5'-TCT GAG GAC ACG GCC GTG TAT TAC TGT GGT AGT ATG TTG AGG GGT ATC ACC GGA TAT TAC TAC TAC GCC ATG GAT GTT TGG GGC CAA GGG ACC ACG GTC ACC GTC-3'
DQ926325.1	5'-TCT GAG GAC ACG GCC GTG TAT TAC TGT GCA AGG CAT GGT TCT GGA AGT TTC TTC TCT CCT TAC TTT GAT TCA TGG GGC CAA GGG ACC ACG GTC ACC GTC-3'
DQ926327.1	5'-TCT GAG GAC ACG GCC GTG TAT TAC TGT GCT TCA GAT AAT AAC GCT CCA CAA AAC TAT TAT TAC TCT GGA ATG GAT GTC TGG GGC CAA GGG ACC ACG GTC ACC GTC-3'
DQ926334.1	5'-TCT GAG GAC ACG GCC GTG TAT TAC TGT GCC GGA AAA GAA GCT ACC GCT GCC GAA GGA AGG ACT GAT CAT TAC TTA TAT TAC TAC GGT ATG GAT GTT TGG GGC CAA GGG ACC ACG GTC ACC GTC-3'
DQ926344.1	5'-TCT GAG GAC ACG GCC GTG TAT TAC TGT GCC TGT AGT TGG CAA CAA TTA ATC TTG TAC CCT TTA GAT TAT TGG GGC CAA GGG ACC ACG GTC ACC GTC-3'
EF175388.1	5'-TCT GAG GAC ACG GCC GTG TAT TAC TGT GCC AGG GTA ACC CCA GAT ATT GTT GTC GTC CCT GCC GCC ATT GCT TAC TAT TAT GGA ATG GAT GTC TGG GGC CAA GGG ACC ACG GTC ACC GTC-3'
EF175390.1	5'-TCT GAG GAC ACG GCC GTG TAT TAC TGT GCC AGA GAT CCT GAT ATA GTT GTC GTC CCT GCA TCA TTT TTT TAT TAT TAT TAC GGT ATG GAT GTC TGG GGC CAA GGG ACC ACG GTC ACC GTC-3'
EF175392.1	5'-TCT GAG GAC ACG GCC GTG TAT TAC TGT GCA AGG GAT GGA TCT GGT TCA GCC AAG TAT TAC GAT ATA TTA ACC GGT TAT TAT AAT GTA GAT TAC TTC GAT TAC TGG GGC CAA GGG ACC ACG GTC ACC GTC-3'
EF175395.1	5'-TCT GAG GAC ACG GCC GTG TAT TAC TGT GCA AGA GGA GGA GGA TAC GAT TAT ATC TGG GGT TCT TAT AGA TCA AAC GAT GCA TTT GAT ATC TGG GGC CAA GGG ACC ACG GTC ACC GTC-3'
EF175405.1	5'-TCT GAG GAC ACG GCC GTG TAT TAC TGT GCT AGA GAT GGA GGT GAT TAC ATT TGG GGA TCT TAC AGA AAT CAT GAT GCC TTT GAT ATA TGG GGC CAA GGG ACC ACG GTC ACC GTC-3'
EF175406.1	5'-TCT GAG GAC ACG GCC GTG TAT TAC TGT GCC TCT GGT GGT AAA ATA ACC ATC TTT GGT GTT GTT ATA CCT CCA GAA GGA TAT TAT TAT ATG GAT GTG TGG GGC CAA GGG ACC ACG GTC ACC GTC-3'
EF175409.1	5'-TCT GAG GAC ACG GCC GTG TAT TAC TGT GCA TCA CCT ACT GCA GGT TAC TGT AAT TCA GCA ACC TGT TAC TCA CCA TTC GAT TAC TGG GGC CAA GGG ACC ACG GTC ACC GTC-3'
EF175412.1	5'-TCT GAG GAC ACG GCC GTG TAT TAC TGT GCA AGA GTC CAA GGT GGT AGT GCA GCT GCC TAC GAA AAT TAC TAC TAC TAT TAC GGT ATG GAT GTA TGG GGC CAA GGG ACC ACG GTC ACC GTC-3'
EF175417.1	5'-TCT GAG GAC ACG GCC GTG TAT TAC TGT GCA AGT ATA GAT GGT GGA AAA GAT ATC GTT GTA GTC CCA GCC GCT AAT AAC ACT TAC TAC TAT TAC TAT TAT GGA ATG GAT GTT TGG GGC CAA GGG ACC ACG GTC ACC GTC-3'
EF175418.1	5'-TCT GAG GAC ACG GCC GTG TAT TAC TGT GCT AGA GCT ACC ATT TTC GGT GTT GTT GAT ATT TTT TAT TAC TAC TAT TAC GGT ATG GAT GTT TGG GGC CAA GGG ACC ACG GTC ACC GTC-3'
EF175420.1	5'-TCT GAG GAC ACG GCC GTG TAT TAC TGT GCT AGA TAT AGT CCT GAT ATT GTC GTC GTT CCT GCC GCC ATA GAA AGA TAC TAT GGA ATG GAT GTG TGG GGC CAA GGG ACC ACG GTC ACC GTC-3'
EF175425.1	5'-TCT GAG GAC ACG GCC GTG TAT TAC TGT GCT GGT ACT TTA ATC GGA GTT CCA GCC GCC TAT ACT ATT TAC TAT TAT TAT TAC GGA ATG GAT GTG TGG GGC CAA GGG ACC ACG GTC ACC GTC-3'
EF175428.1	5'-TCT GAG GAC ACG GCC GTG TAT TAC TGT GCC AGA GAA GGT TCT AGG CCA TTA AGA TTC TTA GAA TGG TTA TTG TTT GAT TAT TGG GGC CAA GGG ACC ACG GTC ACC GTC-3'
DQ926439.1	5'-TCT GAG GAC ACG GCC GTG TAT TAC TGT GCA AGG GAT TTG AGA GTG GTG GGT GCA ACA TAT GCA TTT GAT TTG TGG GGC CAA GGG ACC ACG GTC ACC GTC-3'
DQ926531.1	5'-TCT GAG GAC ACG GCC GTG TAT TAC TGT GCT AGA CCA CAA ACT ACT GTC ACT ACT CCA CAT CAT CAT TAT TAT TAC TAT GGT ATG GAT GTC TGG GGC CAA GGG ACC ACG GTC ACC GTC-3'
EF177997.1	5'-TCT GAG GAC ACG GCC GTG TAT TAC TGT GCA AGT TTG CCA TGT GGT GGT GAT TGT TGG AAC TAC TAC TAT TAT GGT ATG GAT GTT TGG GGC CAA GGG ACC ACG GTC ACC GTC-3'
EF178006.1	5'-TCT GAG GAC ACG GCC GTG TAT TAC TGT GCA AGG GAA GGT AAT AGT GGA TCT TAC GAA TAC TTT CAA CAT TGG GGC CAA GGG ACC ACG GTC ACC GTC-3'
EF178014.1	5'-TCT GAG GAC ACG GCC GTG TAT TAC TGT GCC AGG GAT TCA GCT TAT TCT TCT GGA TGG TAC CCA TTG TTT GAT TAC TGG GGC CAA GGG ACC ACG GTC ACC GTC-3'
EF178030.1	5'-TCT GAG GAC ACG GCC GTG TAT TAC TGT GCA AGG GCC AGA GTA ATC TTG GGA GCA ACA TAT TAC TAT TAT GCA ATG GAT GCA TGG GGC CAA GGG ACC ACG GTC ACC GTC-3'
EF178064.1	5'-TCT GAG GAC ACG GCC GTG TAT TAC TGT GCA AGG CAA GTG GTA ACA GCT TTG GCC AGA GAT TAT TAT TAT TAC GCT ATG GAT GCT TGG GGC CAA GGG ACC ACG GTC ACC GTC-3'
EF407828.1	5'-TCT GAG GAC ACG GCC GTG TAT TAC TGT GCT AGT CCT CCT TTA TGT TCA TCA ACT TCA TGT TAT TAC TAC TAT TAT TAT GGA ATG GAT GTT TGG GGC CAA GGG ACC ACG GTC ACC GTC-3'
EF407830.1	5'-TCT GAG GAC ACG GCC GTG TAT TAC TGT GCC AGA GAA AGG TAC GAA GAA GGT TGG ATA GTT GCC ACC ATA AGA TAC CAT TGG TAT TTT GAT TTA TGG GGC CAA GGG ACC ACG GTC ACC GTC-3'
EF407834.1	5'-TCT GAG GAC ACG GCC GTG TAT TAC TGT GCT AGT AAG AGT TTG CCT ATA ACT ATC TTC GGT GTC GTA ATT AGT GAT TAC TAT TAT TAT GGA ATG GAT GTT TGG GGC CAA GGG ACC ACG GTC ACC GTC-3'
EF407848.1	5'-TCT GAG GAC ACG GCC GTG TAT TAC TGT GCC AGG GGA TTC TCT GAA GGA CAA GAT TAT GAT TTC TGG AGT GGA TAC TAT CCA AAC TAT TAC TAC TAC GGA ATG GAT GTT TGG GGC CAA GGG ACC ACG GTC ACC GTC-3'
EF441755.1	5'-TCT GAG GAC ACG GCC GTG TAT TAC TGT GCC AGA GAT TCT AGA GAA TTA AGG TAC TTC GAT TGG TTA TCT CAA GAA GGA TAT TTC GAT TAT TGG GGC CAA GGG ACC ACG GTC ACC GTC-3'
EF441756.1	5'-TCT GAG GAC ACG GCC GTG TAT TAC TGT GCC AGG GAA ACT ATA TTC GGA GTT GTG AAT ATC AAC TAT TAC TAT TAC TAT GGA ATG GAT GTC TGG GGC CAA GGG ACC ACG GTC ACC GTC-3'
EF441761.1	5'-TCT GAG GAC ACG GCC GTG TAT TAC TGT GCT AGA GTG ACA CCT ATT ACT TTC GGT GGA GTT ATC GTT ATA CCT GAT TAT TAC TAC TAT TAC ATG GAT GTA TGG GGC CAA GGG ACC ACG GTC ACC GTC-3'
EF473862.1	5'-TCT GAG GAC ACG GCC GTG TAT TAC TGT GCT AGG GAA GGA GGA GCC TTA ATC GTG GTT GTA CCA GCA GCC TTT AGA TAT TTT GAT TAT TGG GGC CAA GGG ACC ACG GTC ACC GTC-3'
EF624072.2	5'-TCT GAG GAC ACG GCC GTG TAT TAC TGT GCC AGA GAA GGT ATA GCA GCT ACA ATA AAC CCT TTC GAT TAT TGG GGC CAA GGG ACC ACG GTC ACC GTC-3'
EF624074.1	5'-TCT GAG GAC ACG GCC GTG TAT TAC TGT GCC AGA GAA GGA GAA GCT GGA GGT GTA GGA AGG AAT TGG GCA TTT GAT ATC TGG GGC CAA GGG ACC ACG GTC ACC GTC-3'
EF624076.1	5'-TCT GAG GAC ACG GCC GTG TAT TAC TGT GCA AGG GAA GGA AGG TCA GGT AAT TTA AAC CCT TAT GAT TAC TGG GGC CAA GGG ACC ACG GTC ACC GTC-3'
EF624128.1	5'-TCT GAG GAC ACG GCC GTG TAT TAC TGT GCT AGA GCT TAC GGT AAC AAT CCT ACA GAA GTG TAC TGG GTT TAC TGG GGC CAA GGG ACC ACG GTC ACC GTC-3'
EF624136.2	5'-TCT GAG GAC ACG GCC GTG TAT TAC TGT GCC AGG GAA GGA TAT GGT GAT TAC GGT AGG CCA TAC GAT TAT TGG GGC CAA GGG ACC ACG GTC ACC GTC-3'
EF624174.1	5'-TCT GAG GAC ACG GCC GTG TAT TAC TGT GCT AGG GAT TAC GGA GAA AGA GAA TCT GGA TAC TAC TTT TAT TGG GGC CAA GGG ACC ACG GTC ACC GTC-3'
EF624179.1	5'-TCT GAG GAC ACG GCC GTG TAT TAC TGT GCC GGT GAT TAC GGT GAA AGG GAA AGT GGT TAC TAC TTT TAC TGG GGC CAA GGG ACC ACG GTC ACC GTC-3'
EF566907.1	5'-TCT GAG GAC ACG GCC GTG TAT TAC TGT GCT AGA GAT ATC GCT TAT TGT GGA GGA GAT TGT TAT CCT CCT GAT TAT AGA TCT TTG GAT TAT TGG GGC CAA GGG ACC ACG GTC ACC GTC-3'
EF583660.1	5'-TCT GAG GAC ACG GCC GTG TAT TAC TGT GCA AGG GAT ACT GTT CAA GGA GTT ATC AAC GTC TTA TAT TAT TAC TAT GGT ATG GAT GTT TGG GGC CAA GGG ACC ACG GTC ACC GTC-3'
EF583662.1	5'-TCT GAG GAC ACG GCC GTG TAT TAC TGT GCT TCT CCT GCT GTG GAT ACA GCT ATG GTC ACA TTC GTA TAC TAC TAT TAC GGA ATG GAT GTC TGG GGC CAA GGG ACC ACG GTC ACC GTC-3'
EF583663.1	5'-TCT GAG GAC ACG GCC GTG TAT TAC TGT GCC AGA GAT GTT TAT GAT TTT TGG TCA GGA TAT TTA GCC GCC TTC GAT ATT TGG GGC CAA GGG ACC ACG GTC ACC GTC-3'
EF583664.1	5'-TCT GAG GAC ACG GCC GTG TAT TAC TGT GCA AGG GAT CCA GGA TTA TAC TAC GAT ATA TTG ACT GGT TAC TAC AAC TAC TTC GAT TAT TGG GGC CAA GGG ACC ACG GTC ACC GTC-3'
EF583665.1	5'-TCT GAG GAC ACG GCC GTG TAT TAC TGT GCC AGG GGA AGG ACT GAT ATC TTG ACC GGA TAC TAT ACA GGT GGT TAC TAC TAC TAT GGA ATG GAT GTG TGG GGC CAA GGG ACC ACG GTC ACC GTC-3'
EF583667.1	5'-TCT GAG GAC ACG GCC GTG TAT TAC TGT GCC AGG AGA CAA TTG TTA TGG GGT GGA GAT TTC GAT TAT TGG GGC CAA GGG ACC ACG GTC ACC GTC-3'
EF583673.1	5'-TCT GAG GAC ACG GCC GTG TAT TAC TGT GCT AAG GAA GCA CCA AAT TAC GAT TTT TGG TCA GGA TAT TCT CCA CCA GGA AGG TAC TAT TAC TAC GGT ATG GAT GTG TGG GGC CAA GGG ACC ACG GTC ACC GTC-3'
EF583674.1	5'-TCT GAG GAC ACG GCC GTG TAT TAC TGT GCA AGG GAA TAC TAT GAT TTT TGG TCA GGT TGG GTC ACT GAA CAA TTG GTA AGA AAG TCT AGG GGT ATG GAT GTG TGG GGC CAA GGG ACC ACG GTC ACC GTC-3'
EF583675.1	5'-TCT GAG GAC ACG GCC GTG TAT TAC TGT GCT AGA GAT TGG GGT ACA ACA TAC TAT GAT TTC TGG TCT GGA TAC TTT AGT CCA TAT GGT ATG GAT GTG TGG GGC CAA GGG ACC ACG GTC ACC GTC-3'
EF583677.1	5'-TCT GAG GAC ACG GCC GTG TAT TAC TGT GCC GGA TAT ATC GGA GTT GAA ATG GCA ACA ATA CCT TTA GGA TAC TGG GGC CAA GGG ACC ACG GTC ACC GTC-3'
EF583681.1	5'-TCT GAG GAC ACG GCC GTG TAT TAC TGT GCC AGA GGT TCA ATT TTT GGT GTT GTA ATG ATC CCT GAA GAT TAT TAC TAC TAT TAC GGA ATG GAT GTG TGG GGC CAA GGG ACC ACG GTC ACC GTC-3'
EF583682.1	5'-TCT GAG GAC ACG GCC GTG TAT TAC TGT GCA AGG GAT GAA TTA AGA TAC TGT ATC TCT ACT TCA TGT TTG GGA GCC AGG GGT CAA GAA AAC TGG TTT GAT CCA TGG GGC CAA GGG ACC ACG GTC ACC GTC-3'
EF583683.1	5'-TCT GAG GAC ACG GCC GTG TAT TAC TGT GCC ACT GGA GGA GAT ATC GTT GTG GTC CCA GCT GAA TAC TAT TAC TAC TAC TAT GGA ATG GAT GTA TGG GGC CAA GGG ACC ACG GTC ACC GTC-3'
EF624069.1	5'-TCT GAG GAC ACG GCC GTG TAT TAC TGT GCA AGG GAA GGT AGG AGT GGA AAT GTC AAT CCT TAT GAT TAT TGG GGC CAA GGG ACC ACG GTC ACC GTC-3'
EU099250.1	5'-TCT GAG GAC ACG GCC GTG TAT TAC TGT GCC AGA GTG GCA GAT CCT ACC GTC ACC ATC ATC GGA TAT TAC TAC TAC TAC TAC GGT ATG GAT GTC TGG GGC CAA GGG ACC ACG GTC ACC GTC-3'
EU099282.1	5'-TCT GAG GAC ACG GCC GTG TAT TAC TGT GCC AGG GTA TGG ACC GTA ATA GCT GTC GAT GGT GAT AAT GAT TAC TAC TAC TAT TAT GGA ATG GAT GTG TGG GGC CAA GGG ACC ACG GTC ACC GTC-3'
EU099293.1	5'-TCT GAG GAC ACG GCC GTG TAT TAC TGT GCA AGG GAT GGT GGT ACC GAA ACC AAT TGG GGT ATG TAT TAT TAT TAC TAT GGT ATG GAT GTT TGG GGC CAA GGG ACC ACG GTC ACC GTC-3'
EU146320.1	5'-TCT GAG GAC ACG GCC GTG TAT TAC TGT GCT ATG GCT GCC ACT AGA GAA GGT AGT AGA AAG TGG GAA TTG AGA GCC TTT GAT ATT TGG GGC CAA GGG ACC ACG GTC ACC GTC-3'
EU146330.1	5'-TCT GAG GAC ACG GCC GTG TAT TAC TGT GCT AGG GAT ATG GGT TCT TCA GCA TAT TTC TTC TTC TAC TGG GGC CAA GGG ACC ACG GTC ACC GTC-3'
EU146348.1	5'-TCT GAG GAC ACG GCC GTG TAT TAC TGT GCC AGG GAA GGA TTC CCT GAT ACA GCC ATG GTT AAC CCA TTC GAT TAC TGG GGC CAA GGG ACC ACG GTC ACC GTC-3'
EU090241.1	5'-TCT GAG GAC ACG GCC GTG TAT TAC TGT GCA AGG GAT GGA GGA ACA GAT TGG AAC GAT TGG GTC GGT TGG GGC CAA GGG ACC ACG GTC ACC GTC-3'
EU090245.1	5'-TCT GAG GAC ACG GCC GTG TAT TAC TGT GCC AGG GTA TTT AAC TGG AAC TAT GAT TTA TAT TAC GGA ATG GAT GTC TGG GGC CAA GGG ACC ACG GTC ACC GTC-3'
EU099060.1	5'-TCT GAG GAC ACG GCC GTG TAT TAC TGT GCT AGA AGG CAA TTG TTA TTC TAC TGG TTC GAT CCT TGG GGC CAA GGG ACC ACG GTC ACC GTC-3'
EU099066.1	5'-TCT GAG GAC ACG GCC GTG TAT TAC TGT GCC AGG GAT CCA CCT AAC TTG CAA TTG GGA TAC TGT TCA TCA ACT TCT TGT TAC CAT TAC TAT GGT ATG GAT GTA TGG GGC CAA GGG ACC ACG GTC ACC GTC-3'
EU099069.1	5'-TCT GAG GAC ACG GCC GTG TAT TAC TGT GCC ACT TCA AAA TAT TGT TCT AGT ACT AGT TGT TAC GTT GAA TTA TCA TAC TAC TAT GGA ATG GAT GTA TGG GGC CAA GGG ACC ACG GTC ACC GTC-3'
EU099081.1	5'-TCT GAG GAC ACG GCC GTG TAT TAC TGT GCA AGG GAT TGT CCA GAT ATA GTA GTA GTT CCA GCT TTA TAC TAC TAT TAT GGA ATG GAT GTA TGG GGC CAA GGG ACC ACG GTC ACC GTC-3'
EU099083.1	5'-TCT GAG GAC ACG GCC GTG TAT TAC TGT GCT AGA GAT AGG CCA GAT ATC GTC GTC GTA CCT GCC TTA TAT TAC TAT TAT GGA ATG GAT GTT TGG GGC CAA GGG ACC ACG GTC ACC GTC-3'
EU099086.1	5'-TCT GAG GAC ACG GCC GTG TAT TAC TGT GCA AGA GAT GTG CCA GAT ATT GTC GTT GTG CCT GCT GCT ATT GGA TAC TAC TAT GGT ATG GAT GTG TGG GGC CAA GGG ACC ACG GTC ACC GTC-3'
EU099090.1	5'-TCT GAG GAC ACG GCC GTG TAT TAC TGT GCC AGG TTG AGT TCT TAT TTG ATG GGA GAT ATA GTT GTC GTC CCA GCT GCC ATG AAG GAT TAT TAC TAC TAC ATG GAT GTA TGG GGC CAA GGG ACC ACG GTC ACC GTC-3'
EU099092.1	5'-TCT GAG GAC ACG GCC GTG TAT TAC TGT GCC AGA GTA AGG ACA GCC TAT TGT ACT GGT GGA GTC TGT TAC ACA GAA TCT ACT TAC TTC GAT TAC TGG GGC CAA GGG ACC ACG GTC ACC GTC-3'
EU099095.1	5'-TCT GAG GAC ACG GCC GTG TAT TAC TGT GCT AGA GAA TCA TGT AGT GGT GGT TCT TGT TAT TTC TTG GGA TTG TCT AGA TTT GAT CCA TGG GGC CAA GGG ACC ACG GTC ACC GTC-3'
EU099099.1	5'-TCT GAG GAC ACG GCC GTG TAT TAC TGT GCT AGG GTG CCA GGT AGG AGA TTT GTA GTA GTT GTA ACT GAT TAC TAT TAT TAC GAT ATG GAT GTT TGG GGC CAA GGG ACC ACG GTC ACC GTC-3'
EU099100.1	5'-TCT GAG GAC ACG GCC GTG TAT TAC TGT GCC TCT AGT ACC AGA GGT AGG GAT ATA GTA GTA GTT GTC GCT GCC ACA CCA GAA GAT TAT TAC TAT TAC TAC ATG GAT GTG TGG GGC CAA GGG ACC ACG GTC ACC GTC-3'
EU099103.1	5'-TCT GAG GAC ACG GCC GTG TAT TAC TGT GCC AGA TAC ACC TTA TTA GCT TAC TGT GGT GGT GAT TGT TAT TCT GAT TAC TAC TAC ATG GAT GTG TGG GGC CAA GGG ACC ACG GTC ACC GTC-3'
EU099105.1	5'-TCT GAG GAC ACG GCC GTG TAT TAC TGT GCC TCT TGG GGT GCT GGT ATG GAT GGA TAC GGA CAT ATT GTG GTG GAT GCT GCT TCT GAT TAC TGG GGC CAA GGG ACC ACG GTC ACC GTC-3'
EU099106.1	5'-TCT GAG GAC ACG GCC GTG TAT TAC TGT GCA AGG GGA GGT CCA GGA GAT TGG TTA TTA TAT ACC CCA CCA GAT GCC TTC GAT ATT TGG GGC CAA GGG ACC ACG GTC ACC GTC-3'
EU099111.1	5'-TCT GAG GAC ACG GCC GTG TAT TAC TGT GCA AGG GGT GGA GTC AAC TTC TTG GAA TGG TTG TCT TTG AAT TTT TAC TAC GGT ATG GAT GTC TGG GGC CAA GGG ACC ACG GTC ACC GTC-3'
EU099115.1	5'-TCT GAG GAC ACG GCC GTG TAT TAC TGT GCT AGG GGA GGA AAT TAT GAT TAT GTG TGG GGA AGT TAT AGA CCA AAT GAT GCC TTC GAT ATA TGG GGC CAA GGG ACC ACG GTC ACC GTC-3'
EU099117.1	5'-TCT GAG GAC ACG GCC GTG TAT TAC TGT GCA AGG GGA GGT CCT TAT TAT GAT TTC TGG AGT GGT TAC TAT CCA AAT GAT GCA TTC GAT ATC TGG GGC CAA GGG ACC ACG GTC ACC GTC-3'
EU099120.1	5'-TCT GAG GAC ACG GCC GTG TAT TAC TGT GCA AGA GGA GAT GAT TTC TGG AGT GGA TAC TAT CCA ACT AAG CAA TAC TAT TTT GAT TAC TGG GGC CAA GGG ACC ACG GTC ACC GTC-3'
EU099128.1	5'-TCT GAG GAC ACG GCC GTG TAT TAC TGT GCT AGG GAA GAA GTC GGA AGG AAC TAT GAT TTT TGG AGT GGA TAC TAC AGA TTA TCT ACT AAG AAC TGG TTC GAT CCT TGG GGC CAA GGG ACC ACG GTC ACC GTC-3'
EU099129.1	5'-TCT GAG GAC ACG GCC GTG TAT TAC TGT GCT AGA GGT AGT GCA GGA CCA TAC TAT GAT TTT TGG AGT GGA TAC TAT GGT GTT GGA GAT TGG TTC GAT CCT TGG GGC CAA GGG ACC ACG GTC ACC GTC-3'
EU099135.1	5'-TCT GAG GAC ACG GCC GTG TAT TAC TGT GCT TTG TCA GGA TCA TAC GAT TTC TGG TCT GGA TAT TAC TTG CCT GGT TGT GTT TTC TGT TAC TAC GGT ATG GAT GTT TGG GGC CAA GGG ACC ACG GTC ACC GTC-3'
EU099136.1	5'-TCT GAG GAC ACG GCC GTG TAT TAC TGT GCA AGG GCC GAT ATC ACT TAC TAC GAT TTC TGG AGT GGT TGG TAT TAT TAT GGA ATG GAT GTT TGG GGC CAA GGG ACC ACG GTC ACC GTC-3'
EU619968.1	5'-TCT GAG GAC ACG GCC GTG TAT TAC TGT GCA ACT GAT GGT CCT GCA GAA TTA GAA TTG TTA GGA CCT CAT GAT AAC TGG GGC CAA GGG ACC ACG GTC ACC GTC-3'
EU146383.1	5'-TCT GAG GAC ACG GCC GTG TAT TAC TGT GCT AGG GAA GGT AGG GCA ACT GTA ACC AAC CCA TTC GAT TAC TGG GGC CAA GGG ACC ACG GTC ACC GTC-3'
EU202446.1	5'-TCT GAG GAC ACG GCC GTG TAT TAC TGT GCT AGA GGA GGT GAA TAC GAT TAT ATC TGG GGT TCT TAT AGA CCA AAC GAT GCC TTT GAT ATC TGG GGC CAA GGG ACC ACG GTC ACC GTC-3'
EU306358.1	5'-TCT GAG GAC ACG GCC GTG TAT TAC TGT ACT AGT GGT TAC TGG AAC TCT CCA ACA GAT TTC CAT TAC TGG GGC CAA GGG ACC ACG GTC ACC GTC-3'
EU350410.1	5'-TCT GAG GAC ACG GCC GTG TAT TAC TGT GCC AGA GAA TTC AGT GAT ATA GTC GTG GTA CCT GCT GCT ATA ATT AGG AAC TGG TTC GAT CCA TGG GGC CAA GGG ACC ACG GTC ACC GTC-3'
EU350411.1	5'-TCT GAG GAC ACG GCC GTG TAT TAC TGT GCT AGG GTT TCT GGT TTA GGT TGG TTG CAA TTC TTA GGA CCT TAT TAT TAT TAT GGT ATG GAT GTA TGG GGC CAA GGG ACC ACG GTC ACC GTC-3'
EU350412.1	5'-TCT GAG GAC ACG GCC GTG TAT TAC TGT GCA AGG GTA CCA GTC GGA GGT GTC GTC ATT ATC AAT TAT TAT TAC TAT TAC TAT ATG GAT GTA TGG GGC CAA GGG ACC ACG GTC ACC GTC-3'
EU433866.1	5'-TCT GAG GAC ACG GCC GTG TAT TAC TGT GCC AGA GTT CAA GGA GAT TTC TGG TCA GGT TAT TCT CCA TTT GAT TAT TAT TAT TAT GGT ATG GAT GTG TGG GGC CAA GGG ACC ACG GTC ACC GTC-3'
EU433872.1	5'-TCT GAG GAC ACG GCC GTG TAT TAC TGT GCC AGA CAA AGA GGT TTT GGT GAT TTC TGG TCA GGA TAC TAC CCT AAT CAT TAT TAT TAT GGT ATG GAT GTG TGG GGC CAA GGG ACC ACG GTC ACC GTC-3'
EU433873.1	5'-TCT GAG GAC ACG GCC GTG TAT TAC TGT GCT AGG GAA GGA GGA GAT ATA GTC GTA GTC CCT GCA GCT ATT ATC AGT TGG TCA AGA TAC TAC GGA ATG GAT GTT TGG GGC CAA GGG ACC ACG GTC ACC GTC-3'
EU433879.1	5'-TCT GAG GAC ACG GCC GTG TAT TAC TGT GCT AGG TTA AAC AGT TAC GAT TAC ATA TGG GGT TCT TAT AGG TAC ACT ACA GGT ACT ATT GAT TAC TGG GGC CAA GGG ACC ACG GTC ACC GTC-3'
EU549726.1	5'-TCT GAG GAC ACG GCC GTG TAT TAC TGT GCA AGG GGA GTG AGG ATA TCA AGG TCT TCA AGG TCA TAT TAT TTT GAT TCT TGG GGC CAA GGG ACC ACG GTC ACC GTC-3'
EU549728.1	5'-TCT GAG GAC ACG GCC GTG TAT TAC TGT GCT AGA AGA CCT AAA AGG TGT AGT GGT TCT GGT TCT CCA TAT AAT GAA TGT TGG TTT GAT TTA TGG GGC CAA GGG ACC ACG GTC ACC GTC-3'
EU549730.1	5'-TCT GAG GAC ACG GCC GTG TAT TAC TGT GCA GGA GAT CAT CAA TAT CAT TAC GCA ATG GAT GTA TGG GGC CAA GGG ACC ACG GTC ACC GTC-3'
EU099141.1	5'-TCT GAG GAC ACG GCC GTG TAT TAC TGT GCT AGA GAT TGT GGT GGA GCA GCC AAT GAT TTC TGG TCT GGA CCT AGA GAA CCT GCT TTT TCA TCA TAC TAT TAT TAC GGT ATG GAT GTT TGG GGC CAA GGG ACC ACG GTC ACC GTC-3'
EU099142.1	5'-TCT GAG GAC ACG GCC GTG TAT TAC TGT GCC AGG GAT GAA CCT GGA CAA GAT TTC TGG TCA GGA TGG GTC CCT ACA TAT TAT TAT TAC GGA ATG GAT GTC TGG GGC CAA GGG ACC ACG GTC ACC GTC-3'
EU099145.1	5'-TCT GAG GAC ACG GCC GTG TAT TAC TGT GCA AGA GAT CCT AAC GAT TTT TGG TCA GGT TAC TTG AGG GCT TTC GAT ATC TGG GGC CAA GGG ACC ACG GTC ACC GTC-3'
EU099153.1	5'-TCT GAG GAC ACG GCC GTG TAT TAC TGT GCA AGA GGA GAT TAC CCA TAC TAC GAT TTC TGG TCA GGA TAC TAC TAC TAT GGT ATG GAT GTC TGG GGC CAA GGG ACC ACG GTC ACC GTC-3'
EU099154.1	5'-TCT GAG GAC ACG GCC GTG TAT TAC TGT GCC AGG GGT ACT CCA AAT TAT GAT TTC TGG AGT GGA TAC TAT AAC CAA GGT CAT TAT TAT TAC TAT GGT ATG GAT GTC TGG GGC CAA GGG ACC ACG GTC ACC GTC-3'
EU099158.1	5'-TCT GAG GAC ACG GCC GTG TAT TAC TGT GCA AGA GTC TAT AGA GAT CCT AAC GAT TTT TGG TCA GGA TAC TAC TCT TTA GGT ATA TAT TAC TAT TAC GGT ATG GAT GTC TGG GGC CAA GGG ACC ACG GTC ACC GTC-3'
EU099160.1	5'-TCT GAG GAC ACG GCC GTG TAT TAC TGT GCC AGT CAT GAT TAT CCT TAT TAT GAT TTC TGG TCA GGT TAT TAT TAC TAC GGT ATG GAT GTG TGG GGC CAA GGG ACC ACG GTC ACC GTC-3'
EU099161.1	5'-TCT GAG GAC ACG GCC GTG TAT TAC TGT GGA AGG ATG ACC TAC TAC GAT TTC TGG TCA GGT TAT TAC CCA AAT TAT TAT TAT TAT GGA ATG GAT GTC TGG GGC CAA GGG ACC ACG GTC ACC GTC-3'
EU099162.1	5'-TCT GAG GAC ACG GCC GTG TAT TAC TGT GCC AGA GGA TTG GCA AAT TAT GAT TTT TGG TCT GGA TAC TAT ACT GGA AGG GAT TAT TAT TAC TAC ATG GAT GTC TGG GGC CAA GGG ACC ACG GTC ACC GTC-3'
EU099164.1	5'-TCT GAG GAC ACG GCC GTG TAT TAC TGT GCC AGA GAT TCT GGA ATA ACT ATT TTT GGT GTT GTG ATA CCT AGG TTA AAT GAT GCA TTC GAT ATT TGG GGC CAA GGG ACC ACG GTC ACC GTC-3'
EU099165.1	5'-TCT GAG GAC ACG GCC GTG TAT TAC TGT GCA AGG AGA TTA ATC TTT GGA GTT GTT ATC AGT CCA GCC TTT GAT GCT TTC GAT ATT TGG GGC CAA GGG ACC ACG GTC ACC GTC-3'
EU099167.1	5'-TCT GAG GAC ACG GCC GTG TAT TAC TGT GCT AGA GGT CCT TTG ACC ATA TTC GGT GTC GTT TTG CCT AAC CCT CCT GAA TTC GAT TAT TGG GGC CAA GGG ACC ACG GTC ACC GTC-3'
EU099168.1	5'-TCT GAG GAC ACG GCC GTG TAT TAC TGT GCA AGA GGT GTT ATG GGT ATC TTC GGT GTA GTA CAA TGG GAT TAC TTC GAT TAC TGG GGC CAA GGG ACC ACG GTC ACC GTC-3'
EU099170.1	5'-TCT GAG GAC ACG GCC GTG TAT TAC TGT GCT AGG CAA TTG TTG TCA AAC AGG ACT TCT ATT TTT GGA GTA GTC ATA ATC TCA AAA GGT AGA AAC AAT TGG TTC GAT CCT TGG GGC CAA GGG ACC ACG GTC ACC GTC-3'
EU099171.1	5'-TCT GAG GAC ACG GCC GTG TAT TAC TGT GCC AGA GTC GAT TGG GGT GTT CCA GGA TTT ACC ATC TTC GGA GTG GTG ACT CCT TTC GAT CCA TGG GGC CAA GGG ACC ACG GTC ACC GTC-3'
EU099174.1	5'-TCT GAG GAC ACG GCC GTG TAT TAC TGT GCA AGA GAA AGG GTC AGA GGT GTA ATT GGA GTA GTT TTG TAC TAC TAT GGA ATG GAT GTT TGG GGC CAA GGG ACC ACG GTC ACC GTC-3'
EU099175.1	5'-TCT GAG GAC ACG GCC GTG TAT TAC TGT GCA AGA GAA TCA GGA TCA ACC ATA TTC GGT GTC GTA TTG CAT TTA TAT TAC TAC TAT GGA ATG GAT GTT TGG GGC CAA GGG ACC ACG GTC ACC GTC-3'
EU099176.1	5'-TCT GAG GAC ACG GCC GTG TAT TAC TGT GCA AGA GAA GTG ATA ACA ATA TTT GGA GTG GTT ATA TTA AGG GAT GTG CAT GAT CAT TAT TAT TAC GGA ATG GAT GTA TGG GGC CAA GGG ACC ACG GTC ACC GTC-3'
EU099177.1	5'-TCT GAG GAC ACG GCC GTG TAT TAC TGT GCA AGG GAT ACA ATT TTT GGA GTT GTC AAC GTG CAA ACA TAC TAT TAC TAT ATG GAT GTT TGG GGC CAA GGG ACC ACG GTC ACC GTC-3'
EU099179.1	5'-TCT GAG GAC ACG GCC GTG TAT TAC TGT GCA AGG CCT GAT ACC AGT TCA ACC ATT TTT GGA GTC GCT AGG TAT TAC TAT TAC ATG GAT GTT TGG GGC CAA GGG ACC ACG GTC ACC GTC-3'
EU099180.1	5'-TCT GAG GAC ACG GCC GTG TAT TAC TGT GCA AGG GTG GGA TCA ATC ACA ATA TTT GGT GTT GTC ATA GCC AGG TGG GGA GAT TAC TAT GGA ATG GAT GTA TGG GGC CAA GGG ACC ACG GTC ACC GTC-3'
EU099188.1	5'-TCT GAG GAC ACG GCC GTG TAT TAC TGT GCA AGA GAT TAT TAC GAT ATA TTG ACT GGA TAC ACA TAT TAT TAT TAT TAT GGT ATG GAT GTT TGG GGC CAA GGG ACC ACG GTC ACC GTC-3'
EU099189.1	5'-TCT GAG GAC ACG GCC GTG TAT TAC TGT GCA ATA ACT TAC GAT ATA TTG ACT GGT TAT CAA CCA TAC TAC TAT TAC TAT TAC ATG GAT GTA TGG GGC CAA GGG ACC ACG GTC ACC GTC-3'
EU099192.1	5'-TCT GAG GAC ACG GCC GTG TAT TAC TGT GCC ACT GGT TTA TTA TGG TTC GGA GAA AGT AAG CCA TAT TAT TAC TAC TAT GGT ATG GAT GTA TGG GGC CAA GGG ACC ACG GTC ACC GTC-3'
EU099198.1	5'-TCT GAG GAC ACG GCC GTG TAT TAC TGT GCC AGG GAA TGG TCT GGT TCT GAT TAT TAC GGA TCA GGT AGT TAC TTT TTT AGA TAC TGG TTC GAT CCA TGG GGC CAA GGG ACC ACG GTC ACC GTC-3'
EU099201.1	5'-TCT GAG GAC ACG GCC GTG TAT TAC TGT GCT AGG GAA ATT ACT ATG GTC AGG GGA GTT ATC GGA TAC TAC TAC GGT ATG GAT GTC TGG GGC CAA GGG ACC ACG GTC ACC GTC-3'
EU099202.1	5'-TCT GAG GAC ACG GCC GTG TAT TAC TGT GCA AGG GGA ATG GTG AGA GGT GTA ATT CAT ATT GGA GTC GAT TAT TAC GGA ATG GAT GTC TGG GGC CAA GGG ACC ACG GTC ACC GTC-3'
EU099204.1	5'-TCT GAG GAC ACG GCC GTG TAT TAC TGT GCC AGA TCA ATG GTG AGA GGA GTA ATT CCT ATC CCT GCT TTT AGG TAT TAT GGA ATG GAT GTT TGG GGC CAA GGG ACC ACG GTC ACC GTC-3'
EU099205.1	5'-TCT GAG GAC ACG GCC GTG TAT TAC TGT GCT AGG ACC ATG GTG AGA GGA GTC ATT TTT ATT GAT TAC TAT TAC TAC GGA ATG GAT GTT TGG GGC CAA GGG ACC ACG GTC ACC GTC-3'
EU099209.1	5'-TCT GAG GAC ACG GCC GTG TAT TAC TGT GCT AGG GGT GGA TTT TAT GAT TAC ATA TGG GGT AGT TAT AGA TCT AAT GAT GCT TTT GAT ATA TGG GGC CAA GGG ACC ACG GTC ACC GTC-3'
EU099210.1	5'-TCT GAG GAC ACG GCC GTG TAT TAC TGT GCT AGG GGA GGA GGA TAC GAT TAT ATC TGG GGA AGT TAT AGG CCT AAT GAT GCC TTT GAT ATC TGG GGC CAA GGG ACC ACG GTC ACC GTC-3'
EU099212.1	5'-TCT GAG GAC ACG GCC GTG TAT TAC TGT GCT AGG GGT GGA GTC TAT GAT TAC GTG TGG GGT TCA TAT AGG CCA AAT GAT GCC TTT GAT ATC TGG GGC CAA GGG ACC ACG GTC ACC GTC-3'
EU099218.1	5'-TCT GAG GAC ACG GCC GTG TAT TAC TGT GCT AGG GAT GGA CAA CAA CCA GGT ATT ACC TTC GGA GGA GTG ATT GTG ATA GAT TCA ACC GGT AAC GGT AAT TAT GGA ATG GAT GTA TGG GGC CAA GGG ACC ACG GTC ACC GTC-3'
EU099219.1	5'-TCT GAG GAC ACG GCC GTG TAT TAC TGT GCC AGA GAT TGG GCT TAT CCT AAT ACC TTT GGA GGA GTC ATT GTT ATC TAT CCA ATC GCA GGA ACT AAT GGT ATG GAT GTT TGG GGC CAA GGG ACC ACG GTC ACC GTC-3'
EU099220.1	5'-TCT GAG GAC ACG GCC GTG TAT TAC TGT GCT AGG GAT TGG GGA ATT ACT TTT GGT GGA GTA ATT GTC ATT TCA CCT AAA ATG GAT TAC TAT TAT TAC GGT ATG GAT GTG TGG GGC CAA GGG ACC ACG GTC ACC GTC-3'
EU099236.1	5'-TCT GAG GAC ACG GCC GTG TAT TAC TGT GCA AGT ACC GGT TAT TAC GAT TCT TCT GGA TAT TAT TAT GTT CCA AAT TGG GGC CAA GGG ACC ACG GTC ACC GTC-3'
EU099247.1	5'-TCT GAG GAC ACG GCC GTG TAT TAC TGT GCA AGA GTT TGG TCT ATT ACT ATG ATC GTA GTG GGA TCA TTC TCT ACC TAT TCA GAT GGA ATG GAT GTT TGG GGC CAA GGG ACC ACG GTC ACC GTC-3'
EU620040.1	5'-TCT GAG GAC ACG GCC GTG TAT TAC TGT AGA ACA TAC AGA CCA GGT TCT CAA CAT TAC TTC GAT AGT TGG GGC CAA GGG ACC ACG GTC ACC GTC-3'
EU667594.1	5'-TCT GAG GAC ACG GCC GTG TAT TAC TGT GCT AGA GGA GCC CCT AAC TAC GAT TTT TGG AGT GGT TAC TCA CCT GCT TAC TAC TAT TAC TAT GGA ATG GAT GTC TGG GGC CAA GGG ACC ACG GTC ACC GTC-3'
EU667595.1	5'-TCT GAG GAC ACG GCC GTG TAT TAC TGT GCC AGG GCA CCT GAT TTC TGG AGT GGT TAT TAT TTT AGA GGT GGA GGT ATG GAT GTG TGG GGC CAA GGG ACC ACG GTC ACC GTC-3'
EU667596.1	5'-TCT GAG GAC ACG GCC GTG TAT TAC TGT GCT AGT TCT AGT CCT TAT GCA ATA TTC GGT GTC GTT ATT ATG GAA CCT TAT TAT TAT TAC TAC GGA ATG GAT GTT TGG GGC CAA GGG ACC ACG GTC ACC GTC-3'
EU667597.1	5'-TCT GAG GAC ACG GCC GTG TAT TAC TGT GCC AGG GAT TGG GGA ACT AGG GGT CCA TAT TAT GAT TTT TGG TCT GGA TAT TAC GAT GCT TTT GAT ATT TGG GGC CAA GGG ACC ACG GTC ACC GTC-3'
EU667598.1	5'-TCT GAG GAC ACG GCC GTG TAT TAC TGT GCA AGA GTG TTG AAG AAT TCT GGA TCA TAT TCA TGG GGA TTA AAC TAT TAC TAT TAT TAT GGA ATG GAT GTC TGG GGC CAA GGG ACC ACG GTC ACC GTC-3'
EU667599.1	5'-TCT GAG GAC ACG GCC GTG TAT TAC TGT GCT AGG TCA GGT GAA TTG AGG TTC TTG GAA TGG TTA TTG AGT GCC GAT TTC GAT TAC TGG GGC CAA GGG ACC ACG GTC ACC GTC-3'
EU794398.1	5'-TCT GAG GAC ACG GCC GTG TAT TAC TGT TTG AGG GAA TAC TGT AAT ATC GAT AAC TGT AGG AAC TTC GAT CAT TGG GGC CAA GGG ACC ACG GTC ACC GTC-3'
EU794399.1	5'-TCT GAG GAC ACG GCC GTG TAT TAC TGT GCC AGG GTT GTA TCA TCT GCA AGG GGA AGA CAA ATC TCT AGG ATG TTT TGG GAT TTC GAT AGT TGG GGC CAA GGG ACC ACG GTC ACC GTC-3'
EU794400.1	5'-TCT GAG GAC ACG GCC GTG TAT TAC TGT GCA AGG TTC AGA TCT GGT GAT GGA GGA AGT TTT TTC TAT TAT TAT TAT GGA TTG GAT GTC TGG GGC CAA GGG ACC ACG GTC ACC GTC-3'
EU794401.1	5'-TCT GAG GAC ACG GCC GTG TAT TAC TGT GCT AGA CAT TTA TTG ACA GTC ACA ACA AGA TGG TTT GAT GCA TGG GGC CAA GGG ACC ACG GTC ACC GTC-3'
EU794402.1	5'-TCT GAG GAC ACG GCC GTG TAT TAC TGT ACC AGA GAT AGG TCA AGG GTC AGA TAT TTT GAT AGG GAA AGT GGA TGG TTT GAT CCT TGG GGC CAA GGG ACC ACG GTC ACC GTC-3'
EU794418.1	5'-TCT GAG GAC ACG GCC GTG TAT TAC TGT GCT ACT GAT TGG GGA TCT GGA CAT TTG GGA GCC AAC TGG TTC GAT CCA TGG GGC CAA GGG ACC ACG GTC ACC GTC-3'
EU794420.1	5'-TCT GAG GAC ACG GCC GTG TAT TAC TGT AGT ACC GGA GGA GGA CCT CCT GAT AGA CCA AAC AGA GCA AAT GGA CAT TTT GAT TAT TGG GGC CAA GGG ACC ACG GTC ACC GTC-3'
EU794432.1	5'-TCT GAG GAC ACG GCC GTG TAT TAC TGT GCT TCA AAT AGA ATA CCA GTA CCT GAT ACT GGT AGA CAA TAT TAC TAC GCT TTA GAT GTC TGG GGC CAA GGG ACC ACG GTC ACC GTC-3'
EU794438.1	5'-TCT GAG GAC ACG GCC GTG TAT TAC TGT GCT ACA TCT CAT TGT CCA GGT GGT TCA TGT TCT TCT AGT TTT GAT TTC TGG GGC CAA GGG ACC ACG GTC ACC GTC-3'
EU814959.1	5'-TCT GAG GAC ACG GCC GTG TAT TAC TGT GCA AGG GTA CCT GTG ACA ATT TTC GGT GTG GTA ACA TCA CAT AAC TGG TTT GAT CCT TGG GGC CAA GGG ACC ACG GTC ACC GTC-3'
EU814960.1	5'-TCT GAG GAC ACG GCC GTG TAT TAC TGT GCC AGA GGT GGT GCA TAC GAT TAT ATC TGG GGA TCA TAT AGA CCT AAT GAT GCA TTC GAT ATC TGG GGC CAA GGG ACC ACG GTC ACC GTC-3'
EU814963.1	5'-TCT GAG GAC ACG GCC GTG TAT TAC TGT GCC AGG GAT AGG GGT CCT TAT TGT TCT GGA GGT TCT TGT TAC GGA TAT TTT GAT TTA TGG GGC CAA GGG ACC ACG GTC ACC GTC-3'
EU814966.1	5'-TCT GAG GAC ACG GCC GTG TAT TAC TGT GCC AGA GAA CCT AGT AGT TGG TAC TAC GCC TTC GAT ATA TGG GGC CAA GGG ACC ACG GTC ACC GTC-3'
EU835546.1	5'-TCT GAG GAC ACG GCC GTG TAT TAC TGT GCA GGT GTA GAT TAT TCT GAT AGT GGT AGA CAT TAC TCT TTC TCA GCA AGT TAC TTT GAT GTA TGG GGC CAA GGG ACC ACG GTC ACC GTC-3'
EU835547.1	5'-TCT GAG GAC ACG GCC GTG TAT TAC TGT GCA AGG GCA ACT TAC TCA GGT TCA GAA CAA TAT GAT TTC GAT TCA TCT AGT TAC TTA GAT GTA TGG GGC CAA GGG ACC ACG GTC ACC GTC-3'
EU835554.1	5'-TCT GAG GAC ACG GCC GTG TAT TAC TGT GCT AGG GCT GTC GAT TTT GAT AGT TCT TCT TCA TAT TCT TTC TGG GGC CAA GGG ACC ACG GTC ACC GTC-3'
EU835557.1	5'-TCT GAG GAC ACG GCC GTG TAT TAC TGT GCC AGG GGA TCT CAT TTG ATT GGT GGT ACA ATA GCA TCT TTT GAT CCT TGG GGC CAA GGG ACC ACG GTC ACC GTC-3'
FJ039781.1	5'-TCT GAG GAC ACG GCC GTG TAT TAC TGT GCT AGA AGT GAT CAA AAT TAT GAT TTC TGG TCA GGT TAC TTT AGG TAT TAT GGT ATG GAT GTA TGG GGC CAA GGG ACC ACG GTC ACC GTC-3'
FJ039784.1	5'-TCT GAG GAC ACG GCC GTG TAT TAC TGT GCA AGA GCC GAT TTA CCA TAT TAT GAT TTT TGG TCA GGA ATG TAC TAC TAT GGA ATG GAT GTA TGG GGC CAA GGG ACC ACG GTC ACC GTC-3'
FJ039785.1	5'-TCT GAG GAC ACG GCC GTG TAT TAC TGT GCA GTC TTA CCT TCA CCT TTA GTC GGT GCC ACA CAA ATC TGG GGA GAT TAC TGG GGC CAA GGG ACC ACG GTC ACC GTC-3'
FJ492911.1	5'-TCT GAG GAC ACG GCC GTG TAT TAC TGT GTA AGA GGT AAC TGG AAC TAT AGG TTA GGT TGG CCA AGT TTG GAT TAC TGG GGC CAA GGG ACC ACG GTC ACC GTC-3'
FJ492922.1	5'-TCT GAG GAC ACG GCC GTG TAT TAC TGT GCT AGG GCA GTT AGG GGA GGT ATC TGG GGA TTA GAT AGT TGG GGC CAA GGG ACC ACG GTC ACC GTC-3'
FJ694873.1	5'-TCT GAG GAC ACG GCC GTG TAT TAC TGT GCT AGA ACC GGT TAT TCT TCA GGT TGG TAT CCT TTA TTT TAT TGG TGG TAC TTC GAT TTG TGG GGC CAA GGG ACC ACG GTC ACC GTC-3'
FJ694874.1	5'-TCT GAG GAC ACG GCC GTG TAT TAC TGT GCA AGG GGA GCC AGG GGA GAA TAC TAC GAT TTT TGG TCA GGA TTC CCT TCT ATC TGG TGG TTT GAT CCT TGG GGC CAA GGG ACC ACG GTC ACC GTC-3'
FJ840113.1	5'-TCT GAG GAC ACG GCC GTG TAT TAC TGT GCA AGG AGA GGT GAT TCA GGA AGG TAT TCA GGT CAT TAT TCA TAC TGT CCA ATG GAT GTC TGG GGC CAA GGG ACC ACG GTC ACC GTC-3'
FJ840143.1	5'-TCT GAG GAC ACG GCC GTG TAT TAC TGT GCC AGA GTA AGA GCC GTT GCT AGT ATG GAT AAC TGG TTT GCT CCT TGG GGC CAA GGG ACC ACG GTC ACC GTC-3'
FJ840193.1	5'-TCT GAG GAC ACG GCC GTG TAT TAC TGT GCT AGG GGA AGT ATG GGA TTG GCC CCA TAT TAC TAT TAT ATG GAT GTT TGG GGC CAA GGG ACC ACG GTC ACC GTC-3'
FJ840044.1	5'-TCT GAG GAC ACG GCC GTG TAT TAC TGT GCA AGA GAA AGG GGA ACA GTC ACA GGA TAC TAT CAT TAC GAT ATG GAT GTA TGG GGC CAA GGG ACC ACG GTC ACC GTC-3'
FJ385405.1	5'-TCT GAG GAC ACG GCC GTG TAT TAC TGT GCT AGG GGA CCA CCA ACC ATC TTC GGA GTT GTA ATA AAT CCA CCA TCA CAA AAC TGG TTT GAT CCA TGG GGC CAA GGG ACC ACG GTC ACC GTC-3'
FJ385410.1	5'-TCT GAG GAC ACG GCC GTG TAT TAC TGT GCC AGG GCC CCA CCA GAT TTC TGG AGT GGA AAT AAC TGG TTT GAT CCT TGG GGC CAA GGG ACC ACG GTC ACC GTC-3'
FJ385424.1	5'-TCT GAG GAC ACG GCC GTG TAT TAC TGT GCC AGG GTT GCT GTC GAT TCT TCA GGT TGG TAC GCC TTT GAT ATT TGG GGC CAA GGG ACC ACG GTC ACC GTC-3'
FJ385430.1	5'-TCT GAG GAC ACG GCC GTG TAT TAC TGT GCT AGG GTT TCT CAT TAC GAT TTT TGG AGT GGT TAT AGT ACA TGG GGC CAA GGG ACC ACG GTC ACC GTC-3'
FJ385431.1	5'-TCT GAG GAC ACG GCC GTG TAT TAC TGT GCC AGA GCT CCA ATC GCA GCT GCT GGT ACC AAC TGG TTC GAT CCA TGG GGC CAA GGG ACC ACG GTC ACC GTC-3'
FJ385306.1	5'-TCT GAG GAC ACG GCC GTG TAT TAC TGT GCT AGA GAT AGG ATG GTA GCT ACT TTA TAC TAC TTT GAT TAT TGG GGC CAA GGG ACC ACG GTC ACC GTC-3'
FJ385379.1	5'-TCT GAG GAC ACG GCC GTG TAT TAC TGT GCT AGG GGA TTA CCA GAT TAC TAT GGA AGT GGA AGT TAT TAT AAC ACC TGG TAT AAT TGG TTC GAT CCA TGG GGC CAA GGG ACC ACG GTC ACC GTC-3'
FJ385381.1	5'-TCT GAG GAC ACG GCC GTG TAT TAC TGT GCA AGA GTG TGG ATC GGT AGA GCC GGT GGT TAT AGT TAT GGT TTA ATT TCA AAA GTC TGG GGC CAA GGG ACC ACG GTC ACC GTC-3'
FJ873866.1	5'-TCT GAG GAC ACG GCC GTG TAT TAC TGT GCA AGA GAT GAT CAA TAT TCT TCA GGA TGG CCT TGG GGC CAA GGG ACC ACG GTC ACC GTC-3'
FJ873869.1	5'-TCT GAG GAC ACG GCC GTG TAT TAC TGT GCT AGA GAT AAA GGA GGT GAT TAC AGT GAT TAT TGG GGC CAA GGG ACC ACG GTC ACC GTC-3'
FJ873895.1	5'-TCT GAG GAC ACG GCC GTG TAT TAC TGT GCA AGG GTG CCA GGA AGT TCA GGA AGT GAA GGT TAC TGG GGC CAA GGG ACC ACG GTC ACC GTC-3'
FJ873936.1	5'-TCT GAG GAC ACG GCC GTG TAT TAC TGT GCC AGA GAT AGA AAC TAT TGT TCT GGT GGT TCA TGT AAG GGT GGA TTC GAT TAC TGG GGC CAA GGG ACC ACG GTC ACC GTC-3'
FJ874043.1	5'-TCT GAG GAC ACG GCC GTG TAT TAC TGT GCT AGA GTC TCT GTT CCA ACC ACA ATG ATT GTC GTA GGT GGT GCA TTC GAT ATA TGG GGC CAA GGG ACC ACG GTC ACC GTC-3'
GQ232765.1	5'-TCT GAG GAC ACG GCC GTG TAT TAC TGT GCT ACA GAT CCA TAC TAT TAT GAT TCA TCA GGT TCA GGA TTG GAT TAT TGG GGC CAA GGG ACC ACG GTC ACC GTC-3'
GQ232838.1	5'-TCT GAG GAC ACG GCC GTG TAT TAC TGT ACA AGG TCT AGA GGT ATA GTT GCA ACA ATC TCA GGT AAC TAC TAC GGT ATG GAT GTC TGG GGC CAA GGG ACC ACG GTC ACC GTC-3'
GQ232929.1	5'-TCT GAG GAC ACG GCC GTG TAT TAC TGT GCA AGA GGT AGA GGT GAA TTG TGG TTA TTT GAT TAC TGG GGC CAA GGG ACC ACG GTC ACC GTC-3'
GQ232965.1	5'-TCT GAG GAC ACG GCC GTG TAT TAC TGT GCC AGG GGA GTG GAA ATG GCC ACC ATT AGG GGA GCC TGG TTT GAT CCA TGG GGC CAA GGG ACC ACG GTC ACC GTC-3'
GQ232967.1	5'-TCT GAG GAC ACG GCC GTG TAT TAC TGT GCA AGA GAT AGA AGT TTA GGT TAC TGT TCT TCA ACA TCT TGT AGG ACA AGG GAT TTT TGG TCA GGA TAT AGT TAC TAT TAT GGT ATG GAT GTT TGG GGC CAA GGG ACC ACG GTC ACC GTC-3'
GQ232975.1	5'-TCT GAG GAC ACG GCC GTG TAT TAC TGT GCC AGA CAA AGT ATG ACC ACT GTC GAT CCA ACA GGT TTT GAT CCT TGG GGC CAA GGG ACC ACG GTC ACC GTC-3'
GQ504892.1	5'-TCT GAG GAC ACG GCC GTG TAT TAC TGT GCT GCC GGA TTC TAT GCT TCA GGT TGG TAT AGG TAC GAA TCT TGG GGC CAA GGG ACC ACG GTC ACC GTC-3'
GQ504902.1	5'-TCT GAG GAC ACG GCC GTG TAT TAC TGT GCC AGT AAT AGA AGG TCT ACA GGA ATT AAG ATC CCA GGT GCC TTC GAT ACA TGG GGC CAA GGG ACC ACG GTC ACC GTC-3'
GQ504914.1	5'-TCT GAG GAC ACG GCC GTG TAT TAC TGT GCA AGA GGT TTG AGA GGT GGA CCT TTG CAT TCA TCA GGA AGT CAT AAT TAT TTT GAT AGT TGG GGC CAA GGG ACC ACG GTC ACC GTC-3'
GQ504941.1	5'-TCT GAG GAC ACG GCC GTG TAT TAC TGT GCC GGA TGG AGG GAA TCA AGT TTA GTG TTC GAT TTA TGG GGC CAA GGG ACC ACG GTC ACC GTC-3'
GQ856059.1	5'-TCT GAG GAC ACG GCC GTG TAT TAC TGT GCC AGA GAA GGA TTA GCC GCT GTG ACA AAT CCA TTC GAT TAT TGG GGC CAA GGG ACC ACG GTC ACC GTC-3'
GQ856065.1	5'-TCT GAG GAC ACG GCC GTG TAT TAC TGT GCC AGA GAA GGA ACT ACA ACT GGA ACA ACC TCA CAA AGA AGT GCA TTT GAT ATA TGG GGC CAA GGG ACC ACG GTC ACC GTC-3'
GQ856069.1	5'-TCT GAG GAC ACG GCC GTG TAT TAC TGT GCT AGA GAA GGA TTG AGG GAT TCA TCT GGT AAA GGT GGA TGG TTC GAT CCA TGG GGC CAA GGG ACC ACG GTC ACC GTC-3'
GQ856071.1	5'-TCT GAG GAC ACG GCC GTG TAT TAC TGT GCC AGA GAA GGT AGG GCT GCT GTC GGA AAC CCA TTC AGA TAC TGG GGC CAA GGG ACC ACG GTC ACC GTC-3'
GQ903484.1	5'-TCT GAG GAC ACG GCC GTG TAT TAC TGT GCA AGG GGT CCT GAT TCT TCT GGA TAC TAT TAC TTC TAC TGG GGC CAA GGG ACC ACG GTC ACC GTC-3'
GQ903485.1	5'-TCT GAG GAC ACG GCC GTG TAT TAC TGT GCC AGA GGT CCT GAT ACA TCT GGT TTC TAC TAT TTC TAT TGG GGC CAA GGG ACC ACG GTC ACC GTC-3'
GQ903494.1	5'-TCT GAG GAC ACG GCC GTG TAT TAC TGT GCC AGA GAA TTT AAC TAC GAT TCT TCT GGT TAC TAC TAC TTT TAC TGG GGC CAA GGG ACC ACG GTC ACC GTC-3'
GQ903496.1	5'-TCT GAG GAC ACG GCC GTG TAT TAC TGT GCT AGG GGA CCA GAA AGT AGT GGT TAC TAC TAC TTT TAC TGG GGC CAA GGG ACC ACG GTC ACC GTC-3'
GQ903501.1	5'-TCT GAG GAC ACG GCC GTG TAT TAC TGT GCA AGG GGT CCT GAA ACA TCA GGT TAC TAC TAC TTC TAT TGG GGC CAA GGG ACC ACG GTC ACC GTC-3'
GQ903505.2	5'-TCT GAG GAC ACG GCC GTG TAT TAC TGT GCC AGG GAA TTC AAT TTT GAT ACA ACC GGT TAT TAC TTC TTA TAC TGG GGC CAA GGG ACC ACG GTC ACC GTC-3'
GQ903511.1	5'-TCT GAG GAC ACG GCC GTG TAT TAC TGT GCA AGA GGT CCA GAT TCT TCA GCC TAT TAT TAT TTT TAC TGG GGC CAA GGG ACC ACG GTC ACC GTC-3'
GQ903514.1	5'-TCT GAG GAC ACG GCC GTG TAT TAC TGT GTT AGA GAA GGA TTC CCA GAT ACC GCT ATG GTG AAT CCT TTC GAT TAC TGG GGC CAA GGG ACC ACG GTC ACC GTC-3'
GU272047.1	5'-TCT GAG GAC ACG GCC GTG TAT TAC TGT GCT AGG GAT AGG AGG GCC GTT CCA ATC GCC ACC GAT AAC TGG TTA GAT CCA TGG GGC CAA GGG ACC ACG GTC ACC GTC-3'
GU272049.1	5'-TCT GAG GAC ACG GCC GTG TAT TAC TGT ACT AGG GAT AGG AGG GTA GTT CCT ATG GCT ACC GAT AAT TGG TTG GAT CCT TGG GGC CAA GGG ACC ACG GTC ACC GTC-3'
GU272051.1	5'-TCT GAG GAC ACG GCC GTG TAT TAC TGT GCT GCA GGA GCT GTT GGT GCC GAT TCA GGT TCT TGG TTC GAT CCA TGG GGC CAA GGG ACC ACG GTC ACC GTC-3'
GU358670.1	5'-TCT GAG GAC ACG GCC GTG TAT TAC TGT GCA AGA GGT GGA GAT TAC GAT TAT ATT TGG GGA TCA TAC AGG TCT AAC GAT GCC TTC GAT ATT TGG GGC CAA GGG ACC ACG GTC ACC GTC-3'
GU358674.1	5'-TCT GAG GAC ACG GCC GTG TAT TAC TGT GCC AGA GAT AGA TTG CCA GGA GGT ATT ACT TTC GGT GGT GTA ATA GTC ATA GGT AAG TCT CCT TAT TAC TAT GGA ATG GAT GTA TGG GGC CAA GGG ACC ACG GTC ACC GTC-3'
GU358675.1	5'-TCT GAG GAC ACG GCC GTG TAT TAC TGT GCC AGA GTC AGG GCC GCC CCT TAT CAA TTG TTA TGG AGT AGA GAT GAT GCT TTC GAT ATT TGG GGC CAA GGG ACC ACG GTC ACC GTC-3'
GU358676.1	5'-TCT GAG GAC ACG GCC GTG TAT TAC TGT GCC AGA GGA GGT AAC TAT GAT TAT ATA TGG GGA TCA TAT AGG ACT AAT GAT GCA TTC GAT ATC TGG GGC CAA GGG ACC ACG GTC ACC GTC-3'
GU358678.1	5'-TCT GAG GAC ACG GCC GTG TAT TAC TGT GCA AGG ACA ACA CCT AAT TAT GAT TTT TGG AGT GGA CCA CCA TTG CCA TAC TAT TAC TAC TAT TAC GGT ATG GAT GTT TGG GGC CAA GGG ACC ACG GTC ACC GTC-3'
GU358682.1	5'-TCT GAG GAC ACG GCC GTG TAT TAC TGT GCT AGG GAT GAA AAT TAC TAC GAT TTC TGG TCA GGT TAT TGG AAC TGG TGG TGG TTC GAT CCT TGG GGC CAA GGG ACC ACG GTC ACC GTC-3'
GU552683.1	5'-TCT GAG GAC ACG GCC GTG TAT TAC TGT GCC AGA GAT CAT CCA AAT GGT GCT ACC TAT TAT TAT GGA ATG GAT GTT TGG GGC CAA GGG ACC ACG GTC ACC GTC-3'
GU552691.1	5'-TCT GAG GAC ACG GCC GTG TAT TAC TGT GCC AGG GAA GAT ATA ACT GGT ACT ACA GTG TTA TTC GAT TAT TGG GGC CAA GGG ACC ACG GTC ACC GTC-3'
GU552774.1	5'-TCT GAG GAC ACG GCC GTG TAT TAC TGT GCC AGG GAT ACT GGA AGG GGT TAT TGT TCA GGA TCT AGT TGT TTA CCT GCC ACT TTT GAT TAC TGG GGC CAA GGG ACC ACG GTC ACC GTC-3'
GU570264.1	5'-TCT GAG GAC ACG GCC GTG TAT TAC TGT GCT GGT GCC TCA GGT TTA AGT CCT ATA TAC GCA ATG GAT GTA TGG GGC CAA GGG ACC ACG GTC ACC GTC-3'
GU570265.1	5'-TCT GAG GAC ACG GCC GTG TAT TAC TGT GCT AAA GAT AAC TTG TAC TGG TAC TTT GAT GTC TGG GGC CAA GGG ACC ACG GTC ACC GTC-3'
GU570266.1	5'-TCT GAG GAC ACG GCC GTG TAT TAC TGT GCA AGG GAT CCT CCA TTT CAT CAA TTA TTA TTC AGA TTG TGG GGC CAA GGG ACC ACG GTC ACC GTC-3'
GU570267.1	5'-TCT GAG GAC ACG GCC GTG TAT TAC TGT GCT TCA GGT ACC GGA CCT TTA ACC GCC CCA TTA AGT TCT TGG GGC CAA GGG ACC ACG GTC ACC GTC-3'
GU570268.1	5'-TCT GAG GAC ACG GCC GTG TAT TAC TGT GCA AGA GAT AGG TTA ATT GCC GTA GCT GGT AGT TAT TCA TAC TAC ATG GAT GAT TGG GGC CAA GGG ACC ACG GTC ACC GTC-3'
GU570269.1	5'-TCT GAG GAC ACG GCC GTG TAT TAC TGT GCA AGA CAT TTG AGA GCC TAT TAC GGT TCA GGT AAC TAT TTC TTC CAT TGG GGC CAA GGG ACC ACG GTC ACC GTC-3'
GU570270.1	5'-TCT GAG GAC ACG GCC GTG TAT TAC TGT GCT AGG ACC GTC GCT GGT TAT GGA TCA GAA TAT TTT GAT ACT TGG GGC CAA GGG ACC ACG GTC ACC GTC-3'
GU570271.1	5'-TCT GAG GAC ACG GCC GTG TAT TAC TGT GCT AGA CCT AGA TAT TGT ACA AGA TCA GAT TGT TTA GAT GAT GCC TTT GAT ATC TGG GGC CAA GGG ACC ACG GTC ACC GTC-3'
GU570272.1	5'-TCT GAG GAC ACG GCC GTG TAT TAC TGT GCT AGA GGT CCT CCT GGT GAT AAT TTC TAT TAC TAC ATG GAT GTT TGG GGC CAA GGG ACC ACG GTC ACC GTC-3'
GU570273.1	5'-TCT GAG GAC ACG GCC GTG TAT TAC TGT GCT AGA GAT CAA TTA GTC GAT TGG TAC TTC GAT GTA TGG GGC CAA GGG ACC ACG GTC ACC GTC-3'
GU570274.1	5'-TCT GAG GAC ACG GCC GTG TAT TAC TGT GCT AGA GAT CCA TAT GAT TAC GTT TGG GGT TCT AAG CCT ACC GGA GCA TTC GAT ATA TGG GGC CAA GGG ACC ACG GTC ACC GTC-3'
HE584553.1	5'-TCT GAG GAC ACG GCC GTG TAT TAC TGT ACT ACC ACT TCT ACA TAT GAT AAA TGG TCT GGT TTA CAT CAT GAT GGA GTG ATG GCT TTC TCT TCT TGG GGC CAA GGG ACC ACG GTC ACC GTC-3'
HM116184.1	5'-TCT GAG GAC ACG GCC GTG TAT TAC TGT GCT AGA GGA TTG CCT TAT TAC TAT GAT AGT AGT GGA TAC TAC GGT CAT CAT GGT ATG GAT GTT TGG GGC CAA GGG ACC ACG GTC ACC GTC-3'
HM152493.1	5'-TCT GAG GAC ACG GCC GTG TAT TAC TGT GCA AGG GAT TCA ACC TCA TCA GGA TTC TGG TCA GGA TAC AGG ACA AGT GAT TAC TAT GGA ATG GAT GTC TGG GGC CAA GGG ACC ACG GTC ACC GTC-3'
HM152496.1	5'-TCT GAG GAC ACG GCC GTG TAT TAC TGT GCT AGG GGA CCA GTC AGA GGA GTA ATC AAC GTC TAT TAT TAC TAC TAT GGT ATG GAT GTT TGG GGC CAA GGG ACC ACG GTC ACC GTC-3'
HM152502.1	5'-TCT GAG GAC ACG GCC GTG TAT TAC TGT GCA AGA GCA GGA TCT GGA GCT TTG GCC GTT ACC ACA GGA AAC TAT TAC TAT TAC TAC TAC ATG GAT GTA TGG GGC CAA GGG ACC ACG GTC ACC GTC-3'
HM152504.1	5'-TCT GAG GAC ACG GCC GTG TAT TAC TGT GCA AGG GCC GCA AGG GGT GTT AGA GAT ATT ACA ATG ATT GTA GTG ATA TTG GGT GAT AGG ATG GAT CCA CCA GAT GAT TAT TTC GAT TAT TGG GGC CAA GGG ACC ACG GTC ACC GTC-3'
HM152527.1	5'-TCT GAG GAC ACG GCC GTG TAT TAC TGT GCA AGG GAT CAT AGG ATT ACC ATG ATC GTC GTA GGA ACA ATG GAT GCT TTT GAT ATC TGG GGC CAA GGG ACC ACG GTC ACC GTC-3'
HM152528.1	5'-TCT GAG GAC ACG GCC GTG TAT TAC TGT GCC AGA GAT TTA CCA TTG AGG TAC TGT CAT GGA GGT AAC TGT TAC TTA GCT TAC TGG GGC CAA GGG ACC ACG GTC ACC GTC-3'
HM222540.1	5'-TCT GAG GAC ACG GCC GTG TAT TAC TGT GTC ATA ATG TAT TAT TCT GGA GAT GAT GAT TAC CCT CCT GAT TTT CAA CAT TGG GGC CAA GGG ACC ACG GTC ACC GTC-3'
HM773972.1	5'-TCT GAG GAC ACG GCC GTG TAT TAC TGT GCT AAG ATG TCT GGT TAT GGT AGT TCT CCT TCT AGT TGG TTC GAT CCA TGG GGC CAA GGG ACC ACG GTC ACC GTC-3'
HM773974.1	5'-TCT GAG GAC ACG GCC GTG TAT TAC TGT GCC AGG GAT AGG AGA TGG CCA GCT TCA GGT GCC TTT GAT ATC TGG GGC CAA GGG ACC ACG GTC ACC GTC-3'
HM774005.1	5'-TCT GAG GAC ACG GCC GTG TAT TAC TGT GCT AGT GGT CAA ACT GTA GGT CAA TGG GGT GTG CCT GAA TAT TTC CAA AAC TGG GGC CAA GGG ACC ACG GTC ACC GTC-3'
HM774008.1	5'-TCT GAG GAC ACG GCC GTG TAT TAC TGT GCT AGG GGT TTG GCA TTA GTG GTC TAC GGT ATC AGT CCA GCA GAT GAT TCT GAT ATA TGG GGC CAA GGG ACC ACG GTC ACC GTC-3'
HM774018.1	5'-TCT GAG GAC ACG GCC GTG TAT TAC TGT ACC AAT GGT GTG GGT GAT TAT TGG GGC CAA GGG ACC ACG GTC ACC GTC-3'
HM774020.1	5'-TCT GAG GAC ACG GCC GTG TAT TAC TGT GCT AGA GAT CAT CCA GAT GGA GTA GTA GGT GTT ACA AAT TAC TTC GAT CAA TGG GGC CAA GGG ACC ACG GTC ACC GTC-3'
HM774024.1	5'-TCT GAG GAC ACG GCC GTG TAT TAC TGT GCC AGA GGT TCA ACT AGG ACT AAT GGA TAT TAC AGA AGT GGT TAT GCT CAA ACC TGG GGC CAA GGG ACC ACG GTC ACC GTC-3'
HM774029.1	5'-TCT GAG GAC ACG GCC GTG TAT TAC TGT GCT AGA GAT TTG GTA GTT AGG GAT AAT TGG AAA TAC GAT GCT TTT GAT ATA TGG GGC CAA GGG ACC ACG GTC ACC GTC-3'
HM774032.1	5'-TCT GAG GAC ACG GCC GTG TAT TAC TGT GCC GTC AAG TCA GGT CAA GGT GGT GGA AGT TTC GAT TTA TGG GGC CAA GGG ACC ACG GTC ACC GTC-3'
HM774034.1	5'-TCT GAG GAC ACG GCC GTG TAT TAC TGT GCA AGG GGA AGA CAA GGA TAC TTC GAT AGT GTC GAT TAT TTC GAT TTC ATG GAT GTT TGG GGC CAA GGG ACC ACG GTC ACC GTC-3'
HM774037.1	5'-TCT GAG GAC ACG GCC GTG TAT TAC TGT GCC AGG GGA ACA AGA GGT GTA TAC GGA CCT ATC GAT TTA TGG GGC CAA GGG ACC ACG GTC ACC GTC-3'
HM774038.1	5'-TCT GAG GAC ACG GCC GTG TAT TAC TGT GCC AGA GAT TTT TAC GGA GGA AAC TCT TTG GAT GGA TTC GAT ATT TGG GGC CAA GGG ACC ACG GTC ACC GTC-3'
HM774040.1	5'-TCT GAG GAC ACG GCC GTG TAT TAC TGT GCA TTA GGA TCT TAT ACC ACC CAT GGT ATT GAT TAC TGG GGC CAA GGG ACC ACG GTC ACC GTC-3'
HM774051.1	5'-TCT GAG GAC ACG GCC GTG TAT TAC TGT GCA AGG AGA GTG TGG TTG ACA ACC TTG CCA ACC CAT TAC GAT TCA TGG GGC CAA GGG ACC ACG GTC ACC GTC-3'
HM774061.1	5'-TCT GAG GAC ACG GCC GTG TAT TAC TGT GCC AGG GAA AGG AAC GAT TTA GGA GAT CAT GGA TGG GAT TAT TAC AAC TAC TTT TTT ATG GAT GTT TGG GGC CAA GGG ACC ACG GTC ACC GTC-3'
HM774064.1	5'-TCT GAG GAC ACG GCC GTG TAT TAC TGT GCT AGA TGG TCT CAT TAT GAT GAA TTT TAC TTG CAA TAT TGG GGC CAA GGG ACC ACG GTC ACC GTC-3'
HM774065.1	5'-TCT GAG GAC ACG GCC GTG TAT TAC TGT GCT AGG GCA TCT GGT GAT GTC GTT GAA CCA GGA CAT GTG CCA AAA ACA TGT AGG TAC CCA GGT TGT TAC TAC TAT ATG GAT GTT TGG GGC CAA GGG ACC ACG GTC ACC GTC-3'
HM774068.1	5'-TCT GAG GAC ACG GCC GTG TAT TAC TGT ACT ACA GTC AGT CCT TCT GAT CCA TGG GGC CAA GGG ACC ACG GTC ACC GTC-3'
HM774071.1	5'-TCT GAG GAC ACG GCC GTG TAT TAC TGT GCT ACC GGT GAA GTA CCA CCT AAC TAT TAT ATG GAT GTC TGG GGC CAA GGG ACC ACG GTC ACC GTC-3'
HM774076.1	5'-TCT GAG GAC ACG GCC GTG TAT TAC TGT GCA AGA GCA GCT ATC GTG GGT ACC AAT GGT GAT TAC CAA TAC TAC TAC ATG GAT TTA TGG GGC CAA GGG ACC ACG GTC ACC GTC-3'
HM774082.1	5'-TCT GAG GAC ACG GCC GTG TAT TAC TGT GCC TCA AAT AGG GTG GAA TTG ACT AAG TTA ACT ACA TAC GCC TAT GAT GTA TGG GGC CAA GGG ACC ACG GTC ACC GTC-3'
HM774091.1	5'-TCT GAG GAC ACG GCC GTG TAT TAC TGT GCC AGA GAA TAC ACT ATG TTA AGA GAT TCT TCT GGA TGG TAT AAC GCA TTC GAA ATC TGG GGC CAA GGG ACC ACG GTC ACC GTC-3'
HM774103.1	5'-TCT GAG GAC ACG GCC GTG TAT TAC TGT GCT AGA AGG TAC AAC GTG AGT GGT GGA TTC GAT CAA TGG GGC CAA GGG ACC ACG GTC ACC GTC-3'
HM774129.1	5'-TCT GAG GAC ACG GCC GTG TAT TAC TGT GCC TCA AGT GTC CAA CCT GGT GGT GGA AAT TAC TAC TAC TTT ATG GAT GTG TGG GGC CAA GGG ACC ACG GTC ACC GTC-3'
HM774138.1	5'-TCT GAG GAC ACG GCC GTG TAT TAC TGT GCA GGA TCA GTG CAA CCT GGA GGT GGT AAC TTC TAT TAT TTT ATG GAT GTG TGG GGC CAA GGG ACC ACG GTC ACC GTC-3'
HM774140.1	5'-TCT GAG GAC ACG GCC GTG TAT TAC TGT GCT AGA GGA CAT GAA TAT GGT GGT AAC TCA GAT GCA TTT GAT ATA TGG GGC CAA GGG ACC ACG GTC ACC GTC-3'
HM774145.1	5'-TCT GAG GAC ACG GCC GTG TAT TAC TGT GCT AGA GTT CCT CAT TCT TCA GGA ACT TAC TAT AGA TTC GAT TCT TGG GGC CAA GGG ACC ACG GTC ACC GTC-3'
HM774146.1	5'-TCT GAG GAC ACG GCC GTG TAT TAC TGT GCC AGG GAT CCT TTA TAC TGT GGA GGT TCA TCT TGT TCA TTT TAT TGG GGC CAA GGG ACC ACG GTC ACC GTC-3'
HM774148.1	5'-TCT GAG GAC ACG GCC GTG TAT TAC TGT GCA AGG GAT AGT GCA ATT GTT ACC CCA GGT ACA AGG TGG TTC GAT CCT TGG GGC CAA GGG ACC ACG GTC ACC GTC-3'
HM774164.1	5'-TCT GAG GAC ACG GCC GTG TAT TAC TGT AGA CAA ATA GTA GGA GCC GTC GCC GGT TTT TTG ACA ACC TGG GGC CAA GGG ACC ACG GTC ACC GTC-3'
HM774166.1	5'-TCT GAG GAC ACG GCC GTG TAT TAC TGT GCC AGA GAA TCA CCA GGT ACT GTA GTG AAC CCT TCA GAA GAT GCT TAT GAT ATC TGG GGC CAA GGG ACC ACG GTC ACC GTC-3'
HM774167.1	5'-TCT GAG GAC ACG GCC GTG TAT TAC TGT GCC ACT GAT AGA GGA GGT AGT GGT TGG GTA TTC GAT TAT TGG GGC CAA GGG ACC ACG GTC ACC GTC-3'
HM774177.1	5'-TCT GAG GAC ACG GCC GTG TAT TAC TGT ACA GAT TGT AGA TCT GGT ACT TAC GGA GCC TTC GAT TTG TGG GGC CAA GGG ACC ACG GTC ACC GTC-3'
HM774179.1	5'-TCT GAG GAC ACG GCC GTG TAT TAC TGT GCC AGG GCC AGT CCA GCT GTA GCA CCT CCA AAT CCT TTA TTT TAC AGA ATG GAT GTA TGG GGC CAA GGG ACC ACG GTC ACC GTC-3'
HM774192.1	5'-TCT GAG GAC ACG GCC GTG TAT TAC TGT GCC AAC ACT CCA CCA CAA TGG TTG GCT AGG GAT GCA GAA TAC TTT CAA CAT TGG GGC CAA GGG ACC ACG GTC ACC GTC-3'
HM774206.1	5'-TCT GAG GAC ACG GCC GTG TAT TAC TGT GCT GGA AAA GGT GCT TTG ACT GTG GCT GTT AAC TTC GAT TAT TGG GGC CAA GGG ACC ACG GTC ACC GTC-3'
HM774217.1	5'-TCT GAG GAC ACG GCC GTG TAT TAC TGT GCA AAG GAT GCC GAT ATT GGA AGA GCA ACA ATA GAT GCA TTC GAA ACT TGG GGC CAA GGG ACC ACG GTC ACC GTC-3'
HM774268.1	5'-TCT GAG GAC ACG GCC GTG TAT TAC TGT GCC GGT CAT AGG GGA GAT AAA ATG TCT ACA ATC TTA CAT GCA TTT GAT TTA TGG GGC CAA GGG ACC ACG GTC ACC GTC-3'
HM774276.1	5'-TCT GAG GAC ACG GCC GTG TAT TAC TGT GCC AGG CAT ATA GTC GCT GCA GGT ACT GAT TAT TTT GAT TCT TGG GGC CAA GGG ACC ACG GTC ACC GTC-3'
HM774277.1	5'-TCT GAG GAC ACG GCC GTG TAT TAC TGT GCT AGG GAT AGG GAA ATG ACA GCA GGA CAT TTT GAA CAT TGG GGC CAA GGG ACC ACG GTC ACC GTC-3'
HM774295.1	5'-TCT GAG GAC ACG GCC GTG TAT TAC TGT GCT AGA CAA AAA TTC GAT AGT TCA GTC TAC GGA ATG GAT GTT TGG GGC CAA GGG ACC ACG GTC ACC GTC-3'
HM774300.1	5'-TCT GAG GAC ACG GCC GTG TAT TAC TGT GCA AGA TCT CAA CCA CCT TTT GTT AGA GAA GTT CCA GAA TAT TAT TTT GAT CAT TGG GGC CAA GGG ACC ACG GTC ACC GTC-3'
HM774304.1	5'-TCT GAG GAC ACG GCC GTG TAT TAC TGT GCC AGG GGT AGG AAG GCC ATA TTT GGA TTA GTC AGG TAC TAC GGT ATG GAT GTA TGG GGC CAA GGG ACC ACG GTC ACC GTC-3'
HM774317.1	5'-TCT GAG GAC ACG GCC GTG TAT TAC TGT GCA AGA GGA GGA AGG GTA GAT ACT GCC ATG AGA ACC ACC AGA GGA GCA AAT ATT TAC TAT TAT TAC ATG GCT GTC TGG GGC CAA GGG ACC ACG GTC ACC GTC-3'
HM774353.1	5'-TCT GAG GAC ACG GCC GTG TAT TAC TGT GCT GAA TCT GGT GCC GTA CCA GGA GTG GAT TTT AGA GGT TTC GAT TTA TGG GGC CAA GGG ACC ACG GTC ACC GTC-3'
HM774365.1	5'-TCT GAG GAC ACG GCC GTG TAT TAC TGT GCC AGA GAT GGA GCT TGG GAA TTA CAT AGA GGA TGG TTT GAT CCT TGG GGC CAA GGG ACC ACG GTC ACC GTC-3'
HM774371.1	5'-TCT GAG GAC ACG GCC GTG TAT TAC TGT GCC AGG GAT AGA TCT GAT GAT TTT ACC CAT AAC AGG GGA GTA ATC ATA CCA AGT TTC AAA TAT GGT TTA GAT GTA TGG GGC CAA GGG ACC ACG GTC ACC GTC-3'
HM774376.1	5'-TCT GAG GAC ACG GCC GTG TAT TAC TGT GCT AGG GGT GGT GAT TGT ACA GGT GGT GTG TGT TAT GCA GGT GAA GCT TTT GAT ATA TGG GGC CAA GGG ACC ACG GTC ACC GTC-3'
HM774382.1	5'-TCT GAG GAC ACG GCC GTG TAT TAC TGT GCT AGA CCA TAT GGT TTA GGT AAC TAC TAC AAT TTG GGT TTG GAT CAT TGG GGC CAA GGG ACC ACG GTC ACC GTC-3'
HM774392.1	5'-TCT GAG GAC ACG GCC GTG TAT TAC TGT GCC AGG TAT ACA GGT ATG AAG GGT AAC AGT TTA GAT ATC TGG GGC CAA GGG ACC ACG GTC ACC GTC-3'
HM774421.1	5'-TCT GAG GAC ACG GCC GTG TAT TAC TGT GCC AGG GTC AGA AGA GAA GTA GAA TCT CCT GCC CAT TTT GGA ATG GAT GTC TGG GGC CAA GGG ACC ACG GTC ACC GTC-3'
HM774469.1	5'-TCT GAG GAC ACG GCC GTG TAT TAC TGT GCA AGA GAT TTG TTA ACT AGG GTC GTT AAC GGT AGG GCA CCT TTT GAA TAT TGG GGC CAA GGG ACC ACG GTC ACC GTC-3'
HM774470.1	5'-TCT GAG GAC ACG GCC GTG TAT TAC TGT GCA AGG GAT ATA CAT GGA ACC TTT GAT TAT TGG GGC CAA GGG ACC ACG GTC ACC GTC-3'
HM774477.1	5'-TCT GAG GAC ACG GCC GTG TAT TAC TGT GCA ACC CCT TTA CAT GAT ATA TCT TTA AGG GGA GCA TAC GAT ATA TGG GGC CAA GGG ACC ACG GTC ACC GTC-3'
HM774478.1	5'-TCT GAG GAC ACG GCC GTG TAT TAC TGT GCC AGA CCA TTA AAC TCT TCA TGG TTT AGT TAC AAT TAT GCA ATG GAT GTA TGG GGC CAA GGG ACC ACG GTC ACC GTC-3'
HM774483.1	5'-TCT GAG GAC ACG GCC GTG TAT TAC TGT GCT AGA ATA TCA AGG TTC TCA GAA TGG GTG GAA GCA GAT GAA TAC TTT AAC TTG TGG GGC CAA GGG ACC ACG GTC ACC GTC-3'
HM774486.1	5'-TCT GAG GAC ACG GCC GTG TAT TAC TGT ACA AGA ATC AGT AGG TTT TCT GAA TGG GTT GAA GCC GAT GAA TAC TTT AGT TTG TGG GGC CAA GGG ACC ACG GTC ACC GTC-3'
HM774494.1	5'-TCT GAG GAC ACG GCC GTG TAT TAC TGT GCC ACT GCT GTC TTC GTT GCA GTC GAA GAT GCA ACC CCT TCT GCT TTT GAT GTT TGG GGC CAA GGG ACC ACG GTC ACC GTC-3'
HM774496.1	5'-TCT GAG GAC ACG GCC GTG TAT TAC TGT GCT GGA GGT TAC AGT TAC TCT GAT TCT TGG GGC CAA GGG ACC ACG GTC ACC GTC-3'
HM774498.1	5'-TCT GAG GAC ACG GCC GTG TAT TAC TGT GCA AGA GAT AGT TGG TCT AGT GGA TGG CAT GGT GAA GAT AGG ATC TAT TAT GGA ATG GAT GTC TGG GGC CAA GGG ACC ACG GTC ACC GTC-3'
HM774521.1	5'-TCT GAG GAC ACG GCC GTG TAT TAC TGT GCC AGG GAA GGT TAC TGT GGA GGA GAT TGT TTT TCT GGT GGT GCC TTC GAT ATA TGG GGC CAA GGG ACC ACG GTC ACC GTC-3'
HM774529.1	5'-TCT GAG GAC ACG GCC GTG TAT TAC TGT GCT AGG GCC AAC GGA TAT GGT CCT CCT CCT CAT TTC GAA TCA TGG GGC CAA GGG ACC ACG GTC ACC GTC-3'
HM774530.1	5'-TCT GAG GAC ACG GCC GTG TAT TAC TGT GCT AGG GGT GGT GTG GGA AGT GGA TTA TTG GGT GAT ATT TGG GGC CAA GGG ACC ACG GTC ACC GTC-3'
HM774533.1	5'-TCT GAG GAC ACG GCC GTG TAT TAC TGT GCT AGG GAT TGT CCT GGA GCA ACT TGT AGG AAC AAC TGG TTT GAT CCT TGG GGC CAA GGG ACC ACG GTC ACC GTC-3'
HM774540.1	5'-TCT GAG GAC ACG GCC GTG TAT TAC TGT GCT AGA GAT GTG AAC AGG GCA GAT GAT GGA AAA ACC GCA ATA GGA TAT TGG GGC CAA GGG ACC ACG GTC ACC GTC-3'
HM774550.1	5'-TCT GAG GAC ACG GCC GTG TAT TAC TGT GCT AGA TCA GGA GCA GGA GAA GGA TAC TGT TCT TCA ACC TCA TGT TAT ATG GGA TGG GGC CAA GGG ACC ACG GTC ACC GTC-3'
HM774551.1	5'-TCT GAG GAC ACG GCC GTG TAT TAC TGT GTT AGG GAT GTA TCA GAA AGT ATC ACA ATA TTT GGA CCA ATA TTA GAT ATG GAT GTA TGG GGC CAA GGG ACC ACG GTC ACC GTC-3'
HM774561.1	5'-TCT GAG GAC ACG GCC GTG TAT TAC TGT GCA AGG TCT AAC GGT TAT GGT CCA CCT CCA CAT TTT GAA AGT TGG GGC CAA GGG ACC ACG GTC ACC GTC-3'
HM774574.1	5'-TCT GAG GAC ACG GCC GTG TAT TAC TGT GCC AGA CCA GGT GGA AAT TAT GGA GGA AAG TTT TAC TGG TAC TTT GAT TTA TGG GGC CAA GGG ACC ACG GTC ACC GTC-3'
HM774586.1	5'-TCT GAG GAC ACG GCC GTG TAT TAC TGT GCT ACT AGT GTG GTA CCT ATA ACT TCT GGA GGT ACA AGG TCA AGA AGT TTC GAT AAC TGG GGC CAA GGG ACC ACG GTC ACC GTC-3'
HM774609.1	5'-TCT GAG GAC ACG GCC GTG TAT TAC TGT GCT AGG GGA GTG GAT CAT TCA AAT CCA ATC TTA GGT TAT TGG GGC CAA GGG ACC ACG GTC ACC GTC-3'
HM774626.1	5'-TCT GAG GAC ACG GCC GTG TAT TAC TGT GCT AGG GGA GCT CCT GGA AGT GGA AGG GGA TTA AAT TGG TTC GAT CCA TGG GGC CAA GGG ACC ACG GTC ACC GTC-3'
HM774646.1	5'-TCT GAG GAC ACG GCC GTG TAT TAC TGT GCC AGG GGT TTG AAG GAA GTG TGG TTC AGA GAA TTA AAT GGA GGT TCT TAT TAT AGT GCA TTA GAT GTC TGG GGC CAA GGG ACC ACG GTC ACC GTC-3'
HM774653.1	5'-TCT GAG GAC ACG GCC GTG TAT TAC TGT GCA AGG GTT CCA CCA GCT GCA GGA AGG AAT TAT TAT TAT TAC GGT ATG GAT GTA TGG GGC CAA GGG ACC ACG GTC ACC GTC-3'
HM774654.1	5'-TCT GAG GAC ACG GCC GTG TAT TAC TGT GCT AGG GAA GTT GGA TCA TAC TTC GCT TTC GAT ATC TGG GGC CAA GGG ACC ACG GTC ACC GTC-3'
HM774656.1	5'-TCT GAG GAC ACG GCC GTG TAT TAC TGT GCC TCT GCC AGG ATA ACT GAA ACT ACT GGA GTT GAT GTG TGG GGC CAA GGG ACC ACG GTC ACC GTC-3'
HM774660.1	5'-TCT GAG GAC ACG GCC GTG TAT TAC TGT GCT AGA AGA GAA TTG GAT AGG AGG GGT AGA GGT CCT TTG GAT AAT TGG GGC CAA GGG ACC ACG GTC ACC GTC-3'
HM774667.1	5'-TCT GAG GAC ACG GCC GTG TAT TAC TGT GCA CCA TCT TTT AGG AAG AGG TTG GAT CCT TGG GGC CAA GGG ACC ACG GTC ACC GTC-3'
HM774670.1	5'-TCT GAG GAC ACG GCC GTG TAT TAC TGT GCC AGA GTA GGT CCT TCT AAT TGG GCA TAT GGT TTC TGG GGC CAA GGG ACC ACG GTC ACC GTC-3'
HM774674.1	5'-TCT GAG GAC ACG GCC GTG TAT TAC TGT GCA TGG GGA AGA AAT AAC TAT GGA TCA GGT TCT TAC TTC GAT TAT TGG GGC CAA GGG ACC ACG GTC ACC GTC-3'
HM774681.1	5'-TCT GAG GAC ACG GCC GTG TAT TAC TGT GCA AGG GGT GAT CAT TAC TTC GAT TAC TGG GGC CAA GGG ACC ACG GTC ACC GTC-3'
HM774685.1	5'-TCT GAG GAC ACG GCC GTG TAT TAC TGT GCA AGA GAT TTG TGG TCA GGT TCA TGT ATA GCT AAC ATA TGT CAT ACA TCA TGG TAT TTT GAT TTG TGG GGC CAA GGG ACC ACG GTC ACC GTC-3'
HM774692.1	5'-TCT GAG GAC ACG GCC GTG TAT TAC TGT GCC AGA GAA TCT TCA GAT TTT GAT GCC TTT GAT ATC TGG GGC CAA GGG ACC ACG GTC ACC GTC-3'
HM774695.1	5'-TCT GAG GAC ACG GCC GTG TAT TAC TGT GCT AGG GAA AAA AGA GAA GGA TAC GAT CCA AGA TAC TAT TAC GGT TTA GAT GTC TGG GGC CAA GGG ACC ACG GTC ACC GTC-3'
HM774700.1	5'-TCT GAG GAC ACG GCC GTG TAT TAC TGT ACC AGA GAT CCT CCA GTT GCA GTC GTG ACA GCT TCA ATG TTG TTG GCT TTC GAT ATA TGG GGC CAA GGG ACC ACG GTC ACC GTC-3'
HM774703.1	5'-TCT GAG GAC ACG GCC GTG TAT TAC TGT GCT AGA GAT TTG TCT GTC TTG ACA GAT ACA CCT TTA CCT TAT AAT TGG TTC GAT CCT TGG GGC CAA GGG ACC ACG GTC ACC GTC-3'
HM774715.1	5'-TCT GAG GAC ACG GCC GTG TAT TAC TGT GCT AGA AGA GGA TCT TTG CCA CAA GGT GGA GGT GAT TAC TAT CAT TAT TAT GGT ATG GAT GTC TGG GGC CAA GGG ACC ACG GTC ACC GTC-3'
HM774727.1	5'-TCT GAG GAC ACG GCC GTG TAT TAC TGT GAA AGA TGG GAA GAA CCT ACT TTA AGG GGT GGT AGA TTT GAT TTG TGG GGC CAA GGG ACC ACG GTC ACC GTC-3'
HM774728.1	5'-TCT GAG GAC ACG GCC GTG TAT TAC TGT GCA AGA CAA GGA TAT TGT TCA AAT GGA GTG TGT TAT AGG ACA TAC TAT TTC GAT TAT TGG GGC CAA GGG ACC ACG GTC ACC GTC-3'
HM774733.1	5'-TCT GAG GAC ACG GCC GTG TAT TAC TGT GCA AGA ACT GGT GGA ACA TAT TAC AGA CCT CAT TTC GAT TAC TGG GGC CAA GGG ACC ACG GTC ACC GTC-3'
HM774743.1	5'-TCT GAG GAC ACG GCC GTG TAT TAC TGT GAA GCC GCT GCA AAC GAT GGA TTC GAT GTT TGG GGC CAA GGG ACC ACG GTC ACC GTC-3'
HM774751.1	5'-TCT GAG GAC ACG GCC GTG TAT TAC TGT GCA AGG GGT GTT AGA GAA CCA GCA CAA AAT TGG TAT TTC GAT TTG TGG GGC CAA GGG ACC ACG GTC ACC GTC-3'
HM774757.1	5'-TCT GAG GAC ACG GCC GTG TAT TAC TGT GCA AGT GGT GCC GCC GCA GGA TAC GAT TAT TGG GGC CAA GGG ACC ACG GTC ACC GTC-3'
HM774769.1	5'-TCT GAG GAC ACG GCC GTG TAT TAC TGT GCC ATA GTG GTC GTT CCT GCA GCT ATA TTT GTC AAT TAT TAT TAT TAT ATG GAT GTC TGG GGC CAA GGG ACC ACG GTC ACC GTC-3'
HM774771.1	5'-TCT GAG GAC ACG GCC GTG TAT TAC TGT GCA AGG GAT CCA GTA GGT TAT TGT TCA TCT ACA TCT TGT TAC TAT TAC TAT ATG GAT GTA TGG GGC CAA GGG ACC ACG GTC ACC GTC-3'
HM774781.1	5'-TCT GAG GAC ACG GCC GTG TAT TAC TGT GCA AAG GAA GCT TTC GAT GTT TGG GGC CAA GGG ACC ACG GTC ACC GTC-3'
HM774786.1	5'-TCT GAG GAC ACG GCC GTG TAT TAC TGT GCC AGG GCT TTA AGG TAC TGT TAT TCT ACC TCA TGT TTG GAA ACC TAC TAT TTC GAT TAT TGG GGC CAA GGG ACC ACG GTC ACC GTC-3'
HM774795.1	5'-TCT GAG GAC ACG GCC GTG TAT TAC TGT GCT AGG TCT AGG CAA TCT TAC GAT GAT GTT TCT AGT GGA CCA TTT TTG ACC CCT TCA GAT ATC TGG GGC CAA GGG ACC ACG GTC ACC GTC-3'
HM774800.1	5'-TCT GAG GAC ACG GCC GTG TAT TAC TGT GCC AGA TCA TTA AGA TCT CAA ACA TGG AAT TAT GCT CAT TAT ATG GAT GTA TGG GGC CAA GGG ACC ACG GTC ACC GTC-3'
HM774811.1	5'-TCT GAG GAC ACG GCC GTG TAT TAC TGT GCC GCC GAT AGG GAA GTG TTA CCA AGA GGT CCA GAA GAT TTG GAT GTT TGG GGC CAA GGG ACC ACG GTC ACC GTC-3'
HM774826.1	5'-TCT GAG GAC ACG GCC GTG TAT TAC TGT GCA AAA GCC AGA GCC TTT TCT GGT AGT TCA TAT TAT TAT TAC ATG GAT GTC TGG GGC CAA GGG ACC ACG GTC ACC GTC-3'
HM774829.1	5'-TCT GAG GAC ACG GCC GTG TAT TAC TGT GCA AGA GAT CAA GAA GCA GAA ACT AGA TAC TTT GAT TTA TGG GGC CAA GGG ACC ACG GTC ACC GTC-3'
HM774863.1	5'-TCT GAG GAC ACG GCC GTG TAT TAC TGT GCT AGA GAT TCA AAT TCA TTA CCA GAA GAT TAT TAT ATG GAT GTC TGG GGC CAA GGG ACC ACG GTC ACC GTC-3'
HM774873.1	5'-TCT GAG GAC ACG GCC GTG TAT TAC TGT GCA ACC AGG TTG TAC CCT TTT GGA TCT GGA ACT TCT CAA CCT TTG TTC GAT TAT TGG GGC CAA GGG ACC ACG GTC ACC GTC-3'
HM774875.1	5'-TCT GAG GAC ACG GCC GTG TAT TAC TGT GCA AGG GGA TTG AAT TTG GGT TAT TTC TAC TAC ATG GAT GTC TGG GGC CAA GGG ACC ACG GTC ACC GTC-3'
HM774891.1	5'-TCT GAG GAC ACG GCC GTG TAT TAC TGT GCC TTC GAT CCA CCA GCA GCC GGA TAT TCA TCA TTG GAT TAC TGG GGC CAA GGG ACC ACG GTC ACC GTC-3'
HM774911.1	5'-TCT GAG GAC ACG GCC GTG TAT TAC TGT GCA TCT TTA CAA AAT TAT GGT TCA GGA TCA CAT ACT TAT TAT TTC GAT CAT TGG GGC CAA GGG ACC ACG GTC ACC GTC-3'
HM774916.1	5'-TCT GAG GAC ACG GCC GTG TAT TAC TGT GTA GGT GCC GAT AAT TTC TAT GAT TCT GGT GGA TTT AGA ACT TGG GGC CAA GGG ACC ACG GTC ACC GTC-3'
HM774934.1	5'-TCT GAG GAC ACG GCC GTG TAT TAC TGT GCA AGA GGT GAT AGG GTA GTC AGT AAT TTC GAT TCT TCT GGT TTC TAT AAA AAT TGG GGC CAA GGG ACC ACG GTC ACC GTC-3'
HM774939.1	5'-TCT GAG GAC ACG GCC GTG TAT TAC TGT GCC AGG GAA CAT CCT GAT TGG GAT GCC GCT TTG GAT TAT TGG GGC CAA GGG ACC ACG GTC ACC GTC-3'
HM774946.1	5'-TCT GAG GAC ACG GCC GTG TAT TAC TGT GCA AGA GAT GTC TGG AGT GGT TCA TAC TTG ATC GAT TTC TGG GGC CAA GGG ACC ACG GTC ACC GTC-3'
HM774950.1	5'-TCT GAG GAC ACG GCC GTG TAT TAC TGT GCT GTG TAC GAT AGT AGT GGT TAC CCT AGG AAC TGG GGC CAA GGG ACC ACG GTC ACC GTC-3'
HM774962.1	5'-TCT GAG GAC ACG GCC GTG TAT TAC TGT GCA AGA GGA GAT TCA GGT TCT CAT TTC CAT GCT TTC GAT ATT TGG GGC CAA GGG ACC ACG GTC ACC GTC-3'
HM774965.1	5'-TCT GAG GAC ACG GCC GTG TAT TAC TGT GCC AGA GAT TCA GGT TGG TTT AGT GAT TAC TGG GGC CAA GGG ACC ACG GTC ACC GTC-3'
HM774974.1	5'-TCT GAG GAC ACG GCC GTG TAT TAC TGT GCC AGA GAT CCT ATC GGA GAT AAG GCA ATT GAT GTC TGG GGC CAA GGG ACC ACG GTC ACC GTC-3'
HM774977.1	5'-TCT GAG GAC ACG GCC GTG TAT TAC TGT GCT ACT TTA CCA TTT TCT TTC GGT TAT ACT TAC TTT GAT AAA GAT ATT TGG GGC CAA GGG ACC ACG GTC ACC GTC-3'
HM774986.1	5'-TCT GAG GAC ACG GCC GTG TAT TAC TGT GCA AGG GGT GTC TTT GAT TAT TCT TCA TCA TTG ACA TTG CAA GAT TGG GGC CAA GGG ACC ACG GTC ACC GTC-3'
HM775014.1	5'-TCT GAG GAC ACG GCC GTG TAT TAC TGT GCA TCA CCA ACC AAG GGA CCA ACA AAC TTC TAC TTT GAT AGT TGG GGC CAA GGG ACC ACG GTC ACC GTC-3'
HM775019.1	5'-TCT GAG GAC ACG GCC GTG TAT TAC TGT GCA GGA GGT CCT GAT CAA GAA AGG TCT AAC AAT TAT TAC AAG CCT TAT TAT GGA TTA GAT GTC TGG GGC CAA GGG ACC ACG GTC ACC GTC-3'
HM775032.1	5'-TCT GAG GAC ACG GCC GTG TAT TAC TGT GTA GGA GCC ATG GCC GGT CCT AGG TGG CAT TCT TAC GGA TTA GAT GTG TGG GGC CAA GGG ACC ACG GTC ACC GTC-3'
HM775034.1	5'-TCT GAG GAC ACG GCC GTG TAT TAC TGT GCT AGG GAT TTG TCA CCT ACC GGT GAT GAT GCA TTC GAT ATT TGG GGC CAA GGG ACC ACG GTC ACC GTC-3'
HM775046.1	5'-TCT GAG GAC ACG GCC GTG TAT TAC TGT GCA AGA ACA GGA AGA TCA TAT GGA TCT GGA ACC TAC TAT TCT GGT ATA GAT TAT TCT TGG TTC GAT TTG TGG GGC CAA GGG ACC ACG GTC ACC GTC-3'
HM775047.1	5'-TCT GAG GAC ACG GCC GTG TAT TAC TGT GCC ACC AGG CCA AGA GGA GGT TTT GGT GAA TTA AGT CAT TAC TAC TAT TAT GGA ATG GAT GTC TGG GGC CAA GGG ACC ACG GTC ACC GTC-3'
HM994898.1	5'-TCT GAG GAC ACG GCC GTG TAT TAC TGT GCC AGT AGG CAA TGG TTA AGA AAT CCA CAT TAC TAT TAT GGT ATG GAT GCT TGG GGC CAA GGG ACC ACG GTC ACC GTC-3'
HM994901.1	5'-TCT GAG GAC ACG GCC GTG TAT TAC TGT GCC AGT AGA CAA TGG TTG AGG TCA CCT CAT TAC TAT TAT GGA ATG GAT GCT TGG GGC CAA GGG ACC ACG GTC ACC GTC-3'
HM994913.1	5'-TCT GAG GAC ACG GCC GTG TAT TAC TGT GCC AAG TCT ACA GGA GAT TGG TGG GGT AGG CCA GAT GCA TTT GAT ATA TGG GGC CAA GGG ACC ACG GTC ACC GTC-3'
HM994945.1	5'-TCT GAG GAC ACG GCC GTG TAT TAC TGT GCT AGG GAA AGG AGA AGG ATG GGT GGT ATG GAT GTT TGG GGC CAA GGG ACC ACG GTC ACC GTC-3'
HM994958.1	5'-TCT GAG GAC ACG GCC GTG TAT TAC TGT GCA AGG TTA GTC AGA GCC TAT TTT CAT TTT TAT GCT ATG GAT GTC TGG GGC CAA GGG ACC ACG GTC ACC GTC-3'
HM994992.1	5'-TCT GAG GAC ACG GCC GTG TAT TAC TGT GCC AGG GTT GGT TAC ACC TCA TCT AGT GTG GGA GGT TAC TAC TAT TAC GGA ATG GAT GTT TGG GGC CAA GGG ACC ACG GTC ACC GTC-3'
HM995013.1	5'-TCT GAG GAC ACG GCC GTG TAT TAC TGT GCT GGT TCT GGA GAT CAA ATA GGA TAC GAT TAT TGG GGC CAA GGG ACC ACG GTC ACC GTC-3'
HM995124.1	5'-TCT GAG GAC ACG GCC GTG TAT TAC TGT GCC AGG GAA AGA TTG GAT TTA AAC GAA ACA AAG CCT TCA TAC TTT TAT TAC GGA ATG GAT GTC TGG GGC CAA GGG ACC ACG GTC ACC GTC-3'
HM995137.1	5'-TCT GAG GAC ACG GCC GTG TAT TAC TGT GTA AGG CAA AGA CCT TCA TCT GAT TGG ACT GAT GCC TTT GAT ATT TGG GGC CAA GGG ACC ACG GTC ACC GTC-3'
HM995174.1	5'-TCT GAG GAC ACG GCC GTG TAT TAC TGT GCA AGT TTA TCT AGT TGG TCT GAA TCA GTG TAC TTC GAT TAC TGG GGC CAA GGG ACC ACG GTC ACC GTC-3'
HM995219.1	5'-TCT GAG GAC ACG GCC GTG TAT TAC TGT GCA AAC TGG GGT GAT GAT TAC GAT GAT TAC TGG GGC CAA GGG ACC ACG GTC ACC GTC-3'
HM995241.1	5'-TCT GAG GAC ACG GCC GTG TAT TAC TGT GCC AGG TAC TAC GGA GAA TAC TAT TAT TAC GCC ATG GAT GTT TGG GGC CAA GGG ACC ACG GTC ACC GTC-3'
HM995248.1	5'-TCT GAG GAC ACG GCC GTG TAT TAC TGT GCA AGA GCA AGG TAC AAC TTG AAT TAC TAT TAC TAT ACC ATG GAT GTT TGG GGC CAA GGG ACC ACG GTC ACC GTC-3'
HM995304.1	5'-TCT GAG GAC ACG GCC GTG TAT TAC TGT GCA AGA GAA TGG TTG AGA CCA AAC TGG TTT GAT CCT TGG GGC CAA GGG ACC ACG GTC ACC GTC-3'
HM995306.1	5'-TCT GAG GAC ACG GCC GTG TAT TAC TGT GCC AGG GGA TGG ATG GAA GAT GAT TAT TAC AAT TGG TTC GAT CCT TGG GGC CAA GGG ACC ACG GTC ACC GTC-3'
HM995375.1	5'-TCT GAG GAC ACG GCC GTG TAT TAC TGT GCA AGA GTC AAA TTA TCT GGA TAC TAC AGT TTT TGG TGG TTC GAT CCT TGG GGC CAA GGG ACC ACG GTC ACC GTC-3'
HM995447.1	5'-TCT GAG GAC ACG GCC GTG TAT TAC TGT GCC AGG GAT AGA TGG GAA CAA TTA GAT GCA TTC GAT ATC TGG GGC CAA GGG ACC ACG GTC ACC GTC-3'
HM995450.1	5'-TCT GAG GAC ACG GCC GTG TAT TAC TGT GCA AGT AGG GAT TAC TAC GAT TCA TCA GAT TAT CCA GAT GCC TTT GAT GTG TGG GGC CAA GGG ACC ACG GTC ACC GTC-3'
HM995512.1	5'-TCT GAG GAC ACG GCC GTG TAT TAC TGT GCA AGA GCC CCT TAC AAT TAT TTG TCA GGA TCA TTC AAT TGG TTC GAT CCA TGG GGC CAA GGG ACC ACG GTC ACC GTC-3'
HM995520.1	5'-TCT GAG GAC ACG GCC GTG TAT TAC TGT GCT GGA AGA AGT AGG GGA TAC TCT TAC GGT TAC GTA GAA GTG ATC GAA GGT TAT TAT TAT TAC GGT ATG GAT GTC TGG GGC CAA GGG ACC ACG GTC ACC GTC-3'
HM995558.1	5'-TCT GAG GAC ACG GCC GTG TAT TAC TGT GCA AGA GAA AAC AAA GTC GGA GCA CAT ACC TTT GAT TAC TGG GGC CAA GGG ACC ACG GTC ACC GTC-3'
HM995561.1	5'-TCT GAG GAC ACG GCC GTG TAT TAC TGT GCC AGA GTC GGT TAT GAT TCT ATT GGA TAT AGG TGG GAA GAT TAT TAT TAC GGA ATG GAT GTG TGG GGC CAA GGG ACC ACG GTC ACC GTC-3'
HM995600.1	5'-TCT GAG GAC ACG GCC GTG TAT TAC TGT GTC TCT GGA GGT GTT ACC GGA TAC TAC GGA ATG GAT GTA TGG GGC CAA GGG ACC ACG GTC ACC GTC-3'
HM995677.1	5'-TCT GAG GAC ACG GCC GTG TAT TAC TGT GCA AGA GAT CCA CCT AGA GGT TAC AAC TTT GGA TGG GGA GGT ATG GAT GTG TGG GGC CAA GGG ACC ACG GTC ACC GTC-3'
HM995678.1	5'-TCT GAG GAC ACG GCC GTG TAT TAC TGT GCT AGG TTG ATT GCT GGA ATC ACA AGT TGG GGC CAA GGG ACC ACG GTC ACC GTC-3'
HM995997.1	5'-TCT GAG GAC ACG GCC GTG TAT TAC TGT GCA AGG GAT TTA GAA CCT GGT TTT GAT GTG TGG GGC CAA GGG ACC ACG GTC ACC GTC-3'
HM996044.1	5'-TCT GAG GAC ACG GCC GTG TAT TAC TGT GCC GTG GGA AAA ATT GTT GCA ACC ATA ACC TAC TAT TAT TCT ATG GAT GTC TGG GGC CAA GGG ACC ACG GTC ACC GTC-3'
HM996045.1	5'-TCT GAG GAC ACG GCC GTG TAT TAC TGT GCC ACC GGT GAA TTG GTG CCA ACC TGG ATA CAT TAC TAT GGT GTT CAT TTG TGG GGC CAA GGG ACC ACG GTC ACC GTC-3'
HM995846.1	5'-TCT GAG GAC ACG GCC GTG TAT TAC TGT GCC GGA CCT GGA CCT AGG TTT GGA GAA TTG GCC TAC TGG GGC CAA GGG ACC ACG GTC ACC GTC-3'
HM995744.1	5'-TCT GAG GAC ACG GCC GTG TAT TAC TGT GCT AGA AGG CCT AGG GCA GGA TAT GGT GAT TAC TGG TAT TTT GAT TTG TGG GGC CAA GGG ACC ACG GTC ACC GTC-3'
HM995799.1	5'-TCT GAG GAC ACG GCC GTG TAT TAC TGT GCA AGA GGT TAC TTT GGA TAT GGT AGT GGA ATT TAT TAT TCT TCT TAT TAC TTT GAT TTA TGG GGC CAA GGG ACC ACG GTC ACC GTC-3'
HM995820.1	5'-TCT GAG GAC ACG GCC GTG TAT TAC TGT GCT AGA TCA AGG TCT GTG TAC TTT GAT TCT TCT GGT AAT GGT GTG TTC GAA ATA TGG GGC CAA GGG ACC ACG GTC ACC GTC-3'
HM996065.1	5'-TCT GAG GAC ACG GCC GTG TAT TAC TGT GCT AGG GCC AGG TAT TAC GAT ACA TCA GGT TAC TAC GTG GCC ATC TTC GAT TAT TGG GGC CAA GGG ACC ACG GTC ACC GTC-3'
HM996070.1	5'-TCT GAG GAC ACG GCC GTG TAT TAC TGT GCT ACC TCT GAT CCT TAC TAC TAT GCC TTG GAT TCT TGG GGC CAA GGG ACC ACG GTC ACC GTC-3'
HM996141.1	5'-TCT GAG GAC ACG GCC GTG TAT TAC TGT GCT AGG GAA TTC CAT GGA GGT AAC TTT GCT AGT TGG GGC CAA GGG ACC ACG GTC ACC GTC-3'
HM996176.1	5'-TCT GAG GAC ACG GCC GTG TAT TAC TGT GCA AGG GGA TCA GTA CAA GTG ATG GAA GCT AAT TGG TTT GAT CCA TGG GGC CAA GGG ACC ACG GTC ACC GTC-3'
HM996269.1	5'-TCT GAG GAC ACG GCC GTG TAT TAC TGT GCT AGA CAA CCT GCC GCA ACC GAA GAA AAT TAC TAC TAT TAT GGA ATG GAT GTG TGG GGC CAA GGG ACC ACG GTC ACC GTC-3'
HM996281.1	5'-TCT GAG GAC ACG GCC GTG TAT TAC TGT GCA TTA TAT CAT AGT GAT GTA TCA TAT AGT AAC ATT ACC GGA CAT AGT TAC TCT GAT TTT TGG GGC CAA GGG ACC ACG GTC ACC GTC-3'
HM996308.1	5'-TCT GAG GAC ACG GCC GTG TAT TAC TGT GCA ATT TAT TTC TCA GAT GTG AGT GGT TAC TAT TTT GAT CAA TGG GGC CAA GGG ACC ACG GTC ACC GTC-3'
HM996314.1	5'-TCT GAG GAC ACG GCC GTG TAT TAC TGT GCA AGG GCC GAA GAA TTC TAT TTT GAT AGT TCA GGA GAT TAC AGG GCC GAA TAC TTT CAA CAA TGG GGC CAA GGG ACC ACG GTC ACC GTC-3'
HM996349.1	5'-TCT GAG GAC ACG GCC GTG TAT TAC TGT GCT TTG GCC TTC AGA TAC TGG GGC CAA GGG ACC ACG GTC ACC GTC-3'
HM996381.1	5'-TCT GAG GAC ACG GCC GTG TAT TAC TGT GCA AGG GGT GAT AGG ATC AAT ATG TAT AGG GGT GTT ATG TAC GAT ACC TAC TAT TAT TAC GGT ATG GAT GTT TGG GGC CAA GGG ACC ACG GTC ACC GTC-3'
HM996387.1	5'-TCT GAG GAC ACG GCC GTG TAT TAC TGT GCT AGA GAT GAA GAT GAA GGT TCA AAT TTC TAT TAC TAT GCA ATG GAT GTT TGG GGC CAA GGG ACC ACG GTC ACC GTC-3'
HQ392874.1	5'-TCT GAG GAC ACG GCC GTG TAT TAC TGT GCT AGA GGT TCT TCT GAT TCA TCT ACT GTT GTA ACC CCT TTT ATT TAT TGG GGC CAA GGG ACC ACG GTC ACC GTC-3'
HQ392889.1	5'-TCT GAG GAC ACG GCC GTG TAT TAC TGT GCA AGG GAA GGT AGG GGT AGT GTG ACT ACC AAT CCA TTT GAT TAT TGG GGC CAA GGG ACC ACG GTC ACC GTC-3'
HQ378359.1	5'-TCT GAG GAC ACG GCC GTG TAT TAC TGT GCC ACA AGG GAT GGT GAT TTT GAT CAT TGG GGC CAA GGG ACC ACG GTC ACC GTC-3'
HQ378363.1	5'-TCT GAG GAC ACG GCC GTG TAT TAC TGT GCA AGG GGA GGA AAG TTA TAT GAA GGT AAT GGT TAC TAC TCT TTC CAT TAT TTT GAT TAC TGG GGC CAA GGG ACC ACG GTC ACC GTC-3'
HQ378365.1	5'-TCT GAG GAC ACG GCC GTG TAT TAC TGT GCA AGA GTT AAA GGA ACT CAA AAC TAT TAT GGA ATG GAT GTC TGG GGC CAA GGG ACC ACG GTC ACC GTC-3'
HQ378368.1	5'-TCT GAG GAC ACG GCC GTG TAT TAC TGT GCT AGG ACT GTC TTA GAT TCT GGA GCA TAC TCT TAT TAT GAT AGT TGG GGC CAA GGG ACC ACG GTC ACC GTC-3'
HQ378369.1	5'-TCT GAG GAC ACG GCC GTG TAT TAC TGT GCT AGA AGT AGA GGT TCA CAA GAT TAC TAT GGA ATG GAT GTT TGG GGC CAA GGG ACC ACG GTC ACC GTC-3'
HQ378381.1	5'-TCT GAG GAC ACG GCC GTG TAT TAC TGT GCT AGG AAC AAC AGG CCA TTG GGT GCA TTG TTC GGT ATG GAT GTC TGG GGC CAA GGG ACC ACG GTC ACC GTC-3'
HQ378390.1	5'-TCT GAG GAC ACG GCC GTG TAT TAC TGT GCA AGA TGG AGG GGT GGT TAC AGT GGA TAC GGA GAT TAC TTC GAT TCT TGG GGC CAA GGG ACC ACG GTC ACC GTC-3'
HQ378392.1	5'-TCT GAG GAC ACG GCC GTG TAT TAC TGT GCC AGA GGA AGG TCA TGG AGG GGT TAC TTA GAT TAT TGG GGC CAA GGG ACC ACG GTC ACC GTC-3'
HQ378394.1	5'-TCT GAG GAC ACG GCC GTG TAT TAC TGT GCC AGA GAT AAA GGA GAA AGT GAT ATA AAC GGT TGG CAA ACC GGA GCA TTT TAC TAT GGT ATG GAT GTT TGG GGC CAA GGG ACC ACG GTC ACC GTC-3'
HQ378401.1	5'-TCT GAG GAC ACG GCC GTG TAT TAC TGT GCA GAT TGG GTA GTT GGA AAT TAC AAT GGA TTG GAT GTA TGG GGC CAA GGG ACC ACG GTC ACC GTC-3'
HQ378403.1	5'-TCT GAG GAC ACG GCC GTG TAT TAC TGT GCA ACC GCT AGG AAT AGT TCT AAC TGG TAC GAA GGT CAT TAC TAC TTA GCC CAT TGG GGC CAA GGG ACC ACG GTC ACC GTC-3'
HQ378412.1	5'-TCT GAG GAC ACG GCC GTG TAT TAC TGT GCT ACT GGT CAA CAA TTA TAC TCA TTA CAT TAC TGG GGC CAA GGG ACC ACG GTC ACC GTC-3'
HQ703982.1	5'-TCT GAG GAC ACG GCC GTG TAT TAC TGT GCC TCT GAT GGA AAA CAA CAA CCT AAA ATG AAC TTT TAC CAT TAC TAC GCC ATG GAT GTA TGG GGC CAA GGG ACC ACG GTC ACC GTC-3'
HQ703984.1	5'-TCT GAG GAC ACG GCC GTG TAT TAC TGT GCT AGA GAA GGT TTA GGA GAT AGT TCT AGT TGG TTA GCC TAC TGG GGC CAA GGG ACC ACG GTC ACC GTC-3'
HQ703985.1	5'-TCT GAG GAC ACG GCC GTG TAT TAC TGT GCA ACT TTA AAT TCA ATC ATA GTG ACT CCA GTC AAC TGG TTT GAT CCA TGG GGC CAA GGG ACC ACG GTC ACC GTC-3'
HQ703994.1	5'-TCT GAG GAC ACG GCC GTG TAT TAC TGT GCC AGA GAA GGT ATA TCT GCT GGT TGG GAT TTT GAA CAT TGG GGC CAA GGG ACC ACG GTC ACC GTC-3'
HQ704006.1	5'-TCT GAG GAC ACG GCC GTG TAT TAC TGT GCT AGA GAA GGT AAT TAC TAT TAC GGT TTA GAT GTA TGG GGC CAA GGG ACC ACG GTC ACC GTC-3'
HQ704014.1	5'-TCT GAG GAC ACG GCC GTG TAT TAC TGT GCC AGA GGT GGA TAT TCT AAC GGA AGG TTG GAT TTC TGG GGC CAA GGG ACC ACG GTC ACC GTC-3'
HQ704056.1	5'-TCT GAG GAC ACG GCC GTG TAT TAC TGT GCC AGA GGA GGT TTA GCT GCA GCA ACC TAC AGT GAT GCC TTT GAT ATT TGG GGC CAA GGG ACC ACG GTC ACC GTC-3'
JN000436.1	5'-TCT GAG GAC ACG GCC GTG TAT TAC TGT GCC GGT GGA AGG GAA GGA AGG TTA TCT GTT GAT TGG TTT GAT ACA TGG GGC CAA GGG ACC ACG GTC ACC GTC-3'
JN000490.1	5'-TCT GAG GAC ACG GCC GTG TAT TAC TGT GCC AGG GAT AGT TGT GGT GGA GAA TGT AAT ACC TTT GGT TTC GAT TAT TGG GGC CAA GGG ACC ACG GTC ACC GTC-3'
JN000491.1	5'-TCT GAG GAC ACG GCC GTG TAT TAC TGT GCC AGG TGG GAT CCA TAC TGT GCT GGT GAT TGT CCA TTC ACT GGT GCA TTT GAT ATC TGG GGC CAA GGG ACC ACG GTC ACC GTC-3'
JF810254.1	5'-TCT GAG GAC ACG GCC GTG TAT TAC TGT GCA AGG GCA CCA GCT ATA AGG TAT TTT GAT TGG TTG TCA CCA CCA ACC TTT GAT TAC TGG GGC CAA GGG ACC ACG GTC ACC GTC-3'
JF810255.1	5'-TCT GAG GAC ACG GCC GTG TAT TAC TGT GCC AGA GGT GTT AGA TAT TTT GAT TGG TTA TTG TAC GTG GAA AGT ACC CAT TAT TAT TAC TAT GGT ATG GAT GTT TGG GGC CAA GGG ACC ACG GTC ACC GTC-3'
JF810274.1	5'-TCT GAG GAC ACG GCC GTG TAT TAC TGT GCC AGG GAA ATG GTC AGA GGT GTG ATT TCA ATT GAT TTA CAT TAC TAT GGT ATG GAT GTT TGG GGC CAA GGG ACC ACG GTC ACC GTC-3'
JN000528.1	5'-TCT GAG GAC ACG GCC GTG TAT TAC TGT GCA AGA GTC GGA ACT AGT TTG AAA GAA TCA GGA CCA TTG GGA TAC TGG GGC CAA GGG ACC ACG GTC ACC GTC-3'
JN000530.1	5'-TCT GAG GAC ACG GCC GTG TAT TAC TGT GCT AGG GAT AGA ACT CCT GAT AAA CCT TTG ACA AGT GGT AGG ACC GAT TAT TAT AAT TAT CAT ATG GTA GTT TGG GGC CAA GGG ACC ACG GTC ACC GTC-3'
JN000532.1	5'-TCT GAG GAC ACG GCC GTG TAT TAC TGT GCA AGA GAT AGA ACC CCT GAT AAG CCT TTA ACT ACT GGT AGA ACT GAT TAT TAT AAT TAC CAT ATG GTC GTC TGG GGC CAA GGG ACC ACG GTC ACC GTC-3'
JN000534.1	5'-TCT GAG GAC ACG GCC GTG TAT TAC TGT GCT AGG GAA TTT ACA AGG TTT GGT CCA GAT GAA CAT AAT AGT TAT TAC ATG GAT GTC TGG GGC CAA GGG ACC ACG GTC ACC GTC-3'
JN000538.1	5'-TCT GAG GAC ACG GCC GTG TAT TAC TGT GCT AGA GGT GTA GTG GTA CAA CCT GCT CCT AAG AGT TAT TAC TAT TAT TAT TAC ATG GAT GTG TGG GGC CAA GGG ACC ACG GTC ACC GTC-3'
JN000539.1	5'-TCT GAG GAC ACG GCC GTG TAT TAC TGT GCC AGA GTA GGT ACA AGT TTA AAA GAA TCA GGT CCA TTG GAT TAC TGG GGC CAA GGG ACC ACG GTC ACC GTC-3'
JN000540.1	5'-TCT GAG GAC ACG GCC GTG TAT TAC TGT GCT AGG GTA AGA CAT GTG GGA ATG ATC GAA GGT TGG TTT GAT ACT TGG GGC CAA GGG ACC ACG GTC ACC GTC-3'
JN000546.1	5'-TCT GAG GAC ACG GCC GTG TAT TAC TGT GCT AGG GTC AGA CAT GTG GGT ATG ATT GAA GGT TGG TTA GAT ACA TGG GGC CAA GGG ACC ACG GTC ACC GTC-3'
JN000635.1	5'-TCT GAG GAC ACG GCC GTG TAT TAC TGT GCA CAA TTG GGT ATT GAT GAT GCC GTT GAT GTC TGG GGC CAA GGG ACC ACG GTC ACC GTC-3'
JN000684.1	5'-TCT GAG GAC ACG GCC GTG TAT TAC TGT GCT ACC GAT AGG GCC GGA GTT TAT GGA CAT AGG TTT GAT TCA TGG GGC CAA GGG ACC ACG GTC ACC GTC-3'
JN110733.1	5'-TCT GAG GAC ACG GCC GTG TAT TAC TGT GCA AGA GTT AGG GAA GGA CAA CAA GTA TTG GTC TTT GAT TCT TGG GGC CAA GGG ACC ACG GTC ACC GTC-3'
JN110744.1	5'-TCT GAG GAC ACG GCC GTG TAT TAC TGT GCT TTA AGA GAT GGA TCA AAT TTC GTC TAT TTT GAT TAT TGG GGC CAA GGG ACC ACG GTC ACC GTC-3'
JN110749.1	5'-TCT GAG GAC ACG GCC GTG TAT TAC TGT GCT AGT GCC CCA AGA GAT ACT AGT ACC ATT GCC GCC AGA TTG AAC AGG TAC TTC TTC GAT TTC TGG GGC CAA GGG ACC ACG GTC ACC GTC-3'
JN110751.1	5'-TCT GAG GAC ACG GCC GTG TAT TAC TGT GCC AGG TTG TAT TCT GGT TCA TAC TAC CCA GTC GAA TAC TGG GGC CAA GGG ACC ACG GTC ACC GTC-3'
JN110756.1	5'-TCT GAG GAC ACG GCC GTG TAT TAC TGT GGA AGA GTA TTA GGT GGT ACT AGG TTG TAC TAT GCC TTA AAT GTC TGG GGC CAA GGG ACC ACG GTC ACC GTC-3'
JN110763.1	5'-TCT GAG GAC ACG GCC GTG TAT TAC TGT GCA TCA GGA TAT TGT TCT TCT ACA TCA TGT TAT GAT TAC TGG GGC CAA GGG ACC ACG GTC ACC GTC-3'
JN110789.1	5'-TCT GAG GAC ACG GCC GTG TAT TAC TGT GCT AGA AGG CAT GGA TAC AGT GAT CAA AGG AAC TGG TTC GAT AGT TGG GGC CAA GGG ACC ACG GTC ACC GTC-3'
JN110805.1	5'-TCT GAG GAC ACG GCC GTG TAT TAC TGT GCT TTA AGG GAT GGA TCT AAT TTC GTA TAT TTC GAT TTC TGG GGC CAA GGG ACC ACG GTC ACC GTC-3'
JN110817.1	5'-TCT GAG GAC ACG GCC GTG TAT TAC TGT GCC AGA GCA CCA AGA GAT ACC TCA ACT ATT GCT GCT AGG TTC AAC AGA TAT TTT TTC GAT TCT TGG GGC CAA GGG ACC ACG GTC ACC GTC-3'
JN110825.1	5'-TCT GAG GAC ACG GCC GTG TAT TAC TGT GTC AGG GCC CCT AGG GGA ACT TCA ACA ATA GCC GCC AGG TTC AAC AGG TAT TTT TTC GAT TCA TGG GGC CAA GGG ACC ACG GTC ACC GTC-3'
JN110845.1	5'-TCT GAG GAC ACG GCC GTG TAT TAC TGT GCA AGA GCC GAT CAT TAC GAT TCA TCT GGA TCT AAT TTC TTC TTC TAT GGT ATG GAT GTT TGG GGC CAA GGG ACC ACG GTC ACC GTC-3'
JN110850.1	5'-TCT GAG GAC ACG GCC GTG TAT TAC TGT GCT AGA GAT AGT AGA ACA AGG GCC AGG GGT AGT GGA GGA TTT TAT AGG GGT AAT GTG TAC TAC TAT GCA ATG GAT GTG TGG GGC CAA GGG ACC ACG GTC ACC GTC-3'
JN110853.1	5'-TCT GAG GAC ACG GCC GTG TAT TAC TGT GCT AGA GTA AGG GAA GGA CAA CAA GTA TTG GTA TTC GAT TGG GGC CAA GGG ACC ACG GTC ACC GTC-3'
JN110878.1	5'-TCT GAG GAC ACG GCC GTG TAT TAC TGT GCT AGG GGT AAA GAT TGT AGA TCT AAC AAC TGT TAT TTG AGT GAA AGA AAT AAT TGG TTT GAT CCA TGG GGC CAA GGG ACC ACG GTC ACC GTC-3'
JN110914.1	5'-TCT GAG GAC ACG GCC GTG TAT TAC TGT GCC AGG GCC AGG TAT AGT TAT TAC GAT TCT TCA GGT TAC TAT AGG TTG GAT TTC TGG GGC CAA GGG ACC ACG GTC ACC GTC-3'
JN110939.1	5'-TCT GAG GAC ACG GCC GTG TAT TAC TGT GCT AGA GGA AAG GAT TGT AGA TCT AAC AAT TGT TAC TTG TCT GAA AGA AGT AAT TGG TTC GAT CCT TGG GGC CAA GGG ACC ACG GTC ACC GTC-3'
JN110971.1	5'-TCT GAG GAC ACG GCC GTG TAT TAC TGT GCA AGA GTC TTA GGT GGA ACA AGG TTG TAC TAT GCT CAA AAC GTA TGG GGC CAA GGG ACC ACG GTC ACC GTC-3'
JN110977.1	5'-TCT GAG GAC ACG GCC GTG TAT TAC TGT GCA AGG GTT TTA GGA GGT ACA AGG TTG TAC TAT GCA ATG AAC GTG TGG GGC CAA GGG ACC ACG GTC ACC GTC-3'
JN110981.1	5'-TCT GAG GAC ACG GCC GTG TAT TAC TGT GCC AGA GCT CCT AGA GGT ACT TCA ACA ATA AGT GCT AGA TTC AAC AGA TAC TTC TTT GAA TCT TGG GGC CAA GGG ACC ACG GTC ACC GTC-3'
JN110993.1	5'-TCT GAG GAC ACG GCC GTG TAT TAC TGT GCC AGG GAT TAC GGA GGA ACC AGG GAT TAT TAC GCA TTG GAT GCC TGG GGC CAA GGG ACC ACG GTC ACC GTC-3'
JN110998.1	5'-TCT GAG GAC ACG GCC GTG TAT TAC TGT GCA AGA GCA CCT AGA GAT ACA TCT ACA ATC GCC GCT AGA CAT AAC AGG TAC CAA TTT GAT AGT TGG GGC CAA GGG ACC ACG GTC ACC GTC-3'
JN111003.1	5'-TCT GAG GAC ACG GCC GTG TAT TAC TGT GCT AGG GCT CCA CCT GGT ACA TCT ACT ATT GCT GCT AGG TTT AAT AGG TAC TTT TTC GAT TCA TGG GGC CAA GGG ACC ACG GTC ACC GTC-3'
JN111005.1	5'-TCT GAG GAC ACG GCC GTG TAT TAC TGT GCA ACA GCA CCA AGG GGA ACC TCT ACT ATC GCC GCT AGG TTT AAC AGG TAT TTT TTT GAT TCA TGG GGC CAA GGG ACC ACG GTC ACC GTC-3'
JN111009.1	5'-TCT GAG GAC ACG GCC GTG TAT TAC TGT GTT ACT GCA CCA GAT GAT ACA GAA ACT ATT CCA GCT AGG CAT AAT AGA TAT TAC TTT GAT TCT TGG GGC CAA GGG ACC ACG GTC ACC GTC-3'
JN111011.1	5'-TCT GAG GAC ACG GCC GTG TAT TAC TGT GCT TCT GCA CCA AGA GGA ACC TCA ACT ATC GCT GCT AGG CAT AAT AGG TAC TTC TTC GAT TAC TGG GGC CAA GGG ACC ACG GTC ACC GTC-3'
JN111013.1	5'-TCT GAG GAC ACG GCC GTG TAT TAC TGT GAA AGG GCA CCA CCT GGT ACA AGT ACT ATC GCA GCA AGA TTC AAT AGA TAC TTT TTC GAT AGT TGG GGC CAA GGG ACC ACG GTC ACC GTC-3'
JN111042.1	5'-TCT GAG GAC ACG GCC GTG TAT TAC TGT GCT TTG AGA GAT GGA AAT AAC TTG GTA TAC TTC GAT TAT TGG GGC CAA GGG ACC ACG GTC ACC GTC-3'
JN111043.1	5'-TCT GAG GAC ACG GCC GTG TAT TAC TGT GCC AGT GCC CCA AGG GGA ACA TCA ACT ATA GCT GCT AGG TTT AAT AGG TAC TTC TTT GAT TTT TGG GGC CAA GGG ACC ACG GTC ACC GTC-3'
JN111058.1	5'-TCT GAG GAC ACG GCC GTG TAT TAC TGT GCA AGA GTC GTG GGA GGT ACC AGG CCA TAC TAT GCT TTA GGT TTG TGG GGC CAA GGG ACC ACG GTC ACC GTC-3'
JN111059.1	5'-TCT GAG GAC ACG GCC GTG TAT TAC TGT GCC AGA GTA TTG GGA GGA ACT AGG GTG TAT TAT GCT TTA AAT GTC TGG GGC CAA GGG ACC ACG GTC ACC GTC-3'
JN111069.1	5'-TCT GAG GAC ACG GCC GTG TAT TAC TGT GCC AGA GAT AGT AGA ACT AGG GCT AGG GGA AGT GGA GGA TGG TAT AGG GGT AAC GTA TAC TAC TAC GCA ATG GAT GTA TGG GGC CAA GGG ACC ACG GTC ACC GTC-3'
JN111072.1	5'-TCT GAG GAC ACG GCC GTG TAT TAC TGT GCC AGA TTA TTA GGA GGT ACT AGG CAT TAT TAC GCT TTG AAC GTG TGG GGC CAA GGG ACC ACG GTC ACC GTC-3'
JN111085.1	5'-TCT GAG GAC ACG GCC GTG TAT TAC TGT GCC AGG GTG TTA GGA GGA ACT AGG TTA TAT TAC GCT TTG CAT ATA TGG GGC CAA GGG ACC ACG GTC ACC GTC-3'
JN111094.1	5'-TCT GAG GAC ACG GCC GTG TAT TAC TGT GCC AGA GGA GTT GGT ACT GCC GGA ACT GGA ATG GAT GTC TGG GGC CAA GGG ACC ACG GTC ACC GTC-3'
JN111102.1	5'-TCT GAG GAC ACG GCC GTG TAT TAC TGT GCT AGG GTT GTC GGA GGA ACT AGA TCT TAC TAC GCA TTA GGT GTA TGG GGC CAA GGG ACC ACG GTC ACC GTC-3'
JN111104.1	5'-TCT GAG GAC ACG GCC GTG TAT TAC TGT GCT TTA AGA GAT GGT AAT AAC TTT GTA TAT TTC GAT TAC TGG GGC CAA GGG ACC ACG GTC ACC GTC-3'
JN111117.1	5'-TCT GAG GAC ACG GCC GTG TAT TAC TGT GCT AAG GCC CCA AGG GCT ACC TCT ACA ATC GCT GCT AGG TTC AAC AGG TAT TTT TTT GAT GCT TGG GGC CAA GGG ACC ACG GTC ACC GTC-3'
JN111118.1	5'-TCT GAG GAC ACG GCC GTG TAT TAC TGT GCT AGG GTA GGT GGA GGT ACC AGA GGA TAT TAC TAC ATG GCC GTT TGG GGC CAA GGG ACC ACG GTC ACC GTC-3'
JN111126.1	5'-TCT GAG GAC ACG GCC GTG TAT TAC TGT GCT AGG GCC CCT GGA GGA ACA TCA ACT ATA GCT GCT AGA TTT AAC AGG TAC TTC TTT GAT TCT TGG GGC CAA GGG ACC ACG GTC ACC GTC-3'
JN111130.1	5'-TCT GAG GAC ACG GCC GTG TAT TAC TGT GCC AGA GGT AAA GAT TGT AGG AGT AAC GGT TGT TTC TTA AGT GAA AGA AAT AAC TGG TTC GAT CCA TGG GGC CAA GGG ACC ACG GTC ACC GTC-3'
JN111134.1	5'-TCT GAG GAC ACG GCC GTG TAT TAC TGT GCT AGA GAT AGG TTG GGA ACT AGG GAA TAT GAT TGG ATT TTC TAT GGA ATG GAA GTC TGG GGC CAA GGG ACC ACG GTC ACC GTC-3'
JN111154.1	5'-TCT GAG GAC ACG GCC GTG TAT TAC TGT GCC AGG GGT ATT ATC GCC GTT GCT GGT ATG GGT GCT TTT GAT GTC TGG GGC CAA GGG ACC ACG GTC ACC GTC-3'
JN111163.1	5'-TCT GAG GAC ACG GCC GTG TAT TAC TGT GCA ATG GGT GAT TCA AGT TCA AAA ATT GAA TAT TGG GGC CAA GGG ACC ACG GTC ACC GTC-3'
JN157885.1	5'-TCT GAG GAC ACG GCC GTG TAT TAC TGT GCC AGG CAA AAA TTT TAC AAA GGA GGT CAA GGT TGG TAT TTT GAT TTG TGG GGC CAA GGG ACC ACG GTC ACC GTC-3'
JN376654.1	5'-TCT GAG GAC ACG GCC GTG TAT TAC TGT GCC AGG CCT ACC GAA AGT AGA GGA TAT TCT TAC TAC GAT TTG AGG GAT CCA CAA ACC GGT GAT CAT TAC TAC GGA ATG GAT GTA TGG GGC CAA GGG ACC ACG GTC ACC GTC-3'
JN376661.1	5'-TCT GAG GAC ACG GCC GTG TAT TAC TGT GCA AGG GGA GGT GTC GGT GCC GCC GAT TAT TTT GAT TTG TGG GGC CAA GGG ACC ACG GTC ACC GTC-3'
JQ301902.1	5'-TCT GAG GAC ACG GCC GTG TAT TAC TGT GTG AGG GAT GGA GAT GTA GGT GAT CAT TGG GGC CAA GGG ACC ACG GTC ACC GTC-3'
JQ301904.1	5'-TCT GAG GAC ACG GCC GTG TAT TAC TGT GCT AGG GCT AGG AGG GAT GGA TTG TTG TTT ACT TTT GAT AAT TGG GGC CAA GGG ACC ACG GTC ACC GTC-3'
JQ301906.1	5'-TCT GAG GAC ACG GCC GTG TAT TAC TGT GCT AGG GAA AGG TTG CAT GCT AGG GGA CCA TTG GGT ACT AGG TAC TAT GGT TTA GAT GTT TGG GGC CAA GGG ACC ACG GTC ACC GTC-3'
JQ928953.1	5'-TCT GAG GAC ACG GCC GTG TAT TAC TGT GCC AGA GCA GCT TCA AAT TAT GAT TTC TGG TCA GGA TAT ACC CCT GGA TAC TAC TAC TAT TAC GGA ATG GAT GTC TGG GGC CAA GGG ACC ACG GTC ACC GTC-3'
JX420466.1	5'-TCT GAG GAC ACG GCC GTG TAT TAC TGT GCC AGG GAT GCT CCT CCA CCT CCA TTA GTA TTG GGA CAT TTG GAA TGG TCA ATA TGG GGC CAA GGG ACC ACG GTC ACC GTC-3'
JX420470.1	5'-TCT GAG GAC ACG GCC GTG TAT TAC TGT ATG AAC TCA GTA GAT TAT TGG GGC CAA GGG ACC ACG GTC ACC GTC-3'
JX420502.1	5'-TCT GAG GAC ACG GCC GTG TAT TAC TGT GCT AGG GGT ACT GCA CCA AAG GAT TTG AAT CAT ATC GTT GAT GCT TTC GAT GTC TGG GGC CAA GGG ACC ACG GTC ACC GTC-3'
JX420503.1	5'-TCT GAG GAC ACG GCC GTG TAT TAC TGT GCT AGG AAA GTC TAC GAT GGA CAT AAC CAA ATG GGT GCT GGT TTT TGG GGC CAA GGG ACC ACG GTC ACC GTC-3'
JX420504.1	5'-TCT GAG GAC ACG GCC GTG TAT TAC TGT GCA AGA AAG GTT TAC GAT GGT CAT AAC CAA ATG GGT GCA GAT TTT TGG GGC CAA GGG ACC ACG GTC ACC GTC-3'
KC417405.1	5'-TCT GAG GAC ACG GCC GTG TAT TAC TGT GCT ACA TCT GGT GTT GGA TTA CAT TTC GGT TAC TTC GAT TAT TGG GGC CAA GGG ACC ACG GTC ACC GTC-3'
KC802097.1	5'-TCT GAG GAC ACG GCC GTG TAT TAC TGT GCC AGA GAA GGA GGA TTA TCT AAT TCT GTT GTT TGG GGC CAA GGG ACC ACG GTC ACC GTC-3'
KC802101.1	5'-TCT GAG GAC ACG GCC GTG TAT TAC TGT GCT AGG AGG AAC TCA GGA TAT TAT TAC TAT AAA GAA TAC AAT TGG TTT GAT CCA TGG GGC CAA GGG ACC ACG GTC ACC GTC-3'
KC802102.1	5'-TCT GAG GAC ACG GCC GTG TAT TAC TGT GCA AGG GGT GCT GCA TAT TAT GAT TTC TGG TCA GGA TAT TCA GTC AAT TAT TAT TAT GGA ATG GAT GTA TGG GGC CAA GGG ACC ACG GTC ACC GTC-3'
KC802106.1	5'-TCT GAG GAC ACG GCC GTG TAT TAC TGT GCA AGG GTA CAA GTG TTT GGA GTC GTA AAT ACA TAT TAC TAC TAT TAC TAC ATG GAT GTG TGG GGC CAA GGG ACC ACG GTC ACC GTC-3'
KC802108.1	5'-TCT GAG GAC ACG GCC GTG TAT TAC TGT GCA AGG GAA TCT GGA TAT TAC GAT TTT TGG AGT GGT CCA AAA ATC AGG GAT TTA AGT CCT GAT GAT TAC TGG GGC CAA GGG ACC ACG GTC ACC GTC-3'
KC802110.1	5'-TCT GAG GAC ACG GCC GTG TAT TAC TGT GCA AGA GGT AGG AAT TAT GAT TTT TGG TCA GGA CCT ACC TGG GGA TAC TAT TAC TAT TAT ATG GAT GTT TGG GGC CAA GGG ACC ACG GTC ACC GTC-3'
JX462741.1	5'-TCT GAG GAC ACG GCC GTG TAT TAC TGT GCC AGA GAT GCA GTC AGA GGA GTG ATC AAC TTG TAC TAC TAT TAC TAC GGA ATG GAT GTT TGG GGC CAA GGG ACC ACG GTC ACC GTC-3'
JX462742.1	5'-TCT GAG GAC ACG GCC GTG TAT TAC TGT GCC AGG GTC GGT GGA TAT AGT TCA GGT TGG TAT CAA AAC TAC TAT TAC TAT TAT ATG GAT GTG TGG GGC CAA GGG ACC ACG GTC ACC GTC-3'
JX462743.1	5'-TCT GAG GAC ACG GCC GTG TAT TAC TGT GCT AGA TGT TTA TTG GGA ACC ATG ATT GTT GCT TGG GGT GTT AAC GAT GCA TTC GAT ATA TGG GGC CAA GGG ACC ACG GTC ACC GTC-3'
JX462747.1	5'-TCT GAG GAC ACG GCC GTG TAT TAC TGT GCA AGG TGG TCA GGA TAC TGT AGT TCT ACT TCA TGT ATG GGA GCA GAT TAT TAC TAC TAC GGT ATG GAT GTG TGG GGC CAA GGG ACC ACG GTC ACC GTC-3'
JX462748.1	5'-TCT GAG GAC ACG GCC GTG TAT TAC TGT GCC AGG GGT TTG ATT TTA AGG GGA ATA TTT AAG TTA TTC GAT TAT TGG GGC CAA GGG ACC ACG GTC ACC GTC-3'
JX462749.1	5'-TCT GAG GAC ACG GCC GTG TAT TAC TGT GCA AGG GAA GCA CCA GAT ATC GTA GTC GTC CCT GCT GCC ATC AGG AGA GTG TAC GGT ATG GAT GTA TGG GGC CAA GGG ACC ACG GTC ACC GTC-3'
JX462754.1	5'-TCT GAG GAC ACG GCC GTG TAT TAC TGT GCA AGG GAA ACA TTG TGG TTT AGG GAA TTA TTG ATA CCA GGT TTT GAT TAC TGG GGC CAA GGG ACC ACG GTC ACC GTC-3'
JX560778.1	5'-TCT GAG GAC ACG GCC GTG TAT TAC TGT GCA AGA GAT TGG GGA GGA TCA GGT TCA TAT TAC CCT CAT TGG GGC CAA GGG ACC ACG GTC ACC GTC-3'
JX560779.1	5'-TCT GAG GAC ACG GCC GTG TAT TAC TGT GCC AGG GTG GTT AAC ACA GCC TTT GAT TAT TGG GGC CAA GGG ACC ACG GTC ACC GTC-3'
JX560780.1	5'-TCT GAG GAC ACG GCC GTG TAT TAC TGT GCA AGG GAT ACC AAC CCT GGT ACA ACT GTA ACC ACT TTA TAT TTT GAT TTA TGG GGC CAA GGG ACC ACG GTC ACC GTC-3'
KF688141.1	5'-TCT GAG GAC ACG GCC GTG TAT TAC TGT GCA AGG GGT GTC GGT CAA CAA TTA GTT CAA TAC TAT TTC GAT TAC TGG GGC CAA GGG ACC ACG GTC ACC GTC-3'
KF895775.1	5'-TCT GAG GAC ACG GCC GTG TAT TAC TGT GCC AGA GGA TCT AGT GAT TGT AGG ACC GTA AAT TGT CCA TTC AAC TAC TGG GGC CAA GGG ACC ACG GTC ACC GTC-3'
KF895781.1	5'-TCT GAG GAC ACG GCC GTG TAT TAC TGT GCT AGA GAA TGG GAT GGT GTC GTA GTT CCT GCA GCC ATA CCA GGA TGG TAC AAT TGG TTT GAT CCT TGG GGC CAA GGG ACC ACG GTC ACC GTC-3'
KF895783.1	5'-TCT GAG GAC ACG GCC GTG TAT TAC TGT GCT AGA GTG TTT GGA TAC GAA AGT AAT TCA TAT TTT TAC TAC TGG GGC CAA GGG ACC ACG GTC ACC GTC-3'
KF895799.1	5'-TCT GAG GAC ACG GCC GTG TAT TAC TGT GCT AGG GAA GGA CAA AGA GCC GCC ACA AAC CCT TTC GAT TAT TGG GGC CAA GGG ACC ACG GTC ACC GTC-3'
KF895803.1	5'-TCT GAG GAC ACG GCC GTG TAT TAC TGT GCC AGA GAA GGT TAT GGA GAT CAA ACC GGT GGT GTA GTA GGA GTT TGG GGC CAA GGG ACC ACG GTC ACC GTC-3'
KF895809.1	5'-TCT GAG GAC ACG GCC GTG TAT TAC TGT GCA AGG GAA GCA GAT TAC GAT TCT TCT GAT TAT TAT TTC TTC TAC TGG GGC CAA GGG ACC ACG GTC ACC GTC-3'
KF895811.1	5'-TCT GAG GAC ACG GCC GTG TAT TAC TGT GTT TTT GCT GGA TCA GCA GGT TCA CCA GGA TGG TTT GAT CCT TGG GGC CAA GGG ACC ACG GTC ACC GTC-3'
KJ423523.1	5'-TCT GAG GAC ACG GCC GTG TAT TAC TGT GCC AGG AGA GGT GTC GAA TCA GGA TCT GGT AGT TTG TTG TGG GGC CAA GGG ACC ACG GTC ACC GTC-3'
KJ423533.1	5'-TCT GAG GAC ACG GCC GTG TAT TAC TGT GCT GGT TTA AAC TAC AGA TCT TAT TCA GGT TTG GAT GTA TGG GGC CAA GGG ACC ACG GTC ACC GTC-3'
KJ423648.1	5'-TCT GAG GAC ACG GCC GTG TAT TAC TGT GCA AGG TAC AGG AGG ACC TTT GAT TAC TAC TAT ACC GCT GTG GAT GTT TGG GGC CAA GGG ACC ACG GTC ACC GTC-3'
KJ423684.1	5'-TCT GAG GAC ACG GCC GTG TAT TAC TGT GCT AGG TTA GAT TCT AAC TCA CCA GGT AGT TTC GCC CCA TTG GAT TAT TGG GGC CAA GGG ACC ACG GTC ACC GTC-3'
KJ423723.1	5'-TCT GAG GAC ACG GCC GTG TAT TAC TGT GCA AGG GAA TTC GAT TGG GGC CAA GGG ACC ACG GTC ACC GTC-3'
KJ423759.1	5'-TCT GAG GAC ACG GCC GTG TAT TAC TGT GCC ACT GAT GGT AGA GGT TTT TCT TCT GCA TAC GGA GGA GAA GAT TGG TTC GAT TCT TGG GGC CAA GGG ACC ACG GTC ACC GTC-3'
KJ423782.1	5'-TCT GAG GAC ACG GCC GTG TAT TAC TGT GCC AGA GAA GGA TCA AGT TAC TAC GAT AGT AGT GGA AAC AGG AGG CCA TTC GAT TAC TGG GGC CAA GGG ACC ACG GTC ACC GTC-3'
KJ423810.1	5'-TCT GAG GAC ACG GCC GTG TAT TAC TGT GCT TCT GTG GAA ATG GCC ACC ATC GCT GCC TAT TAT TAC TAC GGT ATG GAT GTG TGG GGC CAA GGG ACC ACG GTC ACC GTC-3'
KJ423824.1	5'-TCT GAG GAC ACG GCC GTG TAT TAC TGT GCA ACT AGG GAA GAT TAC TCA GAT AGT CAT GGA AGG AAA TTC GAT TGG GGC CAA GGG ACC ACG GTC ACC GTC-3'
KJ423830.1	5'-TCT GAG GAC ACG GCC GTG TAT TAC TGT ACA AGG GGA GGA ACT CCT ACA TCT TAT AGT GAT GAT TCA GGA TAT TAC ATG TGG GGC CAA GGG ACC ACG GTC ACC GTC-3'
KJ423858.1	5'-TCT GAG GAC ACG GCC GTG TAT TAC TGT GCT AGG GGT GAA AGG AAG TTT TTC GAA ACA AGG CAA TCT CAT TAC GAT AGG GTC AAG TGG GGT CCT TTC GAT TCT TGG GGC CAA GGG ACC ACG GTC ACC GTC-3'
KJ423908.1	5'-TCT GAG GAC ACG GCC GTG TAT TAC TGT GCA AGA GGT GGA ACT CCA TCT AGT CCA CAT TAT TAT GAT TAC TAT TAC TTA ATG GAT GTC TGG GGC CAA GGG ACC ACG GTC ACC GTC-3'
KJ423964.1	5'-TCT GAG GAC ACG GCC GTG TAT TAC TGT GCA AGA GAT GAA GTG AGG GGA ACC TTG GAA AGT GAT TAC GGA TTG GAT GTA TGG GGC CAA GGG ACC ACG GTC ACC GTC-3'
KJ487349.1	5'-TCT GAG GAC ACG GCC GTG TAT TAC TGT GCT AGG GCT ACC AGT GCT CCT TAT TAC TTT GTC TAT TGG GGC CAA GGG ACC ACG GTC ACC GTC-3'
KJ487366.1	5'-TCT GAG GAC ACG GCC GTG TAT TAC TGT GCC AGA GAT CCT CCA CCT AGA TGG GGC CAA GGG ACC ACG GTC ACC GTC-3'
KJ880345.1	5'-TCT GAG GAC ACG GCC GTG TAT TAC TGT GCA AGT CCA AAG GAT GGT GAT GGA TAC AAC TTT TTA GGT TAC TGG GGC CAA GGG ACC ACG GTC ACC GTC-3'
KJ880364.1	5'-TCT GAG GAC ACG GCC GTG TAT TAC TGT GCC AGA GAA AGG GGT ACA ACC GGA ACA GGT TGG TTT GAT CCA TGG GGC CAA GGG ACC ACG GTC ACC GTC-3'
KJ880401.1	5'-TCT GAG GAC ACG GCC GTG TAT TAC TGT GCC AGA TTA GGT GTA ATC GCC AAC ATG GAT ATG TAC TAC TTG TCA TAT ATG GAA ATG TGG GGC CAA GGG ACC ACG GTC ACC GTC-3'
KJ880420.1	5'-TCT GAG GAC ACG GCC GTG TAT TAC TGT GCC AGA GAA GAT ATA GTT TCT ACT ATA ATA AGA CCA GTT TAC GAT GCA TTC GAT ATA TGG GGC CAA GGG ACC ACG GTC ACC GTC-3'
KJ487383.1	5'-TCT GAG GAC ACG GCC GTG TAT TAC TGT GCC AGA GAA TTA GCC ACT ATT AAT ATG CCT TTG CCT TTG GAT TAC TGG GGC CAA GGG ACC ACG GTC ACC GTC-3'
KJ487417.1	5'-TCT GAG GAC ACG GCC GTG TAT TAC TGT ACC ACA TGT GCT ACC GTA ACA ACA GCT TTA TTA AGA GAT TTA TAT GGT TTG GAT GTT TGG GGC CAA GGG ACC ACG GTC ACC GTC-3'
KJ487423.1	5'-TCT GAG GAC ACG GCC GTG TAT TAC TGT ACC ACC TGT GCC ACT GTG ACA ACA GCT TTA TTA GGA ACC TAT ATG GTC TGG ACC AGT TGG GGC CAA GGG ACC ACG GTC ACC GTC-3'
KJ487431.1	5'-TCT GAG GAC ACG GCC GTG TAT TAC TGT GCA AAG TCA TAT TAC TAC GAT ACA GGA GAT TAC TTA AAC TTC GAT AGT TAT CAT TAC GGA ATG GAT GTA TGG GGC CAA GGG ACC ACG GTC ACC GTC-3'
KJ880303.1	5'-TCT GAG GAC ACG GCC GTG TAT TAC TGT GCA ACT TTG GGA GCC AGA TTA AGG GGA GGT ATA AAG GGA TTT GTA TAC TGG GGC CAA GGG ACC ACG GTC ACC GTC-3'
KJ880495.1	5'-TCT GAG GAC ACG GCC GTG TAT TAC TGT GCT AGA TCT CCT GCA ATC GCT GAA TTA GTC AGG CCA TGG GGC CAA GGG ACC ACG GTC ACC GTC-3'
KJ880537.1	5'-TCT GAG GAC ACG GCC GTG TAT TAC TGT GCT TTG AGG AGT AGA AGG CAA TCA GGT GTC GCC TTT GAT ATT TGG GGC CAA GGG ACC ACG GTC ACC GTC-3'
KJ880539.1	5'-TCT GAG GAC ACG GCC GTG TAT TAC TGT GCC AGA GGA AAT GGA TCA GGA AGT GGT TCA TAC TCT TTT GAT TAT TGG GGC CAA GGG ACC ACG GTC ACC GTC-3'
KJ880655.1	5'-TCT GAG GAC ACG GCC GTG TAT TAC TGT GCT AGG GGA AGG ACA TGG ATT CAA TTC ACT AGT GAT TGG GGC CAA GGG ACC ACG GTC ACC GTC-3'
KJ880554.1	5'-TCT GAG GAC ACG GCC GTG TAT TAC TGT GCC AGA CCA TAT TAC AAT AGT AGT GGA TAC CCT AGG GCT TTC TTC GAT TAC TGG GGC CAA GGG ACC ACG GTC ACC GTC-3'
KJ880555.1	5'-TCT GAG GAC ACG GCC GTG TAT TAC TGT GCC AGA GAT TCA GGA TAC GAT TTA TAT TAT TAT TAT TAC TAT ATG GAT GTT TGG GGC CAA GGG ACC ACG GTC ACC GTC-3'
KJ880567.1	5'-TCT GAG GAC ACG GCC GTG TAT TAC TGT GCC AGA GAT GAA CCA GCC TAT TGG GGC CAA GGG ACC ACG GTC ACC GTC-3'
KJ880577.1	5'-TCT GAG GAC ACG GCC GTG TAT TAC TGT GCT AGA AGG AAA GGA ACT ACT GGA TCA ACT TTC GGA TTT TGG GGC CAA GGG ACC ACG GTC ACC GTC-3'
KJ880584.1	5'-TCT GAG GAC ACG GCC GTG TAT TAC TGT GCC AGA GAT AGG GAT TGG GGC CAA GGG ACC ACG GTC ACC GTC-3'
KJ880610.1	5'-TCT GAG GAC ACG GCC GTG TAT TAC TGT GCC AGA GAT TCA GGA TCT TGG ATT CAA TTA TGG TCA TTA GAT TAT TGG GGC CAA GGG ACC ACG GTC ACC GTC-3'
KJ880645.1	5'-TCT GAG GAC ACG GCC GTG TAT TAC TGT GCA ATG GAA AGA CCA TTA TTA CCT CAT AGA TTG TAC CAT TAT TAT ATG GAT GTA TGG GGC CAA GGG ACC ACG GTC ACC GTC-3'
KJ880776.1	5'-TCT GAG GAC ACG GCC GTG TAT TAC TGT GCT AGA GCA GGT GGT TAC TGT AGT TCT ACA TCT TGT TAT GGT GAT TAT TAC TAT TAT TAT TAC ATG GAT GTG TGG GGC CAA GGG ACC ACG GTC ACC GTC-3'
KM067705.1	5'-TCT GAG GAC ACG GCC GTG TAT TAC TGT GCT AAA GGA AGG AAG TAT ACT TCA AGG TAC TAC TCA AAA TTT TTG GTC AAT TAT TAC GGA ATG GAT GTA TGG GGC CAA GGG ACC ACG GTC ACC GTC-3'
KM067707.1	5'-TCT GAG GAC ACG GCC GTG TAT TAC TGT GCC AGG GAT TAT GGA TGG AAA CAA GTA ATT GCC AGG GGA ATG GAT GTT TGG GGC CAA GGG ACC ACG GTC ACC GTC-3'
KM067709.1	5'-TCT GAG GAC ACG GCC GTG TAT TAC TGT GCA AGA TAT GCT GGA GCT CAT TCT TAC GTC ATG GAT GTA TGG GGC CAA GGG ACC ACG GTC ACC GTC-3'
KM067711.1	5'-TCT GAG GAC ACG GCC GTG TAT TAC TGT GCC AGA CAA GAT GTG GAA GTT GTC AGT GCA GGA GTC AGA AGA GGT TTA AGA TTG CAT GGT ATG GAT GTT TGG GGC CAA GGG ACC ACG GTC ACC GTC-3'
KM067713.1	5'-TCT GAG GAC ACG GCC GTG TAT TAC TGT GCA ACA ACT GGA TCA GTC TAT CAT TAC TAC TCA ATC GAT GTC TGG GGC CAA GGG ACC ACG GTC ACC GTC-3'
KM067715.1	5'-TCT GAG GAC ACG GCC GTG TAT TAC TGT GCT AGG GGA TTT TCT CCT AGT TAT CCT TTT GAT GTT TGG GGC CAA GGG ACC ACG GTC ACC GTC-3'
KM067717.1	5'-TCT GAG GAC ACG GCC GTG TAT TAC TGT GCA GCT GAA CCA GGA TTC AGG GGT ACA CAT TAT TAC TAT TAC GGA TTG GAT GTT TGG GGC CAA GGG ACC ACG GTC ACC GTC-3'
KM067799.1	5'-TCT GAG GAC ACG GCC GTG TAT TAC TGT GCC AGA CCA CCA GTA AGA CCT TTA AGT GGA GGA AGG TTG TTT GGA ATG GAT GTG TGG GGC CAA GGG ACC ACG GTC ACC GTC-3'
KM603700.1	5'-TCT GAG GAC ACG GCC GTG TAT TAC TGT GCC AGG GAA GGA GCT GTA TCT GTC GCA ATG GTA AGG GGT TCT ATC TCA GAT CAA CAT GAT TAC TAC AAT GGA ATG GAT GTA TGG GGC CAA GGG ACC ACG GTC ACC GTC-3'
KM603889.1	5'-TCT GAG GAC ACG GCC GTG TAT TAC TGT GCC AGA GAT GGA TTG GGA GAT TCT GAT TAT GAA GAA GAA TTG TAT TAC TAC TAC CAT GGA ATG GAT GTT TGG GGC CAA GGG ACC ACG GTC ACC GTC-3'
KM603906.1	5'-TCT GAG GAC ACG GCC GTG TAT TAC TGT GCT AGA GAA GGT GGT GAT AAT CCA GGT TCA TCT TGG TTG GAT TTC TGG GGC CAA GGG ACC ACG GTC ACC GTC-3'
KM603931.1	5'-TCT GAG GAC ACG GCC GTG TAT TAC TGT GCA AGT GTT GAA AGT TCA AGG TGG TTG CCT ACA GGA ACA TTT GAT ATA TGG GGC CAA GGG ACC ACG GTC ACC GTC-3'
KM604133.1	5'-TCT GAG GAC ACG GCC GTG TAT TAC TGT GCC AGG GAT GAA TAT TAC GAT TCA AGA GGT TAT CCT GTT GGA GGT CAT TTT GAT AAT TGG GGC CAA GGG ACC ACG GTC ACC GTC-3'
KM604008.1	5'-TCT GAG GAC ACG GCC GTG TAT TAC TGT GCC AGG GAA TCA CAA GAT CCA TAC GTA CAA CCT CCA GCA ATG TAC TAT TTG GAT TAC TGG GGC CAA GGG ACC ACG GTC ACC GTC-3'
KP278488.1	5'-TCT GAG GAC ACG GCC GTG TAT TAC TGT GCA TTA ATG TGG AAC GAA TCT GGA CCA GAT AAC TGG GGC CAA GGG ACC ACG GTC ACC GTC-3'
KP278490.1	5'-TCT GAG GAC ACG GCC GTG TAT TAC TGT GCA ATT GGA AAG TCA GTG GCA GGA ACA TCT GCT TAT GAT ATA TGG GGC CAA GGG ACC ACG GTC ACC GTC-3'
KP278495.1	5'-TCT GAG GAC ACG GCC GTG TAT TAC TGT GCC ACT GAA GGT CCA CCA TCT TAT TAC GAT AGT GGT ACA TAT GCT AAA TCT TTA CCT GCT TCT TTT GCT TGT TGG GGC CAA GGG ACC ACG GTC ACC GTC-3'
KP278498.1	5'-TCT GAG GAC ACG GCC GTG TAT TAC TGT GCC AGA AGG CCA TAT TAC GAT CAA GTC TCT GGT GTG GGT GCT TTC GAT ATT TGG GGC CAA GGG ACC ACG GTC ACC GTC-3'
KP278509.1	5'-TCT GAG GAC ACG GCC GTG TAT TAC TGT GCA AGG TCT AGG GGT CAT TAT TTT GAT ACA AGG GTA TTT GAA GGA TGG GGC CAA GGG ACC ACG GTC ACC GTC-3'
KP278512.1	5'-TCT GAG GAC ACG GCC GTG TAT TAC TGT GCA AGG TCA AGG GAT CAT TTT TTC GAT ACC AGG GTC TTC CAA GGT TGG GGC CAA GGG ACC ACG GTC ACC GTC-3'
KP278513.1	5'-TCT GAG GAC ACG GCC GTG TAT TAC TGT GCC AGG GAT AAA TCT GAT GTG GTA GTC GTA ACT AGT ATT AGG CCT GCT TAC TAT TAC GGT ATG GAT GTG TGG GGC CAA GGG ACC ACG GTC ACC GTC-3'
KP841063.1	5'-TCT GAG GAC ACG GCC GTG TAT TAC TGT GCC AGG GGA AAA AGT TGT TGT GCT GGT AGA AGA TTC TGT GGA CCT ACA GAT TGT TAT AAT TGG GAT TTT GCC CAT TGG GGC CAA GGG ACC ACG GTC ACC GTC-3'
KP841096.1	5'-TCT GAG GAC ACG GCC GTG TAT TAC TGT GTT AGG GGA AGA TCT TGT TGT GCA GGT CAA AGA TTT TGT AGT CCT ACA GAT TGT TAC AAC TGG GAT TTT GAA CAT TGG GGC CAA GGG ACC ACG GTC ACC GTC-3'
KP860914.1	5'-TCT GAG GAC ACG GCC GTG TAT TAC TGT GCA AGA GAA AGG GGA AGG CAT TTC GAA CCT AAG AAC AGG GAT AAC TTA GAA GGT AAA TTT TTC GAT TTG TGG GGC CAA GGG ACC ACG GTC ACC GTC-3'
KP860915.1	5'-TCT GAG GAC ACG GCC GTG TAT TAC TGT GCA AGG GAA AGG GGA AGA CAT AGG GAT CCT AAA ACT GGA GAT GCA TTA AGA GGA AGA TAC TTC GAT TTT TGG GGC CAA GGG ACC ACG GTC ACC GTC-3'
KT304331.1	5'-TCT GAG GAC ACG GCC GTG TAT TAC TGT GCA AGG GAT AAC ACA TTA CAA GGA CAT ACC TTC GAT TTA TGG GGC CAA GGG ACC ACG GTC ACC GTC-3'
KT304332.1	5'-TCT GAG GAC ACG GCC GTG TAT TAC TGT GCC AGA GAT TAT ACA TTA TTA GGA CAT GCT TTC GAT GTG TGG GGC CAA GGG ACC ACG GTC ACC GTC-3'
KT304335.1	5'-TCT GAG GAC ACG GCC GTG TAT TAC TGT GCA AGA GAT AAT ACA TTG CAA GGA CAT GCA TTC GAT TTG TGG GGC CAA GGG ACC ACG GTC ACC GTC-3'
KT304338.1	5'-TCT GAG GAC ACG GCC GTG TAT TAC TGT GCC AGG GAT TTT GGA ACC GTC CCT GGT TAT GGT TTG GAT GTC TGG GGC CAA GGG ACC ACG GTC ACC GTC-3'
KT304346.1	5'-TCT GAG GAC ACG GCC GTG TAT TAC TGT GCA AGA GAT TTT GGT ACC GCT CCT GGT TAC GGA ATG GAT GTA TGG GGC CAA GGG ACC ACG GTC ACC GTC-3'
KT304348.1	5'-TCT GAG GAC ACG GCC GTG TAT TAC TGT GCC AGA GAA TGG GTC TAC AGT TAC GCT TCA TTT TTC GAT TAT TGG GGC CAA GGG ACC ACG GTC ACC GTC-3'
KT304349.1	5'-TCT GAG GAC ACG GCC GTG TAT TAC TGT GCC AGG GAT TCT TGT GGT GGT GAT TGT TAC GGT GAA TGG TAT TGG GGC CAA GGG ACC ACG GTC ACC GTC-3'
KT304351.1	5'-TCT GAG GAC ACG GCC GTG TAT TAC TGT GCA AGA GAA CCT GCT CCT AAT TGG GGA ATG GAT TAT TGG GGC CAA GGG ACC ACG GTC ACC GTC-3'
KT304353.1	5'-TCT GAG GAC ACG GCC GTG TAT TAC TGT GCC AGG GTT CCT ACT GGT GAT TTG GGA GCC TTC GAT ATA TGG GGC CAA GGG ACC ACG GTC ACC GTC-3'
KT304354.1	5'-TCT GAG GAC ACG GCC GTG TAT TAC TGT GCA AGG GAT AAC ACC TTA TTA GGA CAA ACA TTT GAT ATG TGG GGC CAA GGG ACC ACG GTC ACC GTC-3'
KT304355.1	5'-TCT GAG GAC ACG GCC GTG TAT TAC TGT GCC AGG GAT TAC ACA TTA GCA GGA CAT GCT TTC GAT ATA TGG GGC CAA GGG ACC ACG GTC ACC GTC-3'
KT304356.1	5'-TCT GAG GAC ACG GCC GTG TAT TAC TGT GCA AGG GAT AAT ACT TTA TTG GGT CAT GCC TTC GAT ATA TGG GGC CAA GGG ACC ACG GTC ACC GTC-3'
KT304357.1	5'-TCT GAG GAC ACG GCC GTG TAT TAC TGT GCT AGG GAA AAT ACT TTA TTA GGT CAT GGT TTT GAT ATC TGG GGC CAA GGG ACC ACG GTC ACC GTC-3'
KT304358.1	5'-TCT GAG GAC ACG GCC GTG TAT TAC TGT GCA AGG GAT AAC ACA TTG TTG GGA CAT GGA TTC GAT ATC TGG GGC CAA GGG ACC ACG GTC ACC GTC-3'
KT304360.1	5'-TCT GAG GAC ACG GCC GTG TAT TAC TGT GCT AGA GAT TAC ACT TTC GTG GGA CAT GCT TTC GAT ATT TGG GGC CAA GGG ACC ACG GTC ACC GTC-3'
KT304362.1	5'-TCT GAG GAC ACG GCC GTG TAT TAC TGT GCC AGG GCC AAC ACT TTA TTA GGA CAT GCC TTT GAT ATT TGG GGC CAA GGG ACC ACG GTC ACC GTC-3'
KT304373.1	5'-TCT GAG GAC ACG GCC GTG TAT TAC TGT GCC GGT GAT TAC TAC GAT ACA TCT GGA TAC TTT GAT TAT TGG GGC CAA GGG ACC ACG GTC ACC GTC-3'
KT304378.1	5'-TCT GAG GAC ACG GCC GTG TAT TAC TGT GTG AGG GAT GGT GGA GTT ACA GTG ACA AGG TTG GTA TAC TGG GGC CAA GGG ACC ACG GTC ACC GTC-3'
KT304382.1	5'-TCT GAG GAC ACG GCC GTG TAT TAC TGT GCA AGA GTA GCT CCA TTG TAT GAT TCA TCA GGT TAC TTA GAT TAT TGG GGC CAA GGG ACC ACG GTC ACC GTC-3'
KT304387.1	5'-TCT GAG GAC ACG GCC GTG TAT TAC TGT GCT AGA GAT CAT CAA TAT TTT GAT TGG TTA TCA TTA GAT TAC TGG GGC CAA GGG ACC ACG GTC ACC GTC-3'
KT304391.1	5'-TCT GAG GAC ACG GCC GTG TAT TAC TGT GCA AGA GAA TGG AGG AAT AAC TGG TTC GAT CCA TGG GGC CAA GGG ACC ACG GTC ACC GTC-3'
KT304392.1	5'-TCT GAG GAC ACG GCC GTG TAT TAC TGT GCA AGA GAA TGG AGA AAT AAT TAT TTT GAT CCT TGG GGC CAA GGG ACC ACG GTC ACC GTC-3'
KT304393.1	5'-TCT GAG GAC ACG GCC GTG TAT TAC TGT GTT AGG GAA TGG AGA AAT AAC TAT TTT GAT CCA TGG GGC CAA GGG ACC ACG GTC ACC GTC-3'
KT304403.1	5'-TCT GAG GAC ACG GCC GTG TAT TAC TGT GCA TGT GGT AGG GGA TTT GGT GAA TTC TTA AAC TGG TTG GAT CCA TGG GGC CAA GGG ACC ACG GTC ACC GTC-3'
KT304404.1	5'-TCT GAG GAC ACG GCC GTG TAT TAC TGT GCT TGT GGT AGG GGT ATT GGT GAA TTC TTG AAT TGG TTA GAT CCA TGG GGC CAA GGG ACC ACG GTC ACC GTC-3'
KT304416.1	5'-TCT GAG GAC ACG GCC GTG TAT TAC TGT GAA TAT GGA GAT ATA TCT GGT ACA GGA TAC TAC TAT GGA ATG GAT GTC TGG GGC CAA GGG ACC ACG GTC ACC GTC-3'
KT304420.1	5'-TCT GAG GAC ACG GCC GTG TAT TAC TGT GAT TAC GGA GAT ATA AGT GGT ACT GGT TAT TAT TAC GGT ATG GAT GTT TGG GGC CAA GGG ACC ACG GTC ACC GTC-3'
KT304422.1	5'-TCT GAG GAC ACG GCC GTG TAT TAC TGT GAT TAC GGT GAT ATT AGT GGA ACC GGT TTT TAT TAT GCC GTC GAT GTC TGG GGC CAA GGG ACC ACG GTC ACC GTC-3'
KT304423.1	5'-TCT GAG GAC ACG GCC GTG TAT TAC TGT GCC ATT GGA ACA TGG GAT CAT TAC GGA ATG GAT GTG TGG GGC CAA GGG ACC ACG GTC ACC GTC-3'
KT304425.1	5'-TCT GAG GAC ACG GCC GTG TAT TAC TGT GCT ATA AGT ACA TGG GAT CAT TAC GGA ATG GAT GTA TGG GGC CAA GGG ACC ACG GTC ACC GTC-3'
KT304426.1	5'-TCT GAG GAC ACG GCC GTG TAT TAC TGT GCA GTA TTC TGG TAC CAT TAT TAT GGA ATG GAT GTA TGG GGC CAA GGG ACC ACG GTC ACC GTC-3'
KT304427.1	5'-TCT GAG GAC ACG GCC GTG TAT TAC TGT GCC AGG GAT TTG GTC TAC TAC GAT GCA TTT GAT ATG TGG GGC CAA GGG ACC ACG GTC ACC GTC-3'
KT304428.1	5'-TCT GAG GAC ACG GCC GTG TAT TAC TGT GCC AGG GAT TTA GAT TAT TAC GCT GCC TTC GAT ATA TGG GGC CAA GGG ACC ACG GTC ACC GTC-3'
KT304430.1	5'-TCT GAG GAC ACG GCC GTG TAT TAC TGT GCC AAA GAT TTG GAT TAC TAT TAT GCA TTT GAT ATA TGG GGC CAA GGG ACC ACG GTC ACC GTC-3'
KT304431.1	5'-TCT GAG GAC ACG GCC GTG TAT TAC TGT GCC AGA CAT TAT GAT TTC TGG GGA TAC GGA ATG GAT GTC TGG GGC CAA GGG ACC ACG GTC ACC GTC-3'
KT304433.1	5'-TCT GAG GAC ACG GCC GTG TAT TAC TGT GCT AGA TTC GAT TCT TCT GGT TAC TTT TAT TTC GAT TAT TGG GGC CAA GGG ACC ACG GTC ACC GTC-3'
KT304437.1	5'-TCT GAG GAC ACG GCC GTG TAT TAC TGT GCA TTA TCA AGT ATA GCA TCT AGA AGA GGA ACT CAA CCA TCT GAT ATA GAT TAT TGG GGC CAA GGG ACC ACG GTC ACC GTC-3'
KT304439.1	5'-TCT GAG GAC ACG GCC GTG TAT TAC TGT GCC AGA GAA TGG GGT GGT TAT GAT ATA TTA ACC GGA TAC TAC TAC GCA ATG GAT GTA TGG GGC CAA GGG ACC ACG GTC ACC GTC-3'
KT304440.1	5'-TCT GAG GAC ACG GCC GTG TAT TAC TGT GCT AGA GAT GAA GTG GTG GCC GCA GGA GGA TAT TAC TAC GGA ATG GAT GTC TGG GGC CAA GGG ACC ACG GTC ACC GTC-3'
KT304441.1	5'-TCT GAG GAC ACG GCC GTG TAT TAC TGT GCT GGT TCT ACC GGT TTA CCA ACA TTC TAT TTC TAC TAC CAT ATG GAT GTA TGG GGC CAA GGG ACC ACG GTC ACC GTC-3'
KT304442.1	5'-TCT GAG GAC ACG GCC GTG TAT TAC TGT GCT ATC GAA TAC ACT TAC GGT AGT ATC GAT TCA TGG GGC CAA GGG ACC ACG GTC ACC GTC-3'
KT304443.1	5'-TCT GAG GAC ACG GCC GTG TAT TAC TGT GCC AGA GAA GGT TAT TAT TAT GAT AGT TCA GGA TAT CAT GAT GCT TTT GAT ATT TGG GGC CAA GGG ACC ACG GTC ACC GTC-3'
KT304444.1	5'-TCT GAG GAC ACG GCC GTG TAT TAC TGT GCA AGA GGA GGA TTA GTA GGT GCC ACA GGA TTG GAT TAC TGG GGC CAA GGG ACC ACG GTC ACC GTC-3'
KT304445.1	5'-TCT GAG GAC ACG GCC GTG TAT TAC TGT GCA AGG GTT AAT GAA ATG CAA TTG TGG GCA TTC GAT TTA TGG GGC CAA GGG ACC ACG GTC ACC GTC-3'
KT304447.1	5'-TCT GAG GAC ACG GCC GTG TAT TAC TGT GCC ACA GGT GAT GAT TTA TGG CCT TTG GAT TAT TGG GGC CAA GGG ACC ACG GTC ACC GTC-3'
KT304448.1	5'-TCT GAG GAC ACG GCC GTG TAT TAC TGT GCT AAG GAA GGT GTG GGA GGT TGG AAT GAT TAC TGG GGC CAA GGG ACC ACG GTC ACC GTC-3'
KT304460.1	5'-TCT GAG GAC ACG GCC GTG TAT TAC TGT GCT AGA GTG CCA AAT TAC TAC GAT TCT TCA GGT TAT ATT TAC AAC TGG TTT GAT TCT TGG GGC CAA GGG ACC ACG GTC ACC GTC-3'
KT304461.1	5'-TCT GAG GAC ACG GCC GTG TAT TAC TGT GCT AGA TCT GCT ACA ACA TTA TAC TAC TAC TAC ATG GAT GTG TGG GGC CAA GGG ACC ACG GTC ACC GTC-3'
KT304462.1	5'-TCT GAG GAC ACG GCC GTG TAT TAC TGT GCC AGG GAT AGT AAA TAC GGT TCT GGA AAC TAT TAC AAT TTC GAT TAC TGG GGC CAA GGG ACC ACG GTC ACC GTC-3'
KT304463.1	5'-TCT GAG GAC ACG GCC GTG TAT TAC TGT GCC AGG GTA GGA GAT TAC TAT TAC TAC ATG GAT GTG TGG GGC CAA GGG ACC ACG GTC ACC GTC-3'
KT304464.1	5'-TCT GAG GAC ACG GCC GTG TAT TAC TGT GCT AAG GAT GGT TGG AAC GAT GTG GGA TAC TTT GAT TAC TGG GGC CAA GGG ACC ACG GTC ACC GTC-3'
KT304465.1	5'-TCT GAG GAC ACG GCC GTG TAT TAC TGT GCC AGA GAT AGA GGA ATT GTT GGT ACT AAC TTT GAT TTC TGG GGC CAA GGG ACC ACG GTC ACC GTC-3'
KT304466.1	5'-TCT GAG GAC ACG GCC GTG TAT TAC TGT GCC AAT GAA GAT CAT CAT TAC TAT ATG GAT GTC TGG GGC CAA GGG ACC ACG GTC ACC GTC-3'
KT304467.1	5'-TCT GAG GAC ACG GCC GTG TAT TAC TGT GCT TCA GAA GAT CAT CAT TAT TAT ATG GAT GTG TGG GGC CAA GGG ACC ACG GTC ACC GTC-3'
KT304468.1	5'-TCT GAG GAC ACG GCC GTG TAT TAC TGT GCT AGA GTG CCA AAC TAT CAT GAT AGT AGT GGA TAT ATA TAC AAC TGG TTC GAT CCT TGG GGC CAA GGG ACC ACG GTC ACC GTC-3'
KT304469.1	5'-TCT GAG GAC ACG GCC GTG TAT TAC TGT GCA TCT GAA CCA AAA TAC AAC GGT GAA GGT TGG TTT GAT CCT TGG GGC CAA GGG ACC ACG GTC ACC GTC-3'
KT304471.1	5'-TCT GAG GAC ACG GCC GTG TAT TAC TGT GCT AGG TAT GGA TCT GGT GGA AAC TTG CCA CCT TTG GAT GTA TGG GGC CAA GGG ACC ACG GTC ACC GTC-3'
KT304472.1	5'-TCT GAG GAC ACG GCC GTG TAT TAC TGT GCT AGG ATA GGT GGA ATC GCC GCC GCT GGT ACA AGG ATG GAA GCA TTC GAT ATA TGG GGC CAA GGG ACC ACG GTC ACC GTC-3'
KT304473.1	5'-TCT GAG GAC ACG GCC GTG TAT TAC TGT GCT AGA GGT CAA TGG TTA CCT GGT GGT AGG TTC TAT TAT ATG GAT GTT TGG GGC CAA GGG ACC ACG GTC ACC GTC-3'
KT304488.1	5'-TCT GAG GAC ACG GCC GTG TAT TAC TGT GCT AGG TGT AGG GGA GAA AGT GGA TAC TAT TAT TAC ATG GAT GTC TGG GGC CAA GGG ACC ACG GTC ACC GTC-3'
KT304490.1	5'-TCT GAG GAC ACG GCC GTG TAT TAC TGT GCA AGA TGT AGG GGA GAA GCA GGA TAT TAC TAT TAC ATG GAT GTT TGG GGC CAA GGG ACC ACG GTC ACC GTC-3'
KT304492.1	5'-TCT GAG GAC ACG GCC GTG TAT TAC TGT GCT ACA TGT AGG GGA GAA GCA GGT TAT TAT TAC TAC ATG GAT GTA TGG GGC CAA GGG ACC ACG GTC ACC GTC-3'
KT304493.1	5'-TCT GAG GAC ACG GCC GTG TAT TAC TGT GCC AGA TGT AGA GGT ACC GCC GGT TAC TAT TAT TAT ATG GAT GTC TGG GGC CAA GGG ACC ACG GTC ACC GTC-3'
KT304496.1	5'-TCT GAG GAC ACG GCC GTG TAT TAC TGT GCT AGT GTC GAT CAT TAC TAT TAC TAC ATG GAT GTA TGG GGC CAA GGG ACC ACG GTC ACC GTC-3'
KT304502.1	5'-TCT GAG GAC ACG GCC GTG TAT TAC TGT GCC AGA GAA GCT GAT TAC TAC TAC TAC ATG GAT GTT TGG GGC CAA GGG ACC ACG GTC ACC GTC-3'
KT304503.1	5'-TCT GAG GAC ACG GCC GTG TAT TAC TGT GCT AGA GAA ACA AGG AGG GAA TAT TGT AGG AAT ACT AGT TGT TTG GCA TAC TAC TAC ATG GAT GTT TGG GGC CAA GGG ACC ACG GTC ACC GTC-3'
KT304506.1	5'-TCT GAG GAC ACG GCC GTG TAT TAC TGT AGA GAT AAC CAT TTA ATA GCC GTT GTG CCA GCT GCC CAT TTG ACT ACA TGG GGC CAA GGG ACC ACG GTC ACC GTC-3'
KT304508.1	5'-TCT GAG GAC ACG GCC GTG TAT TAC TGT GCC AGG CAA CCT CCA TAC TGT AGT ACA GCT TCA TGT TCA TTT GAT TAC TGG GGC CAA GGG ACC ACG GTC ACC GTC-3'
KT304509.1	5'-TCT GAG GAC ACG GCC GTG TAT TAC TGT GCT AGA CAA AGT CCT TAT TGT AGT TCT CCT GGT TGT AGT TTC GAT TAT TGG GGC CAA GGG ACC ACG GTC ACC GTC-3'
[truncated: 1,608 more rows]

## Sheet: KD and expression scores
Variant ID	Class	Sequence	Length	Residue 98	Express score	log10(KD)
CR9114_D13E	CR9114 mutant	ARHGNYYYYSGMEV	14	Y	2.06646	-9.44491
CR9114_D13Q	CR9114 mutant	ARHGNYYYYSGMQV	14	Y	0.757161	-9.42251
CR9114_D13V	CR9114 mutant	ARHGNYYYYSGMVV	14	Y	1.52151	-9.38405
CR9114_V14W	CR9114 mutant	ARHGNYYYYSGMDW	14	Y	0.790817	-9.37675
CR9114_D13C	CR9114 mutant	ARHGNYYYYSGMCV	14	Y	2.27462	-9.3439
CR9114_V14Y	CR9114 mutant	ARHGNYYYYSGMDY	14	Y	2.00453	-9.34104
CR9114_A1T	CR9114 mutant	TRHGNYYYYSGMDV	14	Y	2.13256	-9.33348
CR9114_S10A	CR9114 mutant	ARHGNYYYYAGMDV	14	Y	2.05047	-9.31069
CR9114_V14N	CR9114 mutant	ARHGNYYYYSGMDN	14	Y	1.86286	-9.30715
CR9114_D13M	CR9114 mutant	ARHGNYYYYSGMMV	14	Y	1.82866	-9.29671
FJ873869.1	Non-influenza	ARDKGGDYSDY	11	G	1.72676	-9.29585
CR9114_WT	WT	ARHGNYYYYSGMDV	14	Y	1	-9.28483
CR9114_H3M	CR9114 mutant	ARMGNYYYYSGMDV	14	Y	2.02594	-9.27491
16.ND.91_Heavy_1	Influenza (non-HA stem)	ATDLFGGSFSFDY	13	G	2.64261	-9.2644
CR9114_V14K	CR9114 mutant	ARHGNYYYYSGMDK	14	Y	2.13352	-9.25806
CR9114_S10R	CR9114 mutant	ARHGNYYYYRGMDV	14	Y	1.52681	-9.25727
CR9114_V14A	CR9114 mutant	ARHGNYYYYSGMDA	14	Y	2.13844	-9.25026
CR9114_S10I	CR9114 mutant	ARHGNYYYYIGMDV	14	Y	2.1727	-9.23882
CR9114_D13G	CR9114 mutant	ARHGNYYYYSGMGV	14	Y	1.90576	-9.23807
MN867970.1	Non-influenza	VARYKYQHGNSGPFDS	16	Y	2.40353	-9.23359
CR9114_V14E	CR9114 mutant	ARHGNYYYYSGMDE	14	Y	1.10653	-9.23359
CR9114_R2E	CR9114 mutant	AEHGNYYYYSGMDV	14	Y	1.09251	-9.23062
CR9114_G4M	CR9114 mutant	ARHMNYYYYSGMDV	14	Y	1.81296	-9.22257
CR9114_D13N	CR9114 mutant	ARHGNYYYYSGMNV	14	Y	1.84728	-9.22113
CR9114_R2H	CR9114 mutant	AHHGNYYYYSGMDV	14	Y	1.93115	-9.19179
CR9114_Y7I	CR9114 mutant	ARHGNYIYYSGMDV	14	Y	0.686318	-9.19111
CR9114_V14M	CR9114 mutant	ARHGNYYYYSGMDM	14	Y	1.21096	-9.18709
CR9114_D13I	CR9114 mutant	ARHGNYYYYSGMIV	14	Y	2.2156	-9.18046
CR9114_R2Q	CR9114 mutant	AQHGNYYYYSGMDV	14	Y	1.3061	-9.17457
CR9114_S10M	CR9114 mutant	ARHGNYYYYMGMDV	14	Y	0.981466	-9.17005
CR9114_G11A	CR9114 mutant	ARHGNYYYYSAMDV	14	Y	1.9096	-9.16941
CR9114_V14T	CR9114 mutant	ARHGNYYYYSGMDT	14	Y	1.57471	-9.16494
CR9114_D13R	CR9114 mutant	ARHGNYYYYSGMRV	14	Y	1.76987	-9.15677
321.5.PB.5.7B04_1	Influenza (non-HA stem)	ARHSGYSYTSDFYMDV	16	Y	1.86593	-9.1549
CR9114_D13H	CR9114 mutant	ARHGNYYYYSGMHV	14	Y	1.20217	-9.14448
CR9114_D13P	CR9114 mutant	ARHGNYYYYSGMPV	14	Y	0.943636	-9.14026
CR9114_G4Y	CR9114 mutant	ARHYNYYYYSGMDV	14	Y	1.7951	-9.13787
CR9114_D13Y	CR9114 mutant	ARHGNYYYYSGMYV	14	Y	2.27188	-9.13668
CR9114_Y8W	CR9114 mutant	ARHGNYYWYSGMDV	14	Y	2.31635	-9.13312
CR9114_G4W	CR9114 mutant	ARHWNYYYYSGMDV	14	Y	2.24646	-9.11407
CR9114_G4I	CR9114 mutant	ARHINYYYYSGMDV	14	Y	2.39585	-9.11407
CR9114_S10H	CR9114 mutant	ARHGNYYYYHGMDV	14	Y	2.04563	-9.11351
CR9114_G4K	CR9114 mutant	ARHKNYYYYSGMDV	14	Y	2.29861	-9.10018
CR9114_S10E	CR9114 mutant	ARHGNYYYYEGMDV	14	Y	2.32633	-9.09313
CR9114_R2G	CR9114 mutant	AGHGNYYYYSGMDV	14	Y	1.06412	-9.09044
CR9114_S10L	CR9114 mutant	ARHGNYYYYLGMDV	14	Y	1.70551	-9.08884
CR9114_G4C	CR9114 mutant	ARHCNYYYYSGMDV	14	Y	2.24978	-9.07572
CR9114_M12L	CR9114 mutant	ARHGNYYYYSGLDV	14	Y	1.5464	-9.07263
CR9114_S10K	CR9114 mutant	ARHGNYYYYKGMDV	14	Y	2.11982	-9.06601
CR9114_G4V	CR9114 mutant	ARHVNYYYYSGMDV	14	Y	2.48962	-9.06449
CR9114_S10T	CR9114 mutant	ARHGNYYYYTGMDV	14	Y	1.46455	-9.06349
CR9114_G4R	CR9114 mutant	ARHRNYYYYSGMDV	14	Y	0.652901	-9.0575
CR9114_Y8F	CR9114 mutant	ARHGNYYFYSGMDV	14	Y	1.40369	-9.04001
CR9114_G11P	CR9114 mutant	ARHGNYYYYSPMDV	14	Y	2.53124	-9.03858
CR9114_D13F	CR9114 mutant	ARHGNYYYYSGMFV	14	Y	1.49246	-9.02826
CR9114_D13L	CR9114 mutant	ARHGNYYYYSGMLV	14	Y	1.56673	-9.02641
CR9114_R2M	CR9114 mutant	AMHGNYYYYSGMDV	14	Y	2.33652	-9.02595
CR9114_Y9E	CR9114 mutant	ARHGNYYYESGMDV	14	Y	1.73202	-9.02136
CR9114_R2S	CR9114 mutant	ASHGNYYYYSGMDV	14	Y	1.71954	-9.00745
CR9114_G4N	CR9114 mutant	ARHNNYYYYSGMDV	14	Y	2.35026	-8.99568
CR9114_A1C	CR9114 mutant	CRHGNYYYYSGMDV	14	Y	2.30674	-8.99568
CR9114_M12C	CR9114 mutant	ARHGNYYYYSGCDV	14	Y	1.46085	-8.9914
MN284248.1	Non-influenza	AMVGDSSGYYYSPVDY	16	S	2.66276	-8.9914
CR9114_V14L	CR9114 mutant	ARHGNYYYYSGMDL	14	Y	2.46333	-8.97881
CR9114_R2T	CR9114 mutant	ATHGNYYYYSGMDV	14	Y	2.05637	-8.97469
CR9114_N5S	CR9114 mutant	ARHGSYYYYSGMDV	14	Y	2.25285	-8.96257
CR9114_V14D	CR9114 mutant	ARHGNYYYYSGMDD	14	Y	1.88151	-8.96257
315-09-05M_1E08	Influenza (non-HA stem)	AREGALGYFYDTDGSRRGAEYFQH	24	L	2.52411	-8.95861
MN285122.1	Non-influenza	ARGVRYGGKGP	11	Y	2.43172	-8.95468
CR9114_V14Q	CR9114 mutant	ARHGNYYYYSGMDQ	14	Y	2.08366	-8.95468
CR9114_S10Q	CR9114 mutant	ARHGNYYYYQGMDV	14	Y	1.5398	-8.94692
CR9114_R2N	CR9114 mutant	ANHGNYYYYSGMDV	14	Y	2.25883	-8.9393
KJ423523.1	Non-influenza	ARRGVESGSGSLL	13	E	2.51801	-8.93554
CR9114_S10Y	CR9114 mutant	ARHGNYYYYYGMDV	14	Y	2.0503	-8.93181
CR9114_R2L	CR9114 mutant	ALHGNYYYYSGMDV	14	Y	1.0425	-8.92812
CR9114_N5M	CR9114 mutant	ARHGMYYYYSGMDV	14	Y	2.3414	-8.92082
CR9114_M12I	CR9114 mutant	ARHGNYYYYSGIDV	14	Y	1.13263	-8.92082
CR9114_R2V	CR9114 mutant	AVHGNYYYYSGMDV	14	Y	1.93046	-8.91721
CR9114_G11H	CR9114 mutant	ARHGNYYYYSHMDV	14	Y	1.08865	-8.91364
CR9114_V14R	CR9114 mutant	ARHGNYYYYSGMDR	14	Y	1.94558	-8.90658
321.5.GC.60.1D11_1	Influenza (non-HA stem)	ARSPDYGSGTYLNYFYYYLAF	21	Y	1.41748	-8.90309
CR9114_G11E	CR9114 mutant	ARHGNYYYYSEMDV	14	Y	1.82576	-8.89963
CR9114_G11W	CR9114 mutant	ARHGNYYYYSWMDV	14	Y	1.70224	-8.88941
CR9114_M12A	CR9114 mutant	ARHGNYYYYSGADV	14	Y	2.15691	-8.88941
FI469V	Influenza (HA stem)	ARGSGYHVTDYFDL	14	Y	1.33753	-8.88941
CR9114_H3Q	CR9114 mutant	ARQGNYYYYSGMDV	14	Y	2.46796	-8.87943
CR9114_G4H	CR9114 mutant	ARHHNYYYYSGMDV	14	Y	1.39655	-8.86967
MN283038.1	Non-influenza	ARGSREWQRFEVDMDYYYDMDV	22	E	2.62331	-8.86967
CR9114_V14P	CR9114 mutant	ARHGNYYYYSGMDP	14	Y	0.804856	-8.84771
CR9114_S10C	CR9114 mutant	ARHGNYYYYCGMDV	14	Y	1.13216	-8.84771
CR9114_Y8V	CR9114 mutant	ARHGNYYVYSGMDV	14	Y	1.49895	-8.84466
CR9114_S10F	CR9114 mutant	ARHGNYYYYFGMDV	14	Y	1.29171	-8.83565
AB826546.1	Non-influenza	ARHSGYHLIGYFDS	14	Y	1.01253	-8.83268
CR9114_S10G	CR9114 mutant	ARHGNYYYYGGMDV	14	Y	0.740339	-8.82391
AJ555258.1	Non-influenza	ARVDGAMVQGVIPLGPYYYGMDV	23	A	2.1785	-8.8041
MK900817.1	Non-influenza	ARLHDYGDLFYFDY	14	Y	1.76372	-8.8041
CR9114_N5Q	CR9114 mutant	ARHGQYYYYSGMDV	14	Y	2.03749	-8.77989
CR9114_G11K	CR9114 mutant	ARHGNYYYYSKMDV	14	Y	1.41764	-8.77728
CR9114_G11V	CR9114 mutant	ARHGNYYYYSVMDV	14	Y	2.45231	-8.77469
CR9114_G11S	CR9114 mutant	ARHGNYYYYSSMDV	14	Y	2.43744	-8.76955
CR9114_R2W	CR9114 mutant	AWHGNYYYYSGMDV	14	Y	0.872308	-8.76955
CR9114_G11C	CR9114 mutant	ARHGNYYYYSCMDV	14	Y	2.51468	-8.767
CR9114_G11D	CR9114 mutant	ARHGNYYYYSDMDV	14	Y	2.25567	-8.75945
CR9114_A1N	CR9114 mutant	NRHGNYYYYSGMDV	14	Y	2.31949	-8.75945
CR9114_A1S	CR9114 mutant	SRHGNYYYYSGMDV	14	Y	1.03107	-8.75696
CR9114_Y8L	CR9114 mutant	ARHGNYYLYSGMDV	14	Y	2.34706	-8.75449
CR9114_Y8P	CR9114 mutant	ARHGNYYPYSGMDV	14	Y	0.94279	-8.75203
CR9114_G11T	CR9114 mutant	ARHGNYYYYSTMDV	14	Y	1.5555	-8.74715
CR9114_Y7F	CR9114 mutant	ARHGNYFYYSGMDV	14	Y	1.05761	-8.73993
20A-620-30_2D06	Influenza (non-HA stem)	ARSGSGSGYFGMDV	14	G	2.37334	-8.73518
CR9114_A1G	CR9114 mutant	GRHGNYYYYSGMDV	14	Y	1.04582	-8.73049
CR9114_N5D	CR9114 mutant	ARHGDYYYYSGMDV	14	Y	1.41838	-8.72816
CR9114_G11L	CR9114 mutant	ARHGNYYYYSLMDV	14	Y	1.2971	-8.72354
CR9114_M12H	CR9114 mutant	ARHGNYYYYSGHDV	14	Y	1.16832	-8.71444
321.5.PB.5.7E02_1	Influenza (non-HA stem)	ARGGGYHFANWYDY	14	Y	2.27901	-8.70997
CR9114_Y9V	CR9114 mutant	ARHGNYYYVSGMDV	14	Y	1.1973	-8.70553
F10	Influenza (HA stem)	ARSPSYICSGGTCVFDH	17	Y	1.18933	-8.6925
CR9114_G11M	CR9114 mutant	ARHGNYYYYSMMDV	14	Y	2.19112	-8.69037
CR9114_Y6F	CR9114 mutant	ARHGNFYYYSGMDV	14	F	1.8696	-8.69037
CR9114_N5G	CR9114 mutant	ARHGGYYYYSGMDV	14	Y	0.990123	-8.69037
V3-2G6	Influenza (HA stem)	ARGKKYYHDTLDY	13	Y	2.05082	-8.68613
CR9114_Y7M	CR9114 mutant	ARHGNYMYYSGMDV	14	Y	2.01056	-8.68403
CR9114_G11R	CR9114 mutant	ARHGNYYYYSRMDV	14	Y	1.99405	-8.66756
CR9114_Y9D	CR9114 mutant	ARHGNYYYDSGMDV	14	Y	2.18777	-8.64589
CR9114_M12N	CR9114 mutant	ARHGNYYYYSGNDV	14	Y	2.40864	-8.64589
CR9114_G11Y	CR9114 mutant	ARHGNYYYYSYMDV	14	Y	1.86773	-8.64397
CR9114_N5L	CR9114 mutant	ARHGLYYYYSGMDV	14	Y	1.52992	-8.63264
CR9114_Y9N	CR9114 mutant	ARHGNYYYNSGMDV	14	Y	1.30873	-8.63264
CR9114_M12F	CR9114 mutant	ARHGNYYYYSGFDV	14	Y	1.17471	-8.63264
CR9114_Y9T	CR9114 mutant	ARHGNYYYTSGMDV	14	Y	2.23161	-8.63078
FI225V	Influenza (HA stem)	AKGSGYHVRDHFDD	14	Y	1.43168	-8.63078
CR9114_M12W	CR9114 mutant	ARHGNYYYYSGWDV	14	Y	1.5469	-8.62893
CR9114_R2K	CR9114 mutant	AKHGNYYYYSGMDV	14	Y	2.01349	-8.62342
CR9114_G11Q	CR9114 mutant	ARHGNYYYYSQMDV	14	Y	2.16734	-8.6216
CR9114_M12V	CR9114 mutant	ARHGNYYYYSGVDV	14	Y	1.72564	-8.61979
CR9114_Y9F	CR9114 mutant	ARHGNYYYFSGMDV	14	Y	2.01507	-8.61083
MK901018.1	Non-influenza	ARDLGTVLTPGDS	13	T	2.57134	-8.6073
CR9114_H3Y	CR9114 mutant	ARYGNYYYYSGMDV	14	Y	1.73558	-8.6038
CR9114_H3G	CR9114 mutant	ARGGNYYYYSGMDV	14	Y	1.54957	-8.60206
CR9114_N5T	CR9114 mutant	ARHGTYYYYSGMDV	14	Y	0.255878	-8.60206
CR9114_M12T	CR9114 mutant	ARHGNYYYYSGTDV	14	Y	2.44855	-8.60206
AG7-G05_1	Influenza (non-HA stem)	ARSETYYPGVLDY	13	Y	1.88061	-8.60033
CR9114_A1I	CR9114 mutant	IRHGNYYYYSGMDV	14	Y	2.19453	-8.58336
CR9114_N5E	CR9114 mutant	ARHGEYYYYSGMDV	14	Y	1.19888	-8.58004
MW681648.1	Non-influenza	ARVGAYDSSGYY	12	Y	2.59964	-8.5784
AB826502.1	Non-influenza	ARSGSYYPDYFQY	13	Y	1.99089	-8.57349
CR9114_M12Y	CR9114 mutant	ARHGNYYYYSGYDV	14	Y	2.32072	-8.57187
CR9114_H3E	CR9114 mutant	AREGNYYYYSGMDV	14	Y	1.82777	-8.56543
CR9114_R2D	CR9114 mutant	ADHGNYYYYSGMDV	14	Y	1.73691	-8.56384
CR9114_G11F	CR9114 mutant	ARHGNYYYYSFMDV	14	Y	2.19541	-8.56225
CR9114_Y8H	CR9114 mutant	ARHGNYYHYSGMDV	14	Y	0.967929	-8.56225
CR9114_Y9A	CR9114 mutant	ARHGNYYYASGMDV	14	Y	2.26621	-8.56067
CR9114_Y8I	CR9114 mutant	ARHGNYYIYSGMDV	14	Y	1.95978	-8.55909
AB826548.1	Non-influenza	ARHPTYYFGSAMEY	14	Y	1.38093	-8.55752
JN110993.1	Non-influenza	ARDYGGTRDYYALDA	15	G	2.45919	-8.55284
CR9114_S10N	CR9114 mutant	ARHGNYYYYNGMDV	14	Y	0.381524	-8.54516
CR9114_R2C	CR9114 mutant	ACHGNYYYYSGMDV	14	Y	1.89268	-8.54516
CR9114_Y9Q	CR9114 mutant	ARHGNYYYQSGMDV	14	Y	2.04328	-8.53018
CR9114_N5A	CR9114 mutant	ARHGAYYYYSGMDV	14	Y	2.44874	-8.53018
AB826556.1	Non-influenza	AGHPMYHYGSAMDY	14	Y	2.42487	-8.52871
FI4012V	Influenza (HA stem)	ARDGFSKSWLD	11	S	1.9795	-8.49214
CR9114_Y9K	CR9114 mutant	ARHGNYYYKSGMDV	14	Y	2.22578	-8.4908
CR9114_Y9H	CR9114 mutant	ARHGNYYYHSGMDV	14	Y	2.53302	-8.46725
AB826544.1	Non-influenza	ARSPTYYPGALDM	13	Y	2.35413	-8.46344
MK417206.1	Non-influenza	TRGLTTLTSHFYFGWDV	17	T	1.63759	-8.45967
CR9114_Y9R	CR9114 mutant	ARHGNYYYRSGMDV	14	Y	1.33439	-8.44249
039_10_5G05_1	Influenza (HA stem)	ARGGGYHYSGSESYLTN	17	Y	1.3646	-8.42946
CR9114_N5H	CR9114 mutant	ARHGHYYYYSGMDV	14	Y	2.57821	-8.42366
CR9114_Y7L	CR9114 mutant	ARHGNYLYYSGMDV	14	Y	2.10051	-8.41794
31.f.01_Heavy_1	Influenza (HA stem)	ARHSSYHYDSGHHDY	15	Y	1.86973	-8.40782
AB826550.1	Non-influenza	ATSGTYYVSYFDS	13	Y	2.46731	-8.40671
CR9114_Y8T	CR9114 mutant	ARHGNYYTYSGMDV	14	Y	2.14701	-8.39794
310-18B11	Influenza (non-HA stem)	ARGSGYYCGKSSCYFPV	17	Y	1.70191	-8.36552
CR9114_Y8C	CR9114 mutant	ARHGNYYCYSGMDV	14	Y	2.45756	-8.35754
CR6261	Influenza (HA stem)	AKHMGYQVRETMDV	14	Y	1.93182	-8.34104
CR9114_Y9L	CR9114 mutant	ARHGNYYYLSGMDV	14	Y	1.1881	-8.32239
310-18D2	Influenza (non-HA stem)	ARSGNYYISYFDY	13	Y	1.26105	-8.27572
FI501V	Influenza (HA stem)	ATSGTYYISHFDS	13	Y	1.97264	-8.27003
MT565910.1	Non-influenza	VRDSEPYTATRSQNHYWYDMDV	22	P	2.37279	-8.25493
CR9114_R2P	CR9114 mutant	APHGNYYYYSGMDV	14	Y	1.95539	-8.20831
KX948376.1	Non-influenza	ARDPDIVATSFFDY	14	I	2.2283	-8.18642
CR9114_N5R	CR9114 mutant	ARHGRYYYYSGMDV	14	Y	2.42566	-8.16622
CR9114_M12P	CR9114 mutant	ARHGNYYYYSGPDV	14	Y	1.76408	-8.15552
FI3066V	Influenza (HA stem)	ARGRNYYHTSLEY	13	Y	2.41964	-8.14691
FI521V	Influenza (HA stem)	ARTKSTIYPPYYFDY	15	T	2.37796	-8.14569
CR9114_A1P	CR9114 mutant	PRHGNYYYYSGMDV	14	Y	1.47172	-8.14086
20A-678-41_1A05	Influenza (non-HA stem)	ARAVVSAVGAPYFFEY	16	S	2.41593	-8.08302
MN283426.1	Non-influenza	ARDTRDILEWFGMTQHDAFAI	21	D	-0.0496312	-8.07988
HM774496.1	Non-influenza	AGGYSYSDS	9	Y	1.92265	-8
AB826560.1	Non-influenza	ARGPNYYETYLDN	13	Y	1.72938	-7.98716
CR9114_N5K	CR9114 mutant	ARHGKYYYYSGMDV	14	Y	2.34118	-7.97881
310-18A7	Influenza (non-HA stem)	ASPRTYHCSGGSCYFSL	17	Y	1.06996	-7.92445
DQ100908.1	Non-influenza	ARDGVRDIVVVPAVITPDYYMDV	23	R	1.7065	-7.92082
CR9114_Y7A	CR9114 mutant	ARHGNYAYYSGMDV	14	Y	2.00269	-7.89279
CR9114_M12S	CR9114 mutant	ARHGNYYYYSGSDV	14	Y	0.172146	-7.86646
MW654867.1	Non-influenza	ASRHSGSYSFDY	12	G	1.35898	-7.86328
HM996070.1	Non-influenza	ATSDPYYYALDS	12	Y	1.02632	-7.85387
MT151435.1	Non-influenza	ARLDYGGNGLLDP	13	G	0.931858	-7.83863
FJ873895.1	Non-influenza	ARVPGSSGSEGY	12	S	2.28941	-7.82974
310-18F1	Influenza (non-HA stem)	ARGDGYKPNFLKY	13	Y	2.23704	-7.8041
FI390V	Influenza (HA stem)	ASRYSSGWYYFDY	13	S	2.49965	-7.80134
MT151573.1	Non-influenza	ARGTAGSFGYYYDY	14	G	1.42339	-7.78252
MW458912.1	Non-influenza	ARGPWITRGVIMVYALDL	18	I	2.00711	-7.77728
2p22w47	Influenza (non-HA stem)	ARDPNGGSAFD	11	G	1.57571	-7.77728
CR9114_N5Y	CR9114 mutant	ARHGYYYYYSGMDV	14	Y	2.53328	-7.77211
AB826552.1	Non-influenza	ATSGTYYVSFFDY	13	Y	1.15022	-7.76195
HM774586.1	Non-influenza	ATSVVPITSGGTRSRSFDN	19	P	0.7206	-7.73283
CR9114_Y8K	CR9114 mutant	ARHGNYYKYSGMDV	14	Y	1.55986	-7.71444
CR9114_N5F	CR9114 mutant	ARHGFYYYYSGMDV	14	Y	1.69923	-7.70333
MK269777.1	Non-influenza	ATATSYYDSNGYYVTPFDI	19	Y	1.33469	-7.69037
AF267071.1	Non-influenza	ARPQAYCGAECFKRPLEY	18	Y	2.52044	-7.68613
MW458529.1	Non-influenza	AILNTVTLPRDDY	13	V	2.59069	-7.67366
CR9114_A1F	CR9114 mutant	FRHGNYYYYSGMDV	14	Y	2.55972	-7.66959
FI392V	Influenza (HA stem)	ATSATYYISYFDS	13	Y	0.347211	-7.66756
MN282091.1	Non-influenza	ARVPGGQLTRGYSESAGFDI	20	G	0.972445	-7.63264
GU570266.1	Non-influenza	ARDPPFHQLLFRL	13	F	1.34391	-7.61618
MN285067.1	Non-influenza	AREGGLVSVDEGVPHFDY	18	L	2.63401	-7.61083
MN283023.1	Non-influenza	AIPPEEDYGDDNAEYFHH	18	E	0.902012	-7.6073
KU602153.1	Non-influenza	ARESEGSGWNPFDY	14	G	2.51069	-7.6038
HM995558.1	Non-influenza	ARENKVGAHTFDY	13	V	2.31611	-7.60033
CR9114_N5W	CR9114 mutant	ARHGWYYYYSGMDV	14	Y	2.11021	-7.5986
20A-618-30_2B06	Influenza (non-HA stem)	ARRGYYDSSGYIPHY	15	Y	2.27716	-7.59688
310-18E2	Influenza (non-HA stem)	VRGAGYHTRSEMDV	14	Y	1.43525	-7.5867
MK269919.1	Non-influenza	ATDRGY	6	Y	1.24233	-7.55909
KJ423723.1	Non-influenza	AREFD	5	NA	2.47538	-7.55596
20A-623-30_1F03	Influenza (non-HA stem)	ARSWPHYDSSSSSGAFDI	18	H	1.14995	-7.54668
HM774020.1	Non-influenza	ARDHPDGVVGVTNYFDQ	17	D	2.41843	-7.54061
310-18E10	Influenza (non-HA stem)	ARGTGATAYNSYGMDV	16	A	2.25391	-7.53313
AY393543.1	Non-influenza	AASRGDSYFDY	11	D	0.286952	-7.52724
310-18D3	Influenza (non-HA stem)	ARSHTYHFGSGSYWDN	16	Y	0.514944	-7.52433
310-18F7	Influenza (non-HA stem)	ARHRGYNYGEIDF	13	Y	1.31624	-7.50864
FI400V	Influenza (HA stem)	ATSPTYYESSLDF	13	Y	1.20223	-7.50724
MN281163.1	Non-influenza	ARGGKEYFGSSASFDS	16	E	2.22507	-7.50169
CR9114_Y7N	CR9114 mutant	ARHGNYNYYSGMDV	14	Y	0.665741	-7.49485
CR9114_A1K	CR9114 mutant	KRHGNYYYYSGMDV	14	Y	1.0527	-7.49214
CR9114_N5C	CR9114 mutant	ARHGCYYYYSGMDV	14	Y	2.6112	-7.48545
AY393643.1	Non-influenza	ARRNSGYDFHWFDP	14	G	1.57419	-7.4828
AB826515.1	Non-influenza	AGGPHYYVSYFDS	13	Y	2.44538	-7.47886
CR9114_H3T	CR9114 mutant	ARTGNYYYYSGMDV	14	Y	2.50741	-7.47108
321.5.PB.5.5F06	Influenza (non-HA stem)	ACLNQLVSYYYYMDV	15	L	2.30506	-7.46344
CR9114_H3S	CR9114 mutant	ARSGNYYYYSGMDV	14	Y	1.89362	-7.46218
AB063918.1	Non-influenza	ARGKDLWSENSPNALDV	17	L	1.67425	-7.46218
AF174096.1	Non-influenza	ARASPDMVRGVIVSWTLRKVEFDP	24	D	1.85972	-7.45593
MW176573.1	Non-influenza	ARGLGYYYDSSGILAS	16	Y	2.54452	-7.45469
MK269757.1	Non-influenza	ATGYCTGGSCSSSLDY	16	T	2.58298	-7.44855
MN288048.1	Non-influenza	ARGEYSSSFHLQH	13	S	1.97048	-7.4437
315_05Mem_1B04	Influenza (non-HA stem)	ARSSGYCSSPTCFYDAFGI	19	Y	1.81644	-7.43415
KT304472.1	Non-influenza	ARIGGIAAAGTRMEAFDI	18	I	1.10007	-7.43415
AY998726.1	Non-influenza	ARGGDYDYIWGSYRASDAFDI	21	Y	1.93773	-7.43415
MK269731.1	Non-influenza	VGPLAYSSSSKSEFSQS	17	Y	1.96509	-7.42713
AB027435.2	Non-influenza	ARPEAVTVPAPLDY	14	V	1.50972	-7.42481
MT599823.1	Non-influenza	ARIPGYDSSGYYRGDY	16	Y	0.117382	-7.42022
MW458714.1	Non-influenza	ATEKPSSGWGKYFDY	15	S	1.5375	-7.41908
MN285313.1	Non-influenza	ATDRAGRYDAFDI	13	G	1.71248	-7.41229
JX420470.1	Non-influenza	MNSVDY	6	Y	2.45708	-7.41117
CR9114_A1Q	CR9114 mutant	QRHGNYYYYSGMDV	14	Y	2.73005	-7.39794
MN283539.1	Non-influenza	SRTSHMTMVRGLITEDVFDI	20	M	1.79191	-7.39469
KJ423964.1	Non-influenza	ARDEVRGTLESDYGLDV	17	R	2.51248	-7.3851
CR9114_M12G	CR9114 mutant	ARHGNYYYYSGGDV	14	Y	1.39542	-7.38195
AY393345.1	Non-influenza	AGHYDIWSGHGEVNGLEV	18	I	2.1336	-7.38091
310-18H3	Influenza (non-HA stem)	ARGTTYYHGPAEF	13	Y	0.887606	-7.37882
MZ883086.1	Non-influenza	ARWVTAYGDYVPFDP	15	A	2.60729	-7.37779
AY393359.1	Non-influenza	ATKVSGTGAYFDT	13	G	2.53781	-7.37675
CR9114_Y7S	CR9114 mutant	ARHGNYSYYSGMDV	14	Y	2.12412	-7.37675
AB776831.1	Non-influenza	ARSRYYYDSDASNYGMDV	18	Y	0.994128	-7.37263
54.ND.03_Heavy	Influenza (non-HA stem)	ATGRTYYESYMDV	13	Y	2.4214	-7.37161
CR9114_Y7G	CR9114 mutant	ARHGNYGYYSGMDV	14	Y	2.48107	-7.37059
MT599878.1	Non-influenza	ARTHSYDNSGQYFDY	15	Y	2.72071	-7.36957
DQ100847.1	Non-influenza	ARDQDYYGSGSHVRYYYYGMDV	22	Y	1.52719	-7.36552
MW177265.1	Non-influenza	ATSTRIALAGTGASDI	16	I	2.7559	-7.36351
MK416525.1	Non-influenza	ARDVRVITAAGHQGNWFDP	19	V	0.804591	-7.36151
MW598287.1	Non-influenza	ARRAIDSDTYVEQSHFDY	18	D	2.04138	-7.35853
DQ535261.1	Non-influenza	ARDLEVTTFGPKYNWFDP	18	V	1.83014	-7.35556
EU099111.1	Non-influenza	ARGGVNFLEWLSLNFYYGMDV	21	N	0.654634	-7.35262
F004-143	Influenza (non-HA stem)	ARVRSGKGSGYFARWNYYGMDV	22	G	1.49393	-7.35164
CR9114_H3L	CR9114 mutant	ARLGNYYYYSGMDV	14	Y	1.28191	-7.35067
CR9114_Y8G	CR9114 mutant	ARHGNYYGYSGMDV	14	Y	1.18258	-7.34872
HM775047.1	Non-influenza	ATRPRGGFGELSHYYYYGMDV	21	G	0.967268	-7.34486
JN000490.1	Non-influenza	ARDSCGGECNTFGFDY	16	G	1.87137	-7.34486
MK269756.1	Non-influenza	ATGISTMLRGVDY	13	T	2.60061	-7.33913
MW655006.1	Non-influenza	TRDGHNYNDY	10	N	1.40519	-7.33819
AB826522.1	Non-influenza	ARGPNYYENYFDF	13	Y	1.87494	-7.33255
KP278490.1	Non-influenza	AIGKSVAGTSAYDI	14	V	2.32819	-7.32514
20A-604-30_1A08	Influenza (non-HA stem)	AREAGGNPTYFDF	13	G	1.13552	-7.32331
310-18B7	Influenza (non-HA stem)	ARGNGYYHNYFDF	13	Y	2.56945	-7.32057
KX858679.1	Non-influenza	ARTPVTGPDLDY	12	T	2.16821	-7.31966
MH605107.1	Non-influenza	AREGAGWFGKPVGAMGY	17	G	2.67928	-7.31515
CR9114_A1L	CR9114 mutant	LRHGNYYYYSGMDV	14	Y	2.10764	-7.31426
MW458027.1	Non-influenza	ATKQLVVQGLTRAAARYYYYGMDV	24	V	2.68557	-7.30803
MN284966.1	Non-influenza	ARGREYVPFGMGPSYYYYYMEV	22	Y	1.0645	-7.30452
GQ504892.1	Non-influenza	AAGFYASGWYRYES	14	A	2.68655	-7.30364
AY393604.1	Non-influenza	VVVIPTILLIS	11	T	1.96323	-7.30277
MT665738.1	Non-influenza	ARVSGYGDYGAYSDY	15	Y	2.2891	-7.29757
MK417266.1	Non-influenza	ARESACRDNNCYRDVLGGYGMDV	23	C	0.824111	-7.29328
MN281739.1	Non-influenza	ARNKFYDGSSGYYQSKYKWFGP	22	Y	1.18751	-7.29328
20A-609-30_1G08	Influenza (non-HA stem)	ARVSAVDYDFWSGYLPDYYYYMDV	24	V	2.4725	-7.29243
CR9114_Y8Q	CR9114 mutant	ARHGNYYQYSGMDV	14	Y	2.36354	-7.28988
MN702870.1	Non-influenza	AREMVLRPQPGLWYLDL	17	L	2.52623	-7.28904
AY179849.1	Non-influenza	ARGWYPNTSWRSGDPEHDAFDI	22	P	2.58314	-7.28651
20A-518-30_1G05	Influenza (non-HA stem)	ASAWADDSRYYGWEV	15	D	1.3744	-7.27984
MW654828.1	Non-influenza	ARVDITVADHYYFDY	15	T	2.87658	-7.27984
CR9114_H3W	CR9114 mutant	ARWGNYYYYSGMDV	14	Y	2.38788	-7.27737
MN281997.1	Non-influenza	AKGGTYKYYYFYYMDA	16	Y	2.5863	-7.27327
MN580651.1	Non-influenza	VTMSGYHVSNTYLDA	15	Y	2.55317	-7.27003
HM774681.1	Non-influenza	ARGDHYFDY	9	Y	0.990012	-7.26761
AB826551.1	Non-influenza	ARAPLIYNWYYDL	13	I	2.09804	-7.266
MN282289.1	Non-influenza	ARGDTYYSASGTYAFDI	17	Y	0.958882	-7.2652
MW602730.1	Non-influenza	ASGDVLEMTIVGECCYYYMDV	21	L	2.52845	-7.2636
CR9114_H3K	CR9114 mutant	ARKGNYYYYSGMDV	14	Y	2.06724	-7.26201
MT565824.1	Non-influenza	ARDPSFLNTGNHFWYDFDM	19	F	2.64654	-7.26122
MW655282.1	Non-influenza	ARDQTAGYSSGLHY	14	A	2.11573	-7.25964
CR9114_Y9M	CR9114 mutant	ARHGNYYYMSGMDV	14	Y	2.06105	-7.25727
MW458566.1	Non-influenza	SKTGTITHPFDY	12	I	2.15564	-7.25571
MW681696.1	Non-influenza	ARAYSYDSSGYSPDY	15	Y	2.64655	-7.25493
MN283502.1	Non-influenza	ARVPGGQLTRGYSDPDGFDI	20	G	1.24277	-7.24489
MW679376.1	Non-influenza	AGDFWSGARNWFDP	14	S	2.59673	-7.24033
MK901177.1	Non-influenza	ARDDEESSIVYYGMDV	16	E	1.52243	-7.23807
JQ928953.1	Non-influenza	ARAASNYDFWSGYTPGYYYYYGMDV	25	N	2.53921	-7.23582
KJ880610.1	Non-influenza	ARDSGSWIQLWSLDY	15	S	1.11202	-7.23284
MW602718.1	Non-influenza	AREYTTLFGAVTDSWFDP	18	T	2.56209	-7.2321
MN281143.1	Non-influenza	ARGKGIATTIKGYYGMDV	18	I	0.935734	-7.22988
MW176597.1	Non-influenza	ARGGRVLRYFDWSLWFDP	18	V	2.55814	-7.22841
MN285083.1	Non-influenza	AREATVGGIHGY	12	V	2.11058	-7.22768
AB826553.1	Non-influenza	ARNSGYHISGFYLDY	15	Y	1.24017	-7.22113
MK416549.1	Non-influenza	ARDWENGSGSYGMDV	15	N	1.45027	-7.21396
315_05Mem_1E07	Influenza (non-HA stem)	AGEALGDRAYYGMDV	15	G	2.60466	-7.21325
MN283050.1	Non-influenza	ARCQLQERLGSYGENYDYFYNMDV	24	Q	2.69148	-7.21183
AF267810.1	Non-influenza	AREGIAAYKNPFDY	14	A	2.61527	-7.20971
MK417244.1	Non-influenza	ASRAPSRSVLGFDI	14	S	1.35312	-7.20551
MK269433.1	Non-influenza	AREGKNVVVTDEIAFDI	17	N	1.72793	-7.20135
MK902030.1	Non-influenza	TREGRGAVAGAADY	14	G	2.75582	-7.19791
AY393243.1	Non-influenza	ATGGGADYDLIDY	13	A	1.38287	-7.19723
MN281167.1	Non-influenza	ARDMSFYDSTSYYAFDI	17	F	2.63282	-7.1945
FI520V	Influenza (HA stem)	ARGPHYYLNYFDY	13	Y	2.08104	-7.19246
MK269629.1	Non-influenza	ARARQVVRFDLEF	13	V	2.51638	-7.19246
MN285444.1	Non-influenza	ARGGYSAYDYESPWNAFDI	19	S	1.28308	-7.19111
MW458359.1	Non-influenza	ARETTFGPNGYLGNT	15	F	1.7571	-7.19111
MN283989.1	Non-influenza	ARARSDWYGGDDAFDI	16	D	2.01261	-7.1891
20A-678-41_1G10	Influenza (non-HA stem)	ARGVPYGGRFDY	12	Y	2.38147	-7.18709
HM774946.1	Non-influenza	ARDVWSGSYLIDF	13	S	1.70387	-7.18642
GU570271.1	Non-influenza	ARPRYCTRSDCLDDAFDI	18	C	2.59976	-7.18509
CR9114_Y8R	CR9114 mutant	ARHGNYYRYSGMDV	14	Y	1.23365	-7.18376
MN284975.1	Non-influenza	ARGSCGSISCYGLAY	15	G	2.42798	-7.18243
AJ305231.1	Non-influenza	AFRDGTYFDAFDI	13	T	2.02806	-7.18177
310-18D4	Influenza (non-HA stem)	ARVSVKYRIPGEGADY	16	K	0.589026	-7.18111
HQ704014.1	Non-influenza	ARGGYSNGRLDF	12	S	2.15289	-7.18046
MT665423.1	Non-influenza	ARGVVAATPGWFDP	14	A	2.10654	-7.17653
L04344.1	Non-influenza	ARDIMTWGFDY	11	T	2.09863	-7.17653
HQ703984.1	Non-influenza	AREGLGDSSSWLAY	14	G	2.58667	-7.1707
HM774727.1	Non-influenza	ERWEEPTLRGGRFDL	15	P	2.55215	-7.1707
H1N1_296-16-IgG-2A02_	Influenza (HA stem)	ARASGYYDNYFDY	13	Y	1.54868	-7.17005
MN037639.1	Non-influenza	ARESYGSGSYYIVRWFDP	18	G	2.58631	-7.16877
AF146401.1	Non-influenza	VRGASGIRYIDWPPIPVDAFDI	22	G	1.23427	-7.16749
MK269942.1	Non-influenza	ARRTYDSSGYYYT	13	D	0.919231	-7.1549
MN280806.1	Non-influenza	GRGRADYYYYGMDV	14	D	2.49982	-7.1549
MN288069.1	Non-influenza	AKERGKGQYHFAF	13	K	2.65087	-7.15366
HM996176.1	Non-influenza	ARGSVQVMEANWFDP	15	Q	2.11407	-7.15243
FI3016V	Influenza (HA stem)	ARNREGSFDF	10	G	1.45284	-7.14813
MW654919.1	Non-influenza	ATVPASEGGYWFDP	14	S	2.60745	-7.1463
MK900845.1	Non-influenza	ARSRGLNVDGTSWFEP	16	L	0.898463	-7.1463
315_05Mem_1F12	Influenza (non-HA stem)	AREALGDRAYYGMDG	15	G	1.2422	-7.14327
HM774091.1	Non-influenza	AREYTMLRDSSGWYNAFEI	19	M	2.4892	-7.14206
20A-623-30_1F06	Influenza (non-HA stem)	ARDGGLIGAFDH	12	L	2.41898	-7.14086
MN288031.1	Non-influenza	TILLKGTFFDY	11	G	1.93713	-7.13966
KJ423533.1	Non-influenza	AGLNYRSYSGLDV	13	R	2.38199	-7.13847
L22156.2	Non-influenza	ARGDTIFGVTMGYYAMDV	18	I	2.45365	-7.13847
FI393V	Influenza (HA stem)	ARGGNYYHTSLDY	13	Y	2.29859	-7.13847
EF583667.1	Non-influenza	ARRQLLWGGDFDY	13	L	1.563	-7.13727
HM774974.1	Non-influenza	ARDPIGDKAIDV	12	G	2.20297	-7.13608
MN287654.1	Non-influenza	ARDPRFPGYLDY	12	F	1.15622	-7.13253
AB826501.1	Non-influenza	ATSGTYYVSYLDS	13	Y	1.50344	-7.13136
MK269537.1	Non-influenza	ATDVSSISVIAL	12	S	2.73353	-7.13077
MG524181.1	Non-influenza	ARDHWSNPLYYYGMDV	16	S	2.59282	-7.13077
HM774382.1	Non-influenza	ARPYGLGNYYNLGLDH	16	L	2.33975	-7.12726
HM996381.1	Non-influenza	ARGDRINMYRGVMYDTYYYYGMDV	24	I	2.65902	-7.12436
MN281042.1	Non-influenza	ATGGIAVAAPY	11	A	1.18499	-7.12148
HM774192.1	Non-influenza	ANTPPQWLARDAEYFQH	17	Q	1.17058	-7.12033
MK269389.1	Non-influenza	TTVKMAY	7	A	2.20765	-7.11748
MG879920.1	Non-influenza	ATGTGTTWFDP	11	T	2.01091	-7.1152
U00550.1	Non-influenza	ASGGWNNAVAGTRRFDY	17	N	2.53554	-7.11238
U64489.1	Non-influenza	ARTERELFHGTFDF	14	E	0.702137	-7.11126
HM996141.1	Non-influenza	AREFHGGNFAS	11	G	0.837564	-7.10846
MK269450.1	Non-influenza	ARGTVYCSSPQACPEYYYYMEV	22	Y	2.60865	-7.10791
HM774470.1	Non-influenza	ARDIHGTFDY	10	G	1.24916	-7.10679
MK900816.1	Non-influenza	ATDGPSGTYFDY	12	S	2.43212	-7.10403
2p23w40	Influenza (non-HA stem)	VREVQSGYDLAVPGS	15	S	2.02708	-7.10403
MW457871.1	Non-influenza	ARRPPVRGYSYDHYWYFDL	19	V	2.25237	-7.10347
GU570267.1	Non-influenza	ASGTGPLTAPLSS	13	P	2.45791	-7.10182
CR9114_H3A	CR9114 mutant	ARAGNYYYYSGMDV	14	Y	1.79153	-7.10127
EU099066.1	Non-influenza	ARDPPNLQLGYCSSTSCYHYYGMDV	25	N	2.62297	-7.09963
MK269451.1	Non-influenza	ATDTGAYNWNDDVILDPFDI	20	A	1.52979	-7.09745
MH605135.1	Non-influenza	ARHSNSWFSPKWYFDV	16	S	1.44816	-7.09583
AF308548.1	Non-influenza	ARGARHGYNWYFDL	14	H	2.70541	-7.09366
AM279523.1	Non-influenza	AKDPATTVPHYWYFDL	16	T	1.5159	-7.09205
CR9114_Y6M	CR9114 mutant	ARHGNMYYYSGMDV	14	M	2.64617	-7.09205
MK269995.1	Non-influenza	AREGTVRYGVAAPGRPFDY	19	V	1.49666	-7.09151
HM774795.1	Non-influenza	ARSRQSYDDVSSGPFLTPSDI	21	S	0.947601	-7.09151
Z80841.1	Non-influenza	ATPSMIVVVTPGSLDYYYMDV	21	I	2.47378	-7.08831
AY393010.1	Non-influenza	ARDPRSMRGYYQMDV	15	S	2.35362	-7.08197
MN281214.1	Non-influenza	ATLSTLWGRRYYYFYYMDV	19	L	0.272582	-7.08145
AK097361.1	Non-influenza	ARDATSFFDVLTGYRPYYFNY	21	S	1.53081	-7.07624
MW598293.1	Non-influenza	ARGIVGATPGYFDY	14	G	0.970811	-7.0752
DQ179657.1	Non-influenza	ARSLATSGLFRVDAFDL	17	T	1.47339	-7.07314
KX159310.1	Non-influenza	ARGRHAVVSGASGFDP	16	A	2.57486	-7.0716
HQ378359.1	Non-influenza	ATRDGDFDH	9	D	2.30445	-7.07109
EU099201.1	Non-influenza	AREITMVRGVIGYYYGMDV	19	M	2.64593	-7.06803
030M_10_1F03_1	Influenza (HA stem)	WCRPYYFDVSGNY	13	Y	2.58676	-7.0655
MN282074.1	Non-influenza	ARGGLLRSYDWFQQIGANWLDP	22	L	2.39813	-7.06399
MN445701.1	Non-influenza	AVEMATPSDT	10	T	2.66235	-7.06399
V3-1G10	Influenza (HA stem)	ARSGTTKTRYNWFDP	15	T	0.666872	-7.06349
20A-518-30_1D08	Influenza (non-HA stem)	ARSRSRASSTYWYLEL	16	R	2.57087	-7.06198
315-06-04_1D02	Influenza (non-HA stem)	ARASGAYSPIDY	12	A	2.11509	-7.06098
AJ389181.1	Non-influenza	ARVGADHITMVQPFDY	16	D	1.71497	-7.06048
HM775032.1	Non-influenza	VGAMAGPRWHSYGLDV	16	G	1.63554	-7.05998
DQ454808.1	Non-influenza	ASSAYDFRFDY	11	D	2.5631	-7.05899
JN000540.1	Non-influenza	ARVRHVGMIEGWFDT	15	V	0.915517	-7.05849
KX159312.1	Non-influenza	ARPYSVVGPLQLLRINDAFDI	21	V	1.55848	-7.057
CR9114_Y7R	CR9114 mutant	ARHGNYRYYSGMDV	14	Y	0.69819	-7.05502
MK416310.1	Non-influenza	ARAKGFGKEAAGYHYYYGMDV	21	F	2.04435	-7.05453
JN111013.1	Non-influenza	ERAPPGTSTIAARFNRYFFDS	21	G	2.60807	-7.05453
KT304473.1	Non-influenza	ARGQWLPGGRFYYMDV	16	L	2.67837	-7.05453
HM775034.1	Non-influenza	ARDLSPTGDDAFDI	14	P	1.97399	-7.04915
KT304522.1	Non-influenza	ARDPRWGYCGGDCYFDY	17	W	0.752799	-7.04866
AF211928.1	Non-influenza	ATMRSGGPTDWFDP	14	G	2.39364	-7.04769
AF103295.1	Non-influenza	ARVPPKHGGGFFYNYIDV	18	K	2.40189	-7.04624
315_05Mem_1A10	Influenza (non-HA stem)	ASSLFGVANLPSTYYYTMDV	20	G	1.99742	-7.04528
FI182V	Influenza (HA stem)	AKRYNSGWYSFDY	13	S	1.87381	-7.04383
CR9114_M12Q	CR9114 mutant	ARHGNYYYYSGQDV	14	Y	-0.093703	-7.04335
KT304358.1	Non-influenza	ARDNTLLGHGFDI	13	L	1.93673	-7.04191
310-18A3	Influenza (HA stem)	VRSPGYSYGTNMNNWFDP	18	Y	2.62108	-7.04144
EF583683.1	Non-influenza	ATGGDIVVVPAEYYYYYYGMDV	22	I	2.57586	-7.04048
KJ423759.1	Non-influenza	ATDGRGFSSAYGGEDWFDS	19	G	2.70577	-7.04048
MK269576.1	Non-influenza	ANYLSNWRVHAFDI	14	N	0.900673	-7.03953
MW458470.1	Non-influenza	WTGDGDYSGGGGDFDY	16	D	0.719736	-7.03292
HM774703.1	Non-influenza	ARDLSVLTDTPLPYNWFDP	19	V	2.21708	-7.03245
MN280857.1	Non-influenza	ATGSDHGDDRPYYYYYIDV	19	H	2.48065	-7.03012
CR9114_Y7E	CR9114 mutant	ARHGNYEYYSGMDV	14	Y	0.891104	-7.03012
MK416744.1	Non-influenza	ATHAYCGGDCYSHPDY	16	C	2.69375	-7.03012
JN376661.1	Non-influenza	ARGGVGAADYFDL	13	G	2.016	-7.02919
MW655017.1	Non-influenza	ARRGSDHYGMDV	12	D	1.30722	-7.02919
10A14_1	Influenza (HA stem)	VRGRGYYLGGDYGSLDS	17	Y	2.57927	-7.02872
KT304353.1	Non-influenza	ARVPTGDLGAFDI	13	G	0.499069	-7.0278
SFV014-2B06	Influenza (non-HA stem)	ARVGGALIRSSGSDY	15	A	2.63613	-7.02733
315-53-04_1G07	Influenza (non-HA stem)	ATRNNFDGTAFYADH	15	F	2.18415	-7.02319
KM604133.1	Non-influenza	ARDEYYDSRGYPVGGHFDN	19	Y	2.61061	-7.02091
MK269849.1	Non-influenza	ARDSEQQLAHY	11	Q	2.0725	-7.01818
KT304393.1	Non-influenza	VREWRNNYFDP	11	N	1.44072	-7.01728
MN281344.1	Non-influenza	ARDPPHSDS	9	H	0.899082	-7.01682
MN284167.1	Non-influenza	VRARHCSSASCYAGGGFDP	19	C	2.64693	-7.00966
HM774670.1	Non-influenza	ARVGPSNWAYGF	12	S	2.21717	-7.00877
EF624128.1	Non-influenza	ARAYGNNPTEVYWVY	15	N	2.30695	-7.00745
AF174065.1	Non-influenza	ARDGGYCSSTSCLSFGAFDI	20	Y	0.707877	-7.007
JN000528.1	Non-influenza	ARVGTSLKESGPLGY	15	S	2.29717	-7.00656
MN285334.1	Non-influenza	AARSGAVGRTGPPLDY	16	A	2.57818	-7.00568
AB067382.1	Non-influenza	ATGVGPHSQNVYDI	14	P	0.95027	-7.00568
FI823V	Influenza (HA stem)	AREAAYYTGTYYEQ	14	Y	2.01684	-7.0048
AY003779.1	Non-influenza	ARASGVYRTESENAFDI	17	V	2.39772	-7.00436
MW654597.1	Non-influenza	ATDGYEVWTDDGVPEFDY	18	E	2.24766	-7.00436
EF624179.1	Non-influenza	AGDYGERESGYYFY	14	E	2.58241	-7.00393
GQ856065.1	Non-influenza	AREGTTTGTTSQRSAFDI	18	T	1.37937	-7.00349
MN283943.1	Non-influenza	ARGRRRYCSDGMCFDAFDI	19	R	2.34586	-7.00261
MK270013.1	Non-influenza	ARDRRFREELSGGWFDP	17	F	1.96492	-7.00043
DQ926172.1	Non-influenza	ASDSRSEEFCAGPTCHNS	18	S	2.65523	-7
KM603931.1	Non-influenza	ASVESSRWLPTGTFDI	16	S	1.54718	-7
DQ535387.1	Non-influenza	ARHSDYNYYHMDV	13	Y	2.60352	-6.9914
AF308552.1	Non-influenza	AKDPGSGSYY	10	S	2.22791	-6.9914
FI373V	Influenza (HA stem)	ARGQGYCISANCPNWFDP	18	Y	2.32298	-6.9914
MN282036.1	Non-influenza	ARGGSDWAHFYTGMDV	16	D	1.51373	-6.98716
AY376098.1	Non-influenza	AGSYCNATSCSFSFDYYYHALHV	23	N	2.42685	-6.98716
AJ496477.1	Non-influenza	VREEWASCADDIFYGWDV	18	A	2.58348	-6.98716
MT151407.1	Non-influenza	ARDSASVGHPPAGMAWFDA	19	S	1.96221	-6.98716
MN282835.1	Non-influenza	ATLPGYSSTWRFDY	14	Y	2.49662	-6.98297
JN111163.1	Non-influenza	AMGDSSSKIEY	11	S	2.09719	-6.98297
MK269987.1	Non-influenza	ARVPPEIQGYAFDV	14	E	2.18533	-6.98297
BC026038.1	Non-influenza	AREGSGVVVPVHKAGALDM	19	G	2.62894	-6.98297
MN291803.1	Non-influenza	ARDRSYDILTGYYS	14	Y	1.1537	-6.98297
FI499V	Influenza (HA stem)	ATSATYYISHFDY	13	Y	2.44742	-6.98297
CR9114_H3C	CR9114 mutant	ARCGNYYYYSGMDV	14	Y	1.09442	-6.98297
MN281601.1	Non-influenza	ARDDSDSYNFDY	12	D	2.56884	-6.97881
R95-1E05_1	Influenza (non-HA stem)	ARDSPPWGDVNNNDAFDI	18	P	1.66188	-6.97881
MK416981.1	Non-influenza	AADGSGSYINF	11	G	2.53523	-6.97881
MN281293.1	Non-influenza	ARGDYGSGSYGYYYYYYMDV	20	G	0.470862	-6.97469
mbc_T3-8A	Influenza (HA stem)	ARGPTYHYNYMDV	13	Y	1.34893	-6.97469
019-10117_3E04	Influenza (non-HA stem)	AGLSTLMTHDVGTH	14	L	1.47016	-6.97469
AJ236544.1	Non-influenza	AKDPPRFCSGGNCYPGFFQQ	20	R	1.19767	-6.97469
MW176368.1	Non-influenza	ARGGRVLRSFDWLNWFDP	18	V	2.20735	-6.97062
EF407830.1	Non-influenza	ARERYEEGWIVATIRYHWYFDL	22	E	2.09993	-6.96658
20A-678-41_2A01	Influenza (non-HA stem)	AAAPGYTYGHLQEYFGL	17	Y	2.57804	-6.96658
315-09-08_1D10	Influenza (non-HA stem)	AREGNGGNYLHNWFDP	16	G	0.945405	-6.96658
CR9114_Y9P	CR9114 mutant	ARHGNYYYPSGMDV	14	Y	2.11716	-6.96658
HM774486.1	Non-influenza	TRISRFSEWVEADEYFSL	18	F	2.17148	-6.96658
MN282494.1	Non-influenza	AGGDYADHQHFQH	13	A	2.5972	-6.96257
MW679390.1	Non-influenza	ATMTSPYFIDALDV	14	P	2.5273	-6.96257
CR9114_Y7C	CR9114 mutant	ARHGNYCYYSGMDV	14	Y	0.643534	-6.96257
AY393000.1	Non-influenza	ARDQSVVAPSTGAFDI	16	V	1.34556	-6.96257
MG524250.1	Non-influenza	ARAPHSGYDLALDY	14	S	2.58677	-6.96257
V3-3D2	Influenza (HA stem)	ARGPKYYHSYMDV	13	Y	2.18033	-6.96257
HM995512.1	Non-influenza	ARAPYNYLSGSFNWFDP	17	N	2.4045	-6.95861
KP841063.1	Non-influenza	ARGKSCCAGRRFCGPTDCYNWDFAH	25	C	2.59902	-6.95861
KT304428.1	Non-influenza	ARDLDYYAAFDI	12	Y	1.38545	-6.95861
315_05Mem_1C03	Influenza (non-HA stem)	LGSISSDHYHYGMDV	15	S	1.35945	-6.95861
KX948497.1	Non-influenza	ARDGGLGGYCSSTSCPDY	18	L	1.10615	-6.95861
MN281369.1	Non-influenza	ATGAAAVPLMAFDD	14	A	1.5502	-6.95861
CR9114_N5V	CR9114 mutant	ARHGVYYYYSGMDV	14	Y	1.44723	-6.95861
KX948338.1	Non-influenza	ARGSPYESSGYPPFDY	16	Y	2.59019	-6.95861
MW655385.1	Non-influenza	VRDWSIAAAGTGYFDY	16	I	2.38926	-6.95468
HM774939.1	Non-influenza	AREHPDWDAALDY	13	D	1.57043	-6.95468
K77-2D05_1	Influenza (non-HA stem)	ASGGTSWYDFDY	12	S	2.67459	-6.95468
MN288041.1	Non-influenza	ATRRAGQPLGFDY	13	G	2.5724	-6.95468
MT712279.1	Non-influenza	ARGVGYRGVIPLNWFDP	17	Y	2.59201	-6.95078
KJ423830.1	Non-influenza	TRGGTPTSYSDDSGYYM	17	P	2.48546	-6.95078
MN580648.1	Non-influenza	VGRQKYISGNVGDFDF	16	Y	0.784731	-6.95078
JN111118.1	Non-influenza	ARVGGGTRGYYYMAV	15	G	1.82547	-6.95078
MK270033.1	Non-influenza	ACLHDFWVVDY	11	F	1.8328	-6.94692
20A-605-30_2C01	Influenza (non-HA stem)	ARSLTGYEFGDSHYMDV	17	G	1.62933	-6.94692
310-18A8	Influenza (non-HA stem)	ARVSGDYKAYYYYGLDV	17	D	0.765909	-6.9431
315-21-08_1A07	Influenza (non-HA stem)	ARDVGYSYGFSGY	13	Y	1.61276	-6.9393
CR9114_A1W	CR9114 mutant	WRHGNYYYYSGMDV	14	Y	0.211805	-6.93554
MW458750.1	Non-influenza	ARVPYDGRHYIAFDI	15	D	2.14695	-6.93554
315-21-05M_1F06	Influenza (non-HA stem)	ARGGSGSSYYGMDV	14	G	2.7116	-6.93554
MZ555506.1	Non-influenza	ARDTAYDSSGYYSNY	15	Y	2.58336	-6.93554
JQ301902.1	Non-influenza	VRDGDVGDH	9	V	2.27781	-6.93554
MT565878.1	Non-influenza	TRETGTDEFDF	11	T	1.22536	-6.93181
8D4_1	Influenza (HA stem)	ARSSGYYPDYFHL	13	Y	0.77307	-6.93181
MW458643.1	Non-influenza	ARISGFDSTNWDDN	14	F	1.47882	-6.93181
HMLAH15	Influenza (HA stem)	ARMGSGSSYYGMDV	14	G	0.768893	-6.92812
DQ100902.1	Non-influenza	ARAYYYDSSGYYYPSR	16	Y	2.67056	-6.92812
MN287659.1	Non-influenza	ATGPPYENSDYGGRWYFDL	19	Y	2.1025	-6.92812
HM774873.1	Non-influenza	ATRLYPFGSGTSQPLFDY	18	P	2.17283	-6.92812
KT304462.1	Non-influenza	ARDSKYGSGNYYNFDY	16	Y	1.81991	-6.92812
MK269579.1	Non-influenza	ARARACGGDCYRESPPDI	18	C	2.77755	-6.92445
20A-604-30_1H02	Influenza (non-HA stem)	ARARYVPPNALNI	13	V	1.47016	-6.92445
AY393121.1	Non-influenza	ARGGDYIWQDY	11	Y	0.350171	-6.92082
1p51w62	Influenza (non-HA stem)	ARVRNYGGYSLDY	13	Y	1.37647	-6.92082
16.m.01_Heavy_1	Influenza (non-HA stem)	ARGSYYYLSYFDS	13	Y	2.32897	-6.92082
AB067166.1	Non-influenza	ATGVGPHSQNAYDI	14	P	1.45677	-6.91721
MN283004.1	Non-influenza	ARDDGTTWSGGWFDP	15	T	1.05705	-6.91721
16.k.01_Heavy_1	Influenza (non-HA stem)	ARGNNYYYDYMDV	13	Y	0.0908232	-6.91364
MN285216.1	Non-influenza	ARDRSTDVVTTMGIF	15	T	2.66735	-6.91364
MT665772.1	Non-influenza	ARIGHFDSSGYYLDY	15	F	1.37324	-6.91364
MN281457.1	Non-influenza	AKEPSYYDSGGPYPVGFDY	19	Y	1.53409	-6.91009
315-21-04_1E09	Influenza (non-HA stem)	ARCGSGSGYYGMDV	14	G	2.66164	-6.91009
MW654673.1	Non-influenza	ARVSDFWGGGAGNFDD	16	F	2.52874	-6.91009
AY155552.1	Non-influenza	ARDRCSSTSCYEDWFDP	17	S	1.27485	-6.90658
MW457959.1	Non-influenza	VRTGHYDSSGYYTQY	15	Y	0.998303	-6.90309
315-06-06_5E02	Influenza (non-HA stem)	ATMGGGVWVMVQGLYYCAMDV	21	G	1.99316	-6.90309
MN284767.1	Non-influenza	ARAGQPRFYDRSGYPLDH	18	P	2.86587	-6.90309
EU794401.1	Non-influenza	ARHLLTVTTRWFDA	14	T	2.57409	-6.90309
MN283235.1	Non-influenza	ARGRPLGGISKIVVPYYFDY	20	L	2.53407	-6.90309
Z80837.1	Non-influenza	ARARDFWSGWGY	12	F	0.572535	-6.89963
MW293235.1	Non-influenza	ARDEGYCSGGSCYGYYYGMDV	21	Y	2.83379	-6.89963
MT151405.1	Non-influenza	ARDTSRPYYDSSGGGFDP	18	R	2.02931	-6.89963
321.5.PB.5.2A06_1	Influenza (non-HA stem)	ARGSSYQPTYFEN	13	Y	1.66777	-6.89963
AB067158.1	Non-influenza	ARCHTYYDFWSGYYFDY	17	Y	1.41342	-6.8962
MN282683.1	Non-influenza	ARGGGIPPDAFDF	13	I	1.48454	-6.8962
310-18H10	Influenza (non-HA stem)	ATKGHYYESSLDY	13	Y	1.90613	-6.89279
EU794432.1	Non-influenza	ASNRIPVPDTGRQYYYALDV	20	P	1.00267	-6.89279
MN288039.1	Non-influenza	ARAPRGNNYGHWYFDL	16	G	2.71741	-6.89279
AY393358.1	Non-influenza	ATDPH	5	NA	2.36729	-6.88941
315-24-06_1G10	Influenza (non-HA stem)	ARAVLGYMTKDAFNI	15	G	0.810808	-6.88941
MW458133.1	Non-influenza	ARVSVSPRMDV	11	S	1.26079	-6.88941
315-06-05M_1G03	Influenza (non-HA stem)	ARSSGSYSPADY	12	S	1.62888	-6.88606
MN283391.1	Non-influenza	ARAPFGGDAYFDY	13	G	2.65845	-6.88273
321.5.GC.28.1C11_1	Influenza (non-HA stem)	ARGIYYYYSYMDV	13	Y	1.53836	-6.87943
MT151493.1	Non-influenza	AREIFQPGAFDV	12	Q	1.78866	-6.87943
315-24-08_1C05	Influenza (non-HA stem)	ARDRGYSSGPGRGGMDV	17	Y	0.689936	-6.87943
MN281430.1	Non-influenza	AKDDTNTYSFDH	12	N	2.12071	-6.87943
OK094319.1	Non-influenza	ARTSYASFAGLGWFDP	16	A	1.32698	-6.87943
EU099105.1	Non-influenza	ASWGAGMDGYGHIVVDAASDY	21	G	1.42417	-6.87615
MW176619.1	Non-influenza	ARGLGYYYDSSGILEY	16	Y	1.84059	-6.8729
315-54-05M_1D04	Influenza (non-HA stem)	ARVPYSYGLEVDY	13	S	1.45378	-6.8729
AY179860.1	Non-influenza	ARDRGYSYGGGIDY	14	Y	1.38069	-6.86967
MN281210.1	Non-influenza	ARHRARYNSKWGDAFDI	17	R	2.46864	-6.86967
AY515004.1	Non-influenza	ATEPIPLSGNRGYFDY	16	P	0.784	-6.86646
Y17141.1	Non-influenza	AREDGTTVPSQPLEF	15	T	0.7536	-6.86646
MN281314.1	Non-influenza	AIGAAAVPLMAFDH	14	A	2.04012	-6.86012
EU667598.1	Non-influenza	ARVLKNSGSYSWGLNYYYYYGMDV	24	N	1.09599	-6.86012
AF306354.1	Non-influenza	ARVERAPEAYYYRSGGYTYYYSPMDV	26	A	0.965381	-6.86012
HM774977.1	Non-influenza	ATLPFSFGYTYFDKDI	16	S	2.73373	-6.85699
MW458231.1	Non-influenza	ATHTGYGSSGSYSDF	15	Y	2.83916	-6.85699
AY179855.1	Non-influenza	ARDWGFGELNGFDY	14	F	2.31404	-6.85387
AY393108.1	Non-influenza	ARGATAWWFDP	11	A	1.95849	-6.85078
KJ423810.1	Non-influenza	ASVEMATIAAYYYYGMDV	18	A	2.57538	-6.85078
JN110744.1	Non-influenza	ALRDGSNFVYFDY	13	S	0.909694	-6.85078
MW602746.1	Non-influenza	ARDPAIVSSIADSWDETDHRYYYMDV	26	I	2.45852	-6.85078
MW458013.1	Non-influenza	ARTGRAYFSDSSGYWNWFDP	20	A	2.60957	-6.85078
1p49w59	Influenza (non-HA stem)	ASDPGFPRFEDDY	13	F	2.4943	-6.84771
310-18G11	Influenza (non-HA stem)	ATARDSGWYYHAIDV	15	S	1.22593	-6.84771
F004-108_1	Influenza (non-HA stem)	ARDSTGFSGYYRRGAFDI	18	G	2.47058	-6.84466
MN282395.1	Non-influenza	ARGGLEGYTVTNFDF	15	E	2.64155	-6.84466
MN282621.1	Non-influenza	ARDGGWQNNWFDP	13	W	2.48411	-6.84466
MG524220.1	Non-influenza	ARVGSPTTGAIMGV	14	P	2.67743	-6.84466
MN445657.1	Non-influenza	ARQVRRLGYGLDV	13	R	1.35277	-6.84466
Z47222.1	Non-influenza	ARDGYNDY	8	N	2.56263	-6.84466
AY393545.1	Non-influenza	AASRGDTYLDY	11	D	1.54326	-6.84164
KT304469.1	Non-influenza	ASEPKYNGEGWFDP	14	Y	2.69095	-6.84164
AB063864.1	Non-influenza	AVADTTGTSKTLAH	14	T	2.6843	-6.84164
AF103359.1	Non-influenza	ARSNEREVIRGYFDF	15	R	2.37686	-6.83863
MK269709.1	Non-influenza	ARLPYSSGWAVDF	13	S	1.81862	-6.83863
MN288064.1	Non-influenza	ATSATDWLTYKFDF	14	D	1.45283	-6.83863
AF035025.1	Non-influenza	ASSNWGPYWYFDL	13	G	2.22688	-6.83565
KT304382.1	Non-influenza	ARVAPLYDSSGYLDY	15	L	2.66911	-6.83565
MK269608.1	Non-influenza	ATSRTLKLDDAFDI	14	L	1.90659	-6.83565
MN281762.1	Non-influenza	ARGGQVSDWFQSTRGAYFDI	20	V	0.943821	-6.83565
HM774477.1	Non-influenza	ATPLHDISLRGAYDI	15	D	2.53287	-6.83565
70-1F02_1	Influenza (HA stem)	ARGPYYYGNSHLDF	14	Y	0.386382	-6.83268
KT304348.1	Non-influenza	AREWVYSYASFFDY	14	Y	2.27124	-6.83268
20A-604-30_2F08	Influenza (non-HA stem)	ASANDHADFHY	11	H	1.62979	-6.83268
MN285465.1	Non-influenza	ASGSPTTTPPGETFDI	16	T	2.65509	-6.83268
315-53-06_1F01	Influenza (non-HA stem)	ARGGYYYDNGGNHYGAVDV	19	Y	1.17594	-6.82974
MN283168.1	Non-influenza	ARVGYNDGLTGYFDL	15	N	1.55568	-6.82974
MW602770.1	Non-influenza	AREYTTLFGTITDNWFDP	18	T	2.26006	-6.82974
AY393379.1	Non-influenza	ASDPY	5	NA	1.22683	-6.82681
MW602794.1	Non-influenza	AREYTTLFGAVTDNWFGP	18	T	2.33016	-6.82681
KT304354.1	Non-influenza	ARDNTLLGQTFDM	13	L	1.70847	-6.82391
MN284859.1	Non-influenza	ARDFGPYYDSSGYYHTFDY	19	P	2.47082	-6.82391
DQ523957.1	Non-influenza	ASSVRYGGDSLLRSYGLDV	19	Y	1.9534	-6.82391
AF103046.1	Non-influenza	ARDDCSGTSCYSDY	14	S	2.43664	-6.82391
HM774146.1	Non-influenza	ARDPLYCGGSSCSFY	15	Y	2.04189	-6.82391
MK269517.1	Non-influenza	ATDTGGYSWDDDGILDPFDV	20	G	1.74263	-6.82102
AF092498.1	Non-influenza	ARDVPSAYDYDAFDI	15	S	2.59229	-6.82102
HQ378390.1	Non-influenza	ARWRGGYSGYGDYFDS	16	G	2.02891	-6.82102
AM279637.1	Non-influenza	TRDLVSGVNCAVDTCYDD	18	S	2.41981	-6.81816
DQ065628.1	Non-influenza	AESGAFYYFTS	11	F	2.56227	-6.81816
MW458635.1	Non-influenza	ARISGFDAGNYFEY	14	F	1.61768	-6.81531
MN284446.1	Non-influenza	ATARCSRNSCSYCDY	15	S	2.73991	-6.81248
MN292323.1	Non-influenza	AITARPVIKELKN	13	P	1.49453	-6.81248
310-18E8	Influenza (non-HA stem)	ARGAGSTPYNYYGMDI	16	S	1.93094	-6.81248
AY866561.1	Non-influenza	ARVFGGTRLYYALNV	15	G	1.96817	-6.81248
AG8-2G02	Influenza (non-HA stem)	ARGWAAGTTVVTPYAY	16	A	2.58644	-6.81248
MN284722.1	Non-influenza	TRDPGYSSSWANYFDY	16	Y	2.25966	-6.81248
KT304430.1	Non-influenza	AKDLDYYYAFDI	12	Y	1.02083	-6.81248
310-18C5	Influenza (non-HA stem)	ARGSGYHYNYYAMDV	15	Y	1.00436	-6.80967
MN282442.1	Non-influenza	ATDLVLPSANHNNWFDP	17	L	2.31398	-6.80967
KT304442.1	Non-influenza	AIEYTYGSIDS	11	Y	1.561	-6.80967
FJ039785.1	Non-influenza	AVLPSPLVGATQIWGDY	17	P	1.21273	-6.80688
321.5.GC.12.3A02_1	Influenza (non-HA stem)	ARAREGSGGSYNLFYFDY	18	G	0.53874	-6.80688
315-24-06_1E02	Influenza (non-HA stem)	ARGDSSGWYGFDY	13	S	1.33578	-6.80688
MN284952.1	Non-influenza	ASPPRGRINGYPGLLH	16	G	2.15589	-6.80688
JX560778.1	Non-influenza	ARDWGGSGSYYPH	13	G	2.14733	-6.80688
MK270034.1	Non-influenza	AYLALQVTYFQH	12	Q	1.6311	-6.8041
MN283992.1	Non-influenza	ARDLQWLGTWGYFHH	15	W	2.68682	-6.8041
20A-604-30_1F02	Influenza (non-HA stem)	ARDLGRSGHFDY	12	R	1.46511	-6.8041
MT565998.1	Non-influenza	ARDLSTLQPDAIVNFDY	17	T	2.22366	-6.8041
70-1F03_1	Influenza (non-HA stem)	ARKDAGSAYKSFDV	14	G	2.14315	-6.8041
HMLAH8	Influenza (HA stem)	TTHLYGSRPN	10	G	2.56899	-6.80134
MN284580.1	Non-influenza	GSAAHYYYGMHV	12	Y	1.33837	-6.80134
EF441761.1	Non-influenza	ARVTPITFGGVIVIPDYYYYYMDV	24	I	2.42477	-6.80134
KJ423648.1	Non-influenza	ARYRRTFDYYYTAVDV	16	T	1.05216	-6.80134
HM774061.1	Non-influenza	ARERNDLGDHGWDYYNYFFMDV	22	D	0.978692	-6.80134
KT304355.1	Non-influenza	ARDYTLAGHAFDI	13	L	2.26995	-6.7986
MW655160.1	Non-influenza	ARDTYSGRFSTVNYFDV	17	S	2.71336	-6.7986
AB067383.1	Non-influenza	ARVDTASWEHFDY	13	A	2.14173	-6.7986
MW458347.1	Non-influenza	ASTTLTFGGVIVASPPSVFDF	21	T	2.57031	-6.79588
AJ132852.1	Non-influenza	ARERGRAFDI	10	R	2.33092	-6.79588
AY393381.1	Non-influenza	ARVLYCGGDCHYFDH	15	C	0.951936	-6.79588
1009-3G06_1	Influenza (non-HA stem)	ARDRSDEDYDIGY	13	D	2.24762	-6.79317
AY393496.1	Non-influenza	ARDALGPGDGYNYFDY	16	G	2.69901	-6.79317
MN284257.1	Non-influenza	ARWADADFDF	10	A	2.2025	-6.79317
MN280921.1	Non-influenza	ARARGSGSYSLAY	13	S	1.92308	-6.79317
MN285026.1	Non-influenza	ARDRGDGYSYWYLDL	15	D	1.2082	-6.79317
MT565818.1	Non-influenza	ARDPSILNTGNHHWYDLDL	19	I	2.43172	-6.79048
MN288029.1	Non-influenza	ARDGPYCGGGFCVLNY	16	Y	1.42164	-6.79048
MN284428.1	Non-influenza	ARGGDGYS	8	G	1.01072	-6.79048
MW654637.1	Non-influenza	AGPYYYDSSGWGRTFDP	17	Y	2.45783	-6.78781
Z34907.1	Non-influenza	AREGKAGDYNNPFDY	15	A	1.46621	-6.78781
MN288046.1	Non-influenza	AREWVYGDYYDYWYFDL	17	Y	2.58472	-6.78781
MT110158.1	Non-influenza	ARLQCGPSDCQLDSAPYDL	19	G	1.50055	-6.78516
OK094379.1	Non-influenza	ARVVSNWFDP	10	N	2.69424	-6.78516
MN281162.1	Non-influenza	ATQGARDAYTSYYSYYMDV	19	R	2.49282	-6.78516
DQ454821.1	Non-influenza	ARSPRTFHGDFDY	13	T	1.51498	-6.78516
MN282544.1	Non-influenza	ALRRGSGSYKFWGWFDP	17	S	2.62039	-6.78516
HM774521.1	Non-influenza	AREGYCGGDCFSGGAFDI	18	C	0.395848	-6.78252
FI5141V	Influenza (HA stem)	ARRYGSTSGVNTGGVSGFYYYGMDV	25	S	1.66471	-6.78252
GU358670.1	Non-influenza	ARGGDYDYIWGSYRSNDAFDI	21	Y	2.65855	-6.78252
315-09-06_1G05	Influenza (non-HA stem)	AGAVSDDIFHYGMDV	15	D	2.1066	-6.77989
U82961.1	Non-influenza	ARSHCSGSNCYGLFEH	16	S	2.61984	-6.77989
MW655051.1	Non-influenza	VREVARSYYLDD	12	R	1.07063	-6.77989
20A-623-30_1H01	Influenza (non-HA stem)	ARSSGAYSPLDY	12	A	2.72644	-6.77989
KT304467.1	Non-influenza	ASEDHHYYMDV	11	H	2.99404	-6.77989
MW681724.1	Non-influenza	ARGLWRSSIAGLHVPYGMDV	20	R	2.61398	-6.77728
AB063921.1	Non-influenza	ARDRFRGSGWDYGLDV	16	R	1.11695	-6.77728
315-21-08_1G05	Influenza (non-HA stem)	ARASGSYSPTDY	12	S	2.55675	-6.77469
MW177279.1	Non-influenza	ARGLDWKGVPAANNYYYYYMDV	22	W	2.61559	-6.77469
MT712278.1	Non-influenza	ASLQTVDTAIEKYYGMDV	18	V	2.23355	-6.77211
EF624174.1	Non-influenza	ARDYGERESGYYFY	14	E	2.12749	-6.77211
JN000534.1	Non-influenza	AREFTRFGPDEHNSYYMDV	19	R	2.58918	-6.77211
MN044278.1	Non-influenza	ARENNWDAFDM	11	W	0.841763	-6.77211
MW718351.1	Non-influenza	AILGDDYNDVDY	12	D	0.580419	-6.76955
MW602698.1	Non-influenza	AREYTTIFGSVTDNWFHP	18	T	2.70095	-6.76955
MW458083.1	Non-influenza	ARLYCSDGSCPFDY	14	S	2.62247	-6.76955
MN282913.1	Non-influenza	ARGSSMVSGWEEEDLYYFHY	20	M	2.60196	-6.76955
MN283024.1	Non-influenza	ARDQGTTWSGGWFDP	15	T	2.7133	-6.76955
MN291813.1	Non-influenza	ATSPVAGTQGYFDY	14	A	1.13694	-6.76955
HM774667.1	Non-influenza	APSFRKRLDP	10	K	2.65693	-6.767
AY393688.1	Non-influenza	ATPGRGIEGAFHF	13	G	2.53294	-6.767
KX948679.1	Non-influenza	ASAGIVPGSDAFDI	14	V	2.09415	-6.767
MN285177.1	Non-influenza	ARGAYRDMYSYLYIDV	16	R	2.41692	-6.767
MN285036.1	Non-influenza	ARDLTGGSGAMDV	13	G	2.08709	-6.767
MK269413.1	Non-influenza	ARGNPGYLDY	10	G	2.25469	-6.76447
AB066946.1	Non-influenza	ARDDYGDDDYYYGMDV	16	G	2.04646	-6.76447
AY539808.1	Non-influenza	ARDFGPDWEDGDSYDGSGRGFFDF	24	P	2.28102	-6.76447
MW177247.1	Non-influenza	TGGRGSIVGGRFLGWFDP	18	S	1.47807	-6.76447
HM995306.1	Non-influenza	ARGWMEDDYYNWFDP	15	E	2.52257	-6.76195
MN867976.1	Non-influenza	ARNTISINGDDAFDI	15	S	2.35615	-6.75945
MW654658.1	Non-influenza	AIESLLSGYYFDY	13	L	1.59973	-6.75945
AY393133.1	Non-influenza	ARRARSVTHWSAFDP	15	S	1.55225	-6.75945
U00502.1	Non-influenza	ARDGPNYGVIDY	12	N	1.85465	-6.75945
MN281177.1	Non-influenza	ATDDSSSYTFDH	12	S	2.42332	-6.75696
KT304538.1	Non-influenza	ARGEYSSNWYFAFDI	15	S	1.52996	-6.75449
EU090241.1	Non-influenza	ARDGGTDWNDWVG	13	T	1.47111	-6.75449
MN280818.1	Non-influenza	TRNSATNGYYYGPWDY	16	T	2.67652	-6.75203
1C06_	Influenza (non-HA stem)	AFGAPTTNIRYFDH	14	T	2.60293	-6.75203
MW458669.1	Non-influenza	ARPQIGSYDGSGYPATLWAFDI	22	G	2.55064	-6.75203
EF583663.1	Non-influenza	ARDVYDFWSGYLAAFDI	17	D	2.54325	-6.75203
MN284108.1	Non-influenza	ASCHLQERLGLYGDSYDYFYYMDV	24	Q	2.68594	-6.75203
MW177243.1	Non-influenza	AAQLVRCSAGHCFHAWFDP	19	R	2.61215	-6.75203
AY393001.1	Non-influenza	ASREGV	6	V	1.06526	-6.75203
MG524212.1	Non-influenza	ARGGYDYYGMDV	12	D	2.20016	-6.74958
MN283843.1	Non-influenza	ARDRGGGYESSGYYPRYFDY	20	G	2.60238	-6.74958
20A-618-30_1D04	Influenza (non-HA stem)	ARASYHYDSSGPYFYYFYAMDV	22	H	1.92831	-6.74958
MN285195.1	Non-influenza	ARDLCGGDCGFY	12	G	1.30698	-6.74958
U00518.1	Non-influenza	ASQAFWSGSDEQGMDV	16	W	1.4113	-6.74715
MW587462.1	Non-influenza	ARGRYTYGTEGYFDN	15	T	2.66586	-6.74715
MN281037.1	Non-influenza	ARGANNRLGYYYTYMDV	17	N	2.48419	-6.74715
MW293168.1	Non-influenza	ARVGYGYYFDY	11	G	2.66695	-6.74473
AY376092.1	Non-influenza	ARGHGDYVD	9	D	1.57798	-6.74473
AY393123.1	Non-influenza	ARDGIYSYGGPPLY	14	Y	2.68292	-6.74232
MN282651.1	Non-influenza	ADDFH	5	NA	2.56903	-6.73993
MN283292.1	Non-influenza	ATGSTTGYMRV	11	T	2.33083	-6.73993
KF895811.1	Non-influenza	VFAGSAGSPGWFDP	14	A	2.56109	-6.73993
MK269563.1	Non-influenza	ARWWQEGGAFDI	12	E	2.64537	-6.73993
MN281765.1	Non-influenza	ARDDSDTYNFDY	12	D	2.36257	-6.73755
MN290672.1	Non-influenza	ARDERYSYGAFDH	13	Y	1.83454	-6.73755
MW655275.1	Non-influenza	ARGPLGCASSSCYFT	15	G	1.34828	-6.73518
FI431V	Influenza (HA stem)	AGSETYFVSRFDY	13	Y	2.46353	-6.73283
MW655162.1	Non-influenza	ARDTYSGTSSAVNFFDV	17	S	2.01347	-6.73283
MK269943.1	Non-influenza	ARLLIYFGESSDY	13	Y	1.37887	-6.73283
MW679378.1	Non-influenza	TGDFWSGARNWFDP	14	S	1.39886	-6.73283
AF021950.1	Non-influenza	ARVWGGSGSYYIWFDP	16	G	1.83842	-6.73283
GU570264.1	Non-influenza	AGASGLSPIYAMDV	14	L	2.68836	-6.73049
DQ926344.1	Non-influenza	ACSWQQLILYPLDY	14	Q	0.870106	-6.73049
MN281808.1	Non-influenza	ARGYYYDSSDAFDI	14	Y	2.22149	-6.73049
HQ378381.1	Non-influenza	ARNNRPLGALFGMDV	15	P	2.47454	-6.73049
AY393518.1	Non-influenza	AASRGDAYFDY	11	D	2.67413	-6.73049
CR9114_A1H	CR9114 mutant	HRHGNYYYYSGMDV	14	Y	1.31107	-6.72816
KT304471.1	Non-influenza	ARYGSGGNLPPLDV	14	G	2.32732	-6.72816
MW681716.1	Non-influenza	ARVSYYDSSGYYTDY	15	Y	1.88182	-6.72584
047_10M_2D03_1	Influenza (HA stem)	ARSYYYGSGTYYNILENCFDT	21	Y	2.42282	-6.72584
MW457680.1	Non-influenza	ARLLPYYYDSSGQVYFDY	18	Y	0.0493655	-6.72584
AB066893.1	Non-influenza	ARVGYYGSGVYYYGMDV	17	Y	1.83705	-6.72584
MK269759.1	Non-influenza	ATRGRSTSSEFFRH	14	S	1.76845	-6.72354
MK901853.1	Non-influenza	ARDLGVVTTSGDT	13	V	1.09577	-6.72354
HM995304.1	Non-influenza	AREWLRPNWFDP	12	R	2.44898	-6.72354
MW458430.1	Non-influenza	ARLYCSGGSCPYDY	14	S	2.17702	-6.72354
KT304502.1	Non-influenza	AREADYYYYMDV	12	Y	0.675719	-6.72125
HM774071.1	Non-influenza	ATGEVPPNYYMDV	13	P	2.02303	-6.71897
U00583.1	Non-influenza	ARGDILTGLNWFDP	14	L	2.58882	-6.71897
AY393355.1	Non-influenza	ATGGFSDSPYGMDG	14	S	1.78684	-6.71897
MW271485.1	Non-influenza	AREPCSSTSCYTLSTWSV	18	S	1.0365	-6.71897
MW458196.1	Non-influenza	ARDQYYYDRSGNYRGNGYFDY	21	Y	1.81384	-6.71897
AY155556.1	Non-influenza	ARVVYDSSGYHSSYFDY	17	D	1.15039	-6.7167
H1N1_301-16-IgG-2B04_	Influenza (HA stem)	ARDRSSYYGLDAFEI	15	S	2.58407	-6.7167
MT151579.1	Non-influenza	AIPNVAAAGHGELVS	15	A	1.49089	-6.7167
20A-620-30_1F10	Influenza (non-HA stem)	ARCGSGSSYYGMDV	14	G	2.60775	-6.71444
FJ492911.1	Non-influenza	VRGNWNYRLGWPSLDY	16	N	0.777814	-6.7122
MK269436.1	Non-influenza	ARGEVGTTIDY	11	G	0.593817	-6.7122
EU099165.1	Non-influenza	ARRLIFGVVISPAFDAFDI	19	F	1.32514	-6.7122
MN282910.1	Non-influenza	ARGGRRYSDWFQQAQRRDYFDY	22	R	2.23884	-6.7122
HQ378412.1	Non-influenza	ATGQQLYSLHY	11	L	1.7403	-6.7122
JN111104.1	Non-influenza	ALRDGNNFVYFDY	13	N	0.865523	-6.7122
AF408721.2	Non-influenza	ARVGQLGYYYYGMDV	15	L	2.63196	-6.70997
MG524040.1	Non-influenza	ARDGGPYYYDSSGYYRLDY	19	P	1.37815	-6.70997
KT304541.1	Non-influenza	AREYFYYSYTMDV	13	Y	1.95915	-6.70997
01.t.01_Heavy	Influenza (non-HA stem)	ARGGSYSLVSAFDI	14	Y	0.938527	-6.70997
AY376075.1	Non-influenza	AIIYDYWSPLFVDV	14	Y	0.812748	-6.70997
MN284524.1	Non-influenza	AQGDTSGFDY	10	S	2.12095	-6.70774
MN291236.1	Non-influenza	ARGPLYGGNPRWFDS	15	Y	2.16889	-6.70774
I8-1B6	Influenza (HA stem)	ARSITNLYYYYMDV	14	N	2.23162	-6.70774
HM774700.1	Non-influenza	TRDPPVAVVTASMLLAFDI	19	V	2.11307	-6.70774
MW655278.1	Non-influenza	AIGPLGCASSSCYFS	15	G	0.892164	-6.70774
MT665562.1	Non-influenza	ARGLTGSSAYKDEIYFDY	18	G	1.15354	-6.70553
MW458651.1	Non-influenza	ARVDAYDSSGYYNDY	15	Y	1.4577	-6.70553
MN284079.1	Non-influenza	AKDPVTPGLPTLSDPFDF	18	T	0.990362	-6.70553
315-24-04_1B09	Influenza (non-HA stem)	ARDRGGGSAYFY	12	G	2.23526	-6.70553
MT599869.1	Non-influenza	ARGPRYCSSTSCYAGVYFDY	20	Y	1.29497	-6.70553
321.5.PB.5.2H02_1	Influenza (non-HA stem)	ARKIGYCSGGSCHSHFDY	18	Y	2.05302	-6.70333
HQ378392.1	Non-influenza	ARGRSWRGYLDY	12	W	1.22993	-6.70115
KT304465.1	Non-influenza	ARDRGIVGTNFDF	13	I	1.86651	-6.70115
MN284836.1	Non-influenza	ARGGGNEQHNSYYYYMDV	18	N	0.247181	-6.69897
MW655277.1	Non-influenza	ATGPLGCSSSSCYFY	15	G	1.38326	-6.69897
DQ523910.1	Non-influenza	ARDWGYSSGWYFDY	14	Y	1.48008	-6.6968
MK673467.1	Non-influenza	ARSNGSYGGDDY	12	S	2.65169	-6.6968
AY393352.1	Non-influenza	ATEPPVRFGAGTFFFD	16	V	2.00436	-6.6968
CR9114_N5I	CR9114 mutant	ARHGIYYYYSGMDV	14	Y	1.13272	-6.6968
KT304373.1	Non-influenza	AGDYYDTSGYFDY	13	D	1.07441	-6.6968
AF028097.1	Non-influenza	AKALDGSGSYGLGSAFDI	18	G	2.65556	-6.6968
JN111042.1	Non-influenza	ALRDGNNLVYFDY	13	N	1.45978	-6.69465
MW458368.1	Non-influenza	ARVASTIGDDF	11	T	2.54895	-6.69465
KX948564.1	Non-influenza	ARARYYDSSGQAQVMESGDNW	21	Y	1.10816	-6.69465
AY561708.1	Non-influenza	ARVSGNSHFDY	11	N	0.815876	-6.69465
321.4.GC.12.3B04_1	Influenza (non-HA stem)	ARERLEREEIVVVPAATDPSPNDAFHI	27	E	2.38218	-6.6925
042_10_4D02_1	Influenza (non-HA stem)	AMRLPGYGVDY	11	G	2.48858	-6.6925
MN285061.1	Non-influenza	ARRRYATPSFYYYMDV	16	A	2.31405	-6.6925
MH605122.1	Non-influenza	AREGTGWFGKPVGALGV	17	G	1.36448	-6.69037
MK269948.1	Non-influenza	ASPYSGNFVHAFDI	14	G	1.60772	-6.69037
EU549728.1	Non-influenza	ARRPKRCSGSGSPYNECWFDL	21	R	1.39285	-6.68825
MT151574.1	Non-influenza	AREGKGNDYGGNPFDY	16	G	1.29404	-6.68825
EF583662.1	Non-influenza	ASPAVDTAMVTFVYYYYGMDV	21	D	2.19884	-6.68825
MN285079.1	Non-influenza	ARGHYDSLAGYSDYFYH	17	D	0.863939	-6.68825
MK269972.1	Non-influenza	ARRGSDILTAWGAFDI	16	D	0.967053	-6.68613
MW802425.1	Non-influenza	ARDQDSGYIWWFDP	14	S	1.13568	-6.68613
MW654994.1	Non-influenza	ARYFDGSGYAFDM	13	G	0.952662	-6.68613
MW458155.1	Non-influenza	AREEKYDSSGYYNDY	15	Y	2.67656	-6.68613
DQ065656.1	Non-influenza	ARGPLRVAWDV	11	R	1.72767	-6.68613
MK269949.1	Non-influenza	AREFSGSRLGIVTGSHRSFDL	21	G	2.72525	-6.68403
CR9114_Y7T	CR9114 mutant	ARHGNYTYYSGMDV	14	Y	1.99127	-6.68403
CR9114_Y6D	CR9114 mutant	ARHGNDYYYSGMDV	14	D	2.61644	-6.68403
AB063758.1	Non-influenza	ARDLGGTTGWGQVYSNGMDV	20	G	2.33564	-6.68194
MW177368.1	Non-influenza	AREVVPTFRENAFDI	15	P	2.8246	-6.68194
039_10_4B04_1	Influenza (non-HA stem)	AKMALTGYFDY	11	T	2.43048	-6.67985
KT304420.1	Non-influenza	DYGDISGTGYYYGMDV	16	S	2.59385	-6.67778
MW655225.1	Non-influenza	AREATMKYYFVD	12	M	1.14453	-6.67778
20A-605-30_1F07	Influenza (non-HA stem)	ARDGTSYDHSAPFKY	15	S	2.59026	-6.67778
MW458903.1	Non-influenza	ARRIAVAGPGARWDYYYGMDV	21	V	1.87464	-6.67778
315-54-05M_1B11	Influenza (non-HA stem)	ARVGYCGGDCYSLYYYYYAIDV	22	C	0.478622	-6.67572
310-18C9	Influenza (non-HA stem)	ATARSGFCSGGTCFSYYGLDV	21	G	2.50475	-6.67572
20A-609-30_1F11	Influenza (non-HA stem)	ARASGTYSPIDY	12	T	1.34178	-6.67572
AF028100.1	Non-influenza	AKEGGYSYGSFGAFDI	16	Y	1.49389	-6.67366
MW458450.1	Non-influenza	AKYSGYDVNLFDY	13	Y	0.940934	-6.67366
JN110845.1	Non-influenza	ARADHYDSSGSNFFFYGMDV	20	Y	1.93049	-6.66959
CR9114_D13T	CR9114 mutant	ARHGNYYYYSGMTV	14	Y	0.942369	-6.66959
MW655209.1	Non-influenza	VRDGRVRGPTTSYYYLDV	18	V	2.45814	-6.66959
AF004321.1	Non-influenza	REEEGDMMLLIS	12	D	1.9543	-6.66959
MW458172.1	Non-influenza	ARTYSYDSSGYYYDY	15	Y	1.28598	-6.66959
AB063906.1	Non-influenza	AGDLGSDAFDI	11	S	1.56326	-6.66756
MN281716.1	Non-influenza	TTLGGSSGSEAVPAFDF	17	S	2.81013	-6.66756
HM774498.1	Non-influenza	ARDSWSSGWHGEDRIYYGMDV	21	S	2.24749	-6.66555
310-18A4	Influenza (non-HA stem)	ARGPNYVPNSYFDF	14	Y	1.54047	-6.66555
MW457758.1	Non-influenza	ALTVGYSYGLDFDY	14	Y	0.214526	-6.66555
MN281146.1	Non-influenza	ARDDSDKYNFDY	12	D	1.44674	-6.66354
MW458335.1	Non-influenza	ASVGPYDSSGYYEFDS	16	Y	2.09255	-6.66354
AY376091.1	Non-influenza	ARSDPTLAVGVLPPPDY	17	T	2.59444	-6.66354
AJ437669.1	Non-influenza	ARDSNWGSGGWFDP	14	W	1.02944	-6.66354
FI3005V	Influenza (HA stem)	ARDPYFYDSSGYYTYSLDV	19	F	1.51046	-6.66154
FJ039781.1	Non-influenza	ARSDQNYDFWSGYFRYYGMDV	21	N	0.86442	-6.66154
MW602762.1	Non-influenza	AREYTTVFGATTDNYFDP	18	T	2.6022	-6.65956
AJ252274.1	Non-influenza	ARMPVSQMPH	10	S	2.59985	-6.65956
AB067333.1	Non-influenza	ARAKDSGSPGYYSPMDV	17	S	-0.0556631	-6.65956
JN000684.1	Non-influenza	ATDRAGVYGHRFDS	14	G	2.56382	-6.65956
AY179840.1	Non-influenza	ARLGKRVVPAAIGRGGGYYGMDV	23	R	0.78338	-6.65758
MN283360.1	Non-influenza	ARGVGGYSGYDYAGHY	16	G	2.39346	-6.65758
AF460718.1	Non-influenza	ARNPGYSSGWYAY	13	Y	2.59043	-6.65758
CR9114_Y6Q	CR9114 mutant	ARHGNQYYYSGMDV	14	Q	0.807781	-6.65758
AF267069.1	Non-influenza	ARRGFCKDSICYSGGLDY	18	C	0.433186	-6.65758
KT304360.1	Non-influenza	ARDYTFVGHAFDI	13	F	2.62567	-6.65561
KM067709.1	Non-influenza	ARYAGAHSYVMDV	13	A	1.31076	-6.65561
MN280882.1	Non-influenza	VRGKHYDSSGSYRQNWFDP	19	Y	1.12848	-6.65561
20A-604-30_1G01	Influenza (non-HA stem)	ARDGDITGTAGVWWNWFDP	19	I	1.15271	-6.65561
AY393495.1	Non-influenza	ASPDTHFDY	9	H	0.915595	-6.65365
20A-618-30_1G05	Influenza (non-HA stem)	ASRRLDYDPSYFDY	14	D	2.57323	-6.65365
HQ704006.1	Non-influenza	AREGNYYYGLDV	12	Y	1.14915	-6.65365
AY179850.1	Non-influenza	ATLPQYCSGGSCYSGY	16	Y	2.47686	-6.65365
HQ378368.1	Non-influenza	ARTVLDSGAYSYYDS	15	D	2.13686	-6.6517
HM774733.1	Non-influenza	ARTGGTYYRPHFDY	14	T	2.31894	-6.6517
EF624076.1	Non-influenza	AREGRSGNLNPYDY	14	S	2.63167	-6.6517
JN111154.1	Non-influenza	ARGIIAVAGMGAFDV	15	A	2.63213	-6.6517
GQ903501.1	Non-influenza	ARGPETSGYYYFY	13	T	1.78905	-6.6517
KF895803.1	Non-influenza	AREGYGDQTGGVVGV	15	G	0.641608	-6.6517
KJ880345.1	Non-influenza	ASPKDGDGYNFLGY	14	G	0.460352	-6.6517
HM774038.1	Non-influenza	ARDFYGGNSLDGFDI	15	G	2.49961	-6.64975
MG524243.1	Non-influenza	ARPSSSSFAFDY	12	S	1.12381	-6.64975
DQ926325.1	Non-influenza	ARHGSGSFFSPYFDS	15	G	0.795615	-6.64975
MK269762.1	Non-influenza	ARDSDMAPISY	11	M	1.40728	-6.64975
MW655216.1	Non-influenza	AVKRPIQYSSSQFDS	15	I	2.54137	-6.64782
MN284301.1	Non-influenza	ARPSVSAFDS	10	S	1.72231	-6.64782
MN281526.1	Non-influenza	ARGGDSSDYSGASAVNYYYYYYMDV	25	S	2.04581	-6.64782
MN284536.1	Non-influenza	ARTTYYYSSGSYRWFDP	17	Y	2.62573	-6.64782
315-02-08_1C03	Influenza (non-HA stem)	ARVRQHLFDC	10	H	0.978508	-6.64589
315-09-06_1D09	Influenza (non-HA stem)	AGAVSGDYYHYGLDV	15	G	2.45069	-6.64589
MN288045.1	Non-influenza	TILLKGVYFDY	11	G	2.10886	-6.64589
KT304524.1	Non-influenza	ASSACSGTNCYYHVY	15	S	1.67728	-6.64589
AJ239372.1	Non-influenza	ARAMVRGVIHLDYYYYYMDV	20	R	2.64039	-6.64589
MK269674.1	Non-influenza	ASPGGRGAFDV	11	R	1.44786	-6.64589
MH605118.1	Non-influenza	AREGAGWFGKPVGAMGV	17	G	0.258494	-6.64589
F057-224	Influenza (non-HA stem)	ATDMGLEYDVLTSFSSDVYAL	21	L	2.66463	-6.64397
MN281559.1	Non-influenza	ARGEAAFGGSGGYWYFDL	18	A	1.63065	-6.64397
MW176591.1	Non-influenza	ARVRSLNLAVVHGPFEI	17	L	2.20653	-6.64397
KT304338.1	Non-influenza	ARDFGTVPGYGLDV	14	T	1.58319	-6.64207
MN288034.1	Non-influenza	ARNGNWDRDYFSF	13	W	2.21517	-6.64207
MN287619.1	Non-influenza	AVECTFPGWFDP	12	F	2.54327	-6.64207
HM774032.1	Non-influenza	AVKSGQGGGSFDL	13	Q	1.05202	-6.64207
MN291166.1	Non-influenza	ATDRRSSSGGFYFDS	15	S	2.43432	-6.64016
MK269509.1	Non-influenza	ARGPPYDSNYFS	12	Y	0.792591	-6.64016
KT304346.1	Non-influenza	ARDFGTAPGYGMDV	14	T	1.0149	-6.64016
AY393514.1	Non-influenza	ARDRNQLVDY	10	Q	2.17346	-6.64016
MG524152.1	Non-influenza	ARGGSMVRGLGFDP	14	M	1.77574	-6.64016
EU667599.1	Non-influenza	ARSGELRFLEWLLSADFDY	19	L	0.896162	-6.64016
DQ100912.1	Non-influenza	ASHQGPYCSSTSCYGGGY	18	P	2.53962	-6.63827
CR9114_Y6R	CR9114 mutant	ARHGNRYYYSGMDV	14	R	1.78759	-6.63827
MN283252.1	Non-influenza	ARHQPLAYAFDI	12	L	2.44316	-6.63827
20A-620-30_2F11	Influenza (non-HA stem)	ARDKGAEMALMGY	13	A	2.55007	-6.63639
MW655165.1	Non-influenza	ARDTYSGSFSTVNFFDV	17	S	1.73371	-6.63639
MW176565.1	Non-influenza	AREGEDSMHFDY	12	D	1.38481	-6.63639
mbc_T1-10A	Influenza (HA stem)	ANINRDYGDNSLYY	14	D	2.49172	-6.63451
MN284533.1	Non-influenza	AGRRDGYNYGRVDY	14	G	2.52743	-6.63451
HM774656.1	Non-influenza	ASARITETTGVDV	13	T	1.71263	-6.63451
MN288075.1	Non-influenza	ARGTDGDYHYYMDV	14	G	2.05937	-6.63451
20A-609-30_2D12	Influenza (non-HA stem)	ARGSGSYSPIDY	12	S	2.52989	-6.63451
MW802445.1	Non-influenza	ARESPYCSSTTCLSDY	16	Y	2.21896	-6.63451
MN282360.1	Non-influenza	SRESARVIRGIYYHYYMDV	19	R	1.63551	-6.63451
DQ109968.1	Non-influenza	ARPHGDSSGIYRRPLDY	17	D	1.08289	-6.63264
MW457657.1	Non-influenza	ARDGPVAYCGGDCYSSFDY	19	V	1.1016	-6.63264
AB063871.1	Non-influenza	ARKGSGSYYKSFDI	14	G	2.72238	-6.63264
AK097364.1	Non-influenza	AILLEHEVRALFDH	14	H	2.13634	-6.63078
MW458726.1	Non-influenza	ARSSGYDSADYSDY	14	Y	2.72977	-6.63078
AB063914.1	Non-influenza	ARVPLGVAGHLFDY	14	G	2.0916	-6.62709
AB826520.1	Non-influenza	ARGPNYYESYFDY	13	Y	1.29633	-6.62709
MN285114.1	Non-influenza	ATERGGFFEN	10	G	2.56682	-6.62709
DQ454620.1	Non-influenza	AAETSSSWALY	11	S	1.74636	-6.62709
MW457753.1	Non-influenza	ARYGLYDSSGYSFDY	15	Y	0.953537	-6.62525
JN110805.1	Non-influenza	ALRDGSNFVYFDF	13	S	1.72331	-6.62525
150055-010_2G01_1	Influenza (non-HA stem)	ATMGPGGGYGPFDY	14	G	1.89842	-6.62342
MT151436.1	Non-influenza	ATTGDPVGAIVGWRSSMDV	19	P	1.2064	-6.6216
KT304426.1	Non-influenza	AVFWYHYYGMDV	12	H	0.990856	-6.61979
MW293225.1	Non-influenza	ARVLGYYDSSGSNDAFDI	18	Y	2.22269	-6.61979
AJ413995.1	Non-influenza	ARDPPDIVVVPARIDYYYGMDV	22	D	1.00205	-6.61979
MN867979.1	Non-influenza	VGRYKYRSASTSGPFDS	17	Y	1.49615	-6.61798
MG524161.1	Non-influenza	ARDPPYLRAFDI	12	Y	1.67266	-6.61798
AF308542.1	Non-influenza	ARGPGYCTV	9	Y	1.54375	-6.61618
KF895799.1	Non-influenza	AREGQRAATNPFDY	14	R	0.946309	-6.61618
MW602802.1	Non-influenza	ARDPAIMASIADSWDEGDHHYYYMDV	26	I	-0.263201	-6.61618
KX948304.1	Non-influenza	AGRSWVRGVIPYYFDY	16	V	2.1003	-6.61439
CR9114_Y9W	CR9114 mutant	ARHGNYYYWSGMDV	14	Y	1.99818	-6.61439
U82952.1	Non-influenza	ATGRPRWWQRDAFHF	15	R	2.601	-6.61439
MK269968.1	Non-influenza	ARAQGILAKSFFDY	14	I	1.17452	-6.61439
AY393229.1	Non-influenza	ARGAVGSAAGTFDY	14	G	0.841548	-6.61261
FI339V	Influenza (HA stem)	AKRYSSGWYFFDY	13	S	2.64473	-6.61083
MW176466.1	Non-influenza	ASHPRLSGVTYYNYALDV	18	L	2.11926	-6.61083
FI152V	Influenza (HA stem)	ARDAGYYSGSYYEQ	14	Y	2.57867	-6.61083
MN283829.1	Non-influenza	AKGERGYTYGPSFGY	15	G	1.63346	-6.61083
KX948708.1	Non-influenza	RITAFGVVGLDFDY	14	G	2.62891	-6.60906
AY179848.1	Non-influenza	ARDSIAAAVTELYYFDY	17	A	1.72513	-6.6073
321.11.GC.6.2A08_1	Influenza (non-HA stem)	ARLRVVGAISSVWVDV	16	V	1.31241	-6.6073
HM774781.1	Non-influenza	AKEAFDV	7	D	1.62385	-6.6073
MT151447.1	Non-influenza	AREIFQPGAFDI	12	Q	1.21246	-6.60555
CR9114_N5P	CR9114 mutant	ARHGPYYYYSGMDV	14	Y	1.37245	-6.60206
MN280963.1	Non-influenza	AAGRMVRGPYHPWLPLDF	18	V	1.30723	-6.60206
MN292311.1	Non-influenza	AKGRAGMNVFDI	12	G	1.18822	-6.60206
MN288050.1	Non-influenza	ARGGIPGYCTNVSCSNWFDP	20	P	2.73732	-6.5986
315-09-05M_1C10	Influenza (non-HA stem)	ASAWTDDSRYYGWEV	15	D	0.599007	-6.5986
315-54-05M_1H04	Influenza (non-HA stem)	ARGPYYGLDV	10	Y	2.16559	-6.5986
L23561.1	Non-influenza	SRQVRGLLIKYYYGMDV	17	G	1.68451	-6.59688
KT304492.1	Non-influenza	ATCRGEAGYYYYMDV	15	E	1.76386	-6.59688
MN283864.1	Non-influenza	ARDPRRYSSSWDTWVDP	17	R	1.01187	-6.59517
MW654661.1	Non-influenza	AIESLLSGYYFDH	13	L	1.7496	-6.59517
MK416474.1	Non-influenza	AKWVAVANGDYYGMDV	16	V	1.11277	-6.59517
DQ100705.1	Non-influenza	ATADDFWSGHRI	12	F	2.71965	-6.59517
JQ301906.1	Non-influenza	ARERLHARGPLGTRYYGLDV	20	H	1.29683	-6.59517
EU619968.1	Non-influenza	ATDGPAELELLGPHDN	16	A	2.56248	-6.59517
AB063701.1	Non-influenza	ARDLVPETGTDAFDI	15	P	1.49998	-6.59517
MK269474.1	Non-influenza	ARGSVYCSSPQACQDYYYYMDV	22	Y	0.627412	-6.59346
HM774167.1	Non-influenza	ATDRGGSGWVFDY	13	G	1.38376	-6.59346
MW293169.1	Non-influenza	ASEWEIFGFDY	11	I	2.29309	-6.59346
MW458124.1	Non-influenza	AKVMGMDYDSSGYYAPDF	18	M	2.7711	-6.59346
MN283258.1	Non-influenza	ARPATTVTQDDYYYYGLDV	19	T	2.57059	-6.59176
20A-623-30_1G03	Influenza (non-HA stem)	ARVGCGLDGYNGCFDY	16	G	1.11065	-6.59176
DQ535398.1	Non-influenza	ARMRWGSRPYDSFDI	15	G	2.66037	-6.58838
MZ126644.1	Non-influenza	AREVNYYSAFDD	12	Y	0.957043	-6.58838
315-06-05M_1H05	Influenza (non-HA stem)	ARGSGYYSPIDY	12	Y	2.59142	-6.5867
310-18H7	Influenza (non-HA stem)	GRPAMTTVTRDYYFVMDV	18	T	2.40117	-6.58503
MW718427.1	Non-influenza	ASTSYYDSSGYYLDY	15	Y	2.71485	-6.58336
MN288032.1	Non-influenza	ARGIAGDTSEKDS	13	G	1.51844	-6.58336
HM774757.1	Non-influenza	ASGAAAGYDY	10	A	0.756601	-6.58336
GU570270.1	Non-influenza	ARTVAGYGSEYFDT	14	G	0.939259	-6.58336
MN292395.1	Non-influenza	AREAVIRFLEWHAFDM	16	I	2.54191	-6.58336
MN285333.1	Non-influenza	AREVPLAGYYLDF	13	L	2.56499	-6.58336
MK433883.1	Non-influenza	ASGNYYGSGSYLWFDS	16	Y	0.894395	-6.5817
AF308561.1	Non-influenza	ARGLPSDY	8	S	1.51179	-6.58004
MN284556.1	Non-influenza	ARDLSSSSWKDRSWYFDL	18	S	1.62552	-6.58004
EU090245.1	Non-influenza	ARVFNWNYDLYYGMDV	16	W	2.54272	-6.58004
MK269505.1	Non-influenza	ARDRGYQMYIFDS	13	Y	2.74016	-6.5784
321.5.GC.12.4B07_1	Influenza (non-HA stem)	ASLESRGVYNYGYSYYYMDV	20	R	2.75981	-6.5784
315-02-08_1A06	Influenza (non-HA stem)	ATVNIPNHYMDV	12	P	1.62027	-6.5784
AB067022.1	Non-influenza	ATRVSVEVFDPTPYDYGMDV	20	V	1.98798	-6.5784
MH605125.1	Non-influenza	AREGAEGWGWFAKPVGALGV	20	E	0.750391	-6.5784
DQ100811.1	Non-influenza	ARESTIFGVVNWVFDAFDI	19	I	2.59584	-6.5784
MK416841.1	Non-influenza	ARGGWELRPQGHAFDI	16	E	1.94198	-6.57675
MW176202.1	Non-influenza	ASRGFSGYDYLTNPASYGMGV	21	S	2.50184	-6.57512
MW458285.1	Non-influenza	AREFRYCSSTSCHFAFDI	18	Y	1.25244	-6.57512
MW458502.1	Non-influenza	ARVEEDYGGNVGY	13	D	0.892627	-6.57512
AY393356.1	Non-influenza	ASEDHGDIYGMDV	13	G	2.58609	-6.57349
DQ535284.1	Non-influenza	ARGGEYSSSWYD	12	Y	0.854296	-6.57349
MN281487.1	Non-influenza	AKDDSSTYTFDQ	12	S	2.1762	-6.57349
321.5.PB.5.6B02_1	Influenza (non-HA stem)	ATVPQWLGQPYEF	13	W	2.30558	-6.57187
315-24-04_1F08	Influenza (non-HA stem)	ARADSSGWYGFDY	13	S	2.02199	-6.57187
HM222540.1	Non-influenza	VIMYYSGDDDYPPDFQH	17	S	0.862366	-6.57187
20A-620-30_1B10	Influenza (non-HA stem)	ARDGHDTPGIAVH	13	D	1.2862	-6.57187
MT151494.1	Non-influenza	ARTGRGIAAHYDY	13	G	2.60162	-6.57187
AB067012.1	Non-influenza	ALLYGDHPGYFDY	13	D	1.36549	-6.57025
HM995600.1	Non-influenza	VSGGVTGYYGMDV	13	T	2.33512	-6.57025
AK097363.1	Non-influenza	AAGLGSRYPYEYFLQH	16	S	1.48056	-6.56864
CR9114_Y6C	CR9114 mutant	ARHGNCYYYSGMDV	14	C	1.43982	-6.56703
AY179836.1	Non-influenza	ARGWALSSSWTDYYYYYGMDV	21	L	0.66812	-6.56703
DQ523992.1	Non-influenza	ARISGKWFGLGMDV	14	K	0.478786	-6.56703
HM774533.1	Non-influenza	ARDCPGATCRNNWFDP	16	G	2.69559	-6.56543
MN282980.1	Non-influenza	ARDVGSYDSSGYSFRY	16	S	2.52828	-6.56543
MN287689.1	Non-influenza	ARVMTTHWHYDL	12	T	0.346217	-6.56384
MW176419.1	Non-influenza	ASYEMGGGHCRGGNCYSWFDP	21	G	0.641443	-6.56384
MN288079.1	Non-influenza	ATSREQLQLNYYYYYMDV	18	Q	2.46304	-6.56384
AJ414001.1	Non-influenza	ARGYYYDSSGYYFGGY	16	Y	0.956098	-6.56225
MN284338.1	Non-influenza	ATAGGCSGGSCGSWFDP	17	C	1.10532	-6.56225
FJ385306.1	Non-influenza	ARDRMVATLYYFDY	14	V	1.73124	-6.56225
MK497833.1	Non-influenza	AREGEGWFGKPLRAFEF	17	G	0.966479	-6.56067
M18519.1	Non-influenza	ATATGDAFDI	10	D	1.96404	-6.56067
AY927663.1	Non-influenza	ARDTGNHYFDY	11	N	1.17552	-6.56067
315-53-08_1D04	Influenza (non-HA stem)	AIPPGGDYVLGSFDI	15	G	2.51912	-6.56067
HM995561.1	Non-influenza	ARVGYDSIGYRWEDYYYGMDV	21	D	2.69746	-6.55909
FJ385431.1	Non-influenza	ARAPIAAAGTNWFDP	15	A	2.6528	-6.55909
321.5.PB.5.5A04_1	Influenza (non-HA stem)	ARSGGGSGSRNYYNTVFDY	19	G	2.6666	-6.55909
AF021992.1	Non-influenza	ARDAEKTAGTYSSAFDI	17	K	2.61935	-6.55752
EU099136.1	Non-influenza	ARADITYYDFWSGWYYYGMDV	21	T	1.58433	-6.55596
AJ555262.1	Non-influenza	ARGGDIVVVPAAMRYYYYGMDV	22	I	2.73256	-6.55596
3809	Influenza (HA stem)	AREAGYYSGSYYEL	14	Y	0.928312	-6.55596
MW458684.1	Non-influenza	ATGIDTAMFEGVPYYYGMDV	20	T	2.67585	-6.55596
310-18A5	Influenza (non-HA stem)	ARGDGYKPNFLRY	13	Y	2.40022	-6.5544
AY281329.1	Non-influenza	AREGIAAAVNPFDY	14	A	2.6023	-6.5544
MW587378.1	Non-influenza	AREGTTITEYFQQ	13	T	2.45906	-6.55284
AB066944.1	Non-influenza	ARGDIAAATTDY	12	A	2.56525	-6.55284
AY866684.1	Non-influenza	ARDYGGTRHYYALDA	15	G	2.5261	-6.55284
150055-037_4F05_1	Influenza (non-HA stem)	ASFGAEWTSYDSPNWLDP	18	E	1.23219	-6.55129
MN281564.1	Non-influenza	AREMSFYDSTSYYALDV	17	F	0.566898	-6.55129
315-21-06_1G07	Influenza (non-HA stem)	ARGGSGSGYYGMDV	14	G	1.54239	-6.55129
MN281737.1	Non-influenza	VRGADGDLNWYFEL	14	G	2.21609	-6.55129
AF174042.1	Non-influenza	AGGFSIAAPGMDV	13	I	1.16047	-6.54975
MN280891.1	Non-influenza	ARTSHMTMVRGLVTEDVFDI	20	M	0.413557	-6.54975
20A-620-30_2G09	Influenza (non-HA stem)	ARDKGFCSATGCFDGFDI	18	F	2.49763	-6.54975
X98903.1	Non-influenza	AVYYFDSNRYDY	12	D	1.97947	-6.54975
FI174V	Influenza (HA stem)	AGSATYYESRFDY	13	Y	0.993116	-6.54821
MN281683.1	Non-influenza	ARDVRDISEWFGMTQHDAFAI	21	D	2.75516	-6.54668
KT304391.1	Non-influenza	AREWRNNWFDP	11	N	2.63892	-6.54668
HM774421.1	Non-influenza	ARVRREVESPAHFGMDV	17	E	2.6498	-6.54668
MW654966.1	Non-influenza	ARFWWKDGVRYFDY	14	K	1.21742	-6.54516
HM773974.1	Non-influenza	ARDRRWPASGAFDI	14	W	0.58496	-6.54516
MT565764.1	Non-influenza	ASEYFDGRSYHSFCGLDV	18	D	2.19111	-6.54363
FI12V	Influenza (HA stem)	AKRYSSGWYSFDY	13	S	1.91708	-6.54363
AY393115.1	Non-influenza	AAGPPPRYCSSTPTCDAFDI	20	P	0.821076	-6.54363
EU099219.1	Non-influenza	ARDWAYPNTFGGVIVIYPIAGTNGMDV	27	Y	2.64222	-6.54363
MW654894.1	Non-influenza	AARDEVITRLGAGRDDS	17	V	1.07469	-6.54212
KM067713.1	Non-influenza	ATTGSVYHYYSIDV	14	V	1.54421	-6.54212
315-06-04_1B12	Influenza (non-HA stem)	ARSSGWYSPVDY	12	W	2.45927	-6.54212
MW458341.1	Non-influenza	AGVGHYDRSGYYSDS	15	Y	1.05431	-6.54061
2G1	Influenza (non-HA stem)	ARGISGSYGWFDP	13	G	2.19885	-6.54061
MW655166.1	Non-influenza	VRAKYGHNLGKIDY	14	G	2.44937	-6.54061
AB066949.1	Non-influenza	ARGHIVVVTAGDYYYGMDV	19	V	1.44985	-6.54061
MN285276.1	Non-influenza	ARLVDLAFGVVVPLDY	16	L	1.31786	-6.5391
EU099128.1	Non-influenza	AREEVGRNYDFWSGYYRLSTKNWFDP	26	G	0.725658	-6.5391
MN284305.1	Non-influenza	ARSGSAVTLGWIDP	14	A	1.27522	-6.5376
030_09M_1D06_1	Influenza (HA stem)	ARALARCGGGSCYLDFDC	18	R	1.28517	-6.5376
20A-604-30_1A04	Influenza (non-HA stem)	VRVGYCDGDCYSSYYYHYGLDV	22	C	2.73426	-6.53611
MN281533.1	Non-influenza	ASGTDAYRDYYYYYMDV	17	A	1.74252	-6.53611
MN283450.1	Non-influenza	ARDVGDGYYDSSGYYYGYFDL	21	D	2.67276	-6.53462
MW926403.1	Non-influenza	ARGRLDSYSGSYYSWFDP	18	D	2.59011	-6.53462
321.11.PB.6.4H03_1	Influenza (non-HA stem)	ASGVTYTISYFNV	13	Y	2.69043	-6.53462
310-18C2	Influenza (non-HA stem)	ASPGPVWFRDTHFFDH	16	V	2.18023	-6.53313
MN282115.1	Non-influenza	ARDLGVAVAGNTRAFYFDY	19	V	2.24651	-6.53313
MW718441.1	Non-influenza	ARMYYYVSGSYHYFDY	16	Y	2.39411	-6.53165
315-09-08_1E10	Influenza (non-HA stem)	ARHLIGDRHFYYYGMDV	17	G	2.29231	-6.53165
U64484.1	Non-influenza	AREDYYDSSASYGDPYYYAFDV	22	Y	2.70932	-6.53165
HM994992.1	Non-influenza	ARVGYTSSSVGGYYYYGMDV	20	T	2.7135	-6.53165
MN282773.1	Non-influenza	AGTGLSPNWFDP	12	S	2.23354	-6.53165
HQ378369.1	Non-influenza	ARSRGSQDYYGMDV	14	S	2.4058	-6.53018
SFV015_1A01_1	Influenza (non-HA stem)	ARDDYMTVDRDYYYMDV	17	M	2.53447	-6.53018
MN395521.1	Non-influenza	ATSNYYESTSSDSSYVAVFDF	21	Y	1.43535	-6.52871
MW458218.1	Non-influenza	ARAETTYDFCCYYYGMDV	18	T	2.64061	-6.52871
MK434059.1	Non-influenza	ARVRAVFGVVVGWFDP	16	V	1.82951	-6.52724
MN280947.1	Non-influenza	AARPPMVRKLVIPTTTTTWTS	21	M	1.91011	-6.52724
AB066938.1	Non-influenza	ARARGFRDAMDV	12	F	0.996528	-6.52724
MN288066.1	Non-influenza	ARAVGTWGTPFGLS	14	T	1.45387	-6.52724
MG524306.1	Non-influenza	AKGAVAAANDVFDV	14	A	2.04256	-6.52578
JN110763.1	Non-influenza	ASGYCSSTSCYDY	13	S	0.530746	-6.52578
KC417405.1	Non-influenza	ATSGVGLHFGYFDY	14	G	0.7712	-6.52578
AB067019.1	Non-influenza	ARGVENHLLYWFDP	14	N	2.57541	-6.52288
CR9114_Y6H	CR9114 mutant	ARHGNHYYYSGMDV	14	H	2.65762	-6.52288
MT565810.1	Non-influenza	VRDGAYDSSGYYSTQ	15	Y	0.765083	-6.52288
MN284494.1	Non-influenza	AILFQPAIAAAEVFDY	16	P	2.12186	-6.52288
MN282423.1	Non-influenza	ATGKMLRGPHHPSLPLDY	18	L	2.74218	-6.52288
FI4004V	Influenza (HA stem)	ARGRGYHFGDLVS	13	Y	2.66888	-6.52288
CR9114_Y6V	CR9114 mutant	ARHGNVYYYSGMDV	14	V	1.6315	-6.52288
MH349612.1	Non-influenza	ARRGVIAAAMFDY	13	I	0.946286	-6.52288
MW176157.1	Non-influenza	AFTNVAGLGYYFNYNMDV	18	A	1.61463	-6.52288
MT151585.1	Non-influenza	ARGSAEHSEVATPFDY	16	E	1.95871	-6.52143
AY393504.1	Non-influenza	AASRGDTYFDY	11	D	2.1584	-6.52143
EF583677.1	Non-influenza	AGYIGVEMATIPLGY	15	V	2.67893	-6.51999
MK269947.1	Non-influenza	AHTLPTLINGMDV	13	T	1.6162	-6.51856
MH500133.1	Non-influenza	ARGLGYNWFDP	11	Y	1.06026	-6.51713
MW176508.1	Non-influenza	ARATVVVGEYFGMDV	15	V	2.32119	-6.51713
MW458620.1	Non-influenza	ARQSGYDSSGYYSDN	15	Y	2.63764	-6.5157
321.4.GC.5.2H01_1	Influenza (non-HA stem)	ARGWDYYYGSGSYGY	15	Y	2.59134	-6.51428
MN993506.1	Non-influenza	ARETYYYGSGSVPVHD	16	Y	2.02289	-6.51428
AB067371.1	Non-influenza	AVPRSSSYWFDP	12	S	1.0338	-6.51286
AY393269.1	Non-influenza	ARAVDMVRGVIFGAYYYYGLDV	22	M	1.85197	-6.51286
315-54-06_4C08	Influenza (non-HA stem)	ASSVYGDTPYYFEF	14	G	0.992546	-6.51286
KU602433.1	Non-influenza	ARVAGASGSGY	11	A	2.03346	-6.51145
HM995520.1	Non-influenza	AGRSRGYSYGYVEVIEGYYYYGMDV	25	G	1.13207	-6.51145
MG879696.1	Non-influenza	ARGVGATPYNFYGLDV	16	A	2.70121	-6.51004
HM774304.1	Non-influenza	ARGRKAIFGLVRYYGMDV	18	A	2.29755	-6.50864
MW655281.1	Non-influenza	ARGPLGCSSTSCYFD	15	G	1.87991	-6.50864
MN290627.1	Non-influenza	ARGPVSYYWYFDL	13	S	2.07955	-6.50585
MT665466.1	Non-influenza	ARGRGYSNYGASYYMDV	17	Y	1.23996	-6.50446
MN281763.1	Non-influenza	TTLGGSSGSEALPGFDI	17	S	1.45273	-6.50446
MN281101.1	Non-influenza	AKGHGNDLGYWYYYMDV	17	N	2.5176	-6.50307
JN111043.1	Non-influenza	ASAPRGTSTIAARFNRYFFDF	21	G	1.53286	-6.50307
HM774051.1	Non-influenza	ARRVWLTTLPTHYDS	15	L	1.11401	-6.50307
MW654815.1	Non-influenza	ARVADGHNYHYFDY	14	G	1.09745	-6.50169
MK269992.1	Non-influenza	ARGYYDSSGYYYPYYFDY	18	D	2.11878	-6.50169
AY376104.1	Non-influenza	AISFCNSTSCSFSFDYYYYAMGV	23	N	2.0229	-6.50169
KT304440.1	Non-influenza	ARDEVVAAGGYYYGMDV	17	V	2.57658	-6.50169
K77-2C12_1	Influenza (non-HA stem)	ARGPGAGTIYYRGLDV	16	A	1.94623	-6.50031
DQ454937.1	Non-influenza	ARDPELGLDY	10	L	1.59243	-6.50031
HM774206.1	Non-influenza	AGKGALTVAVNFDY	14	L	2.46529	-6.50031
AB826547.1	Non-influenza	ARAPLIYNWYFDL	13	I	1.96232	-6.50031
KT304331.1	Non-influenza	ARDNTLQGHTFDL	13	L	1.31341	-6.49894
AF267759.1	Non-influenza	ASSSRQAPFDY	11	Q	2.15027	-6.49757
MN280823.1	Non-influenza	AREANYYDTLYFFQY	15	Y	1.61992	-6.49621
MW655381.1	Non-influenza	ARGPLGCSTSSCYFD	15	G	0.730212	-6.49621
MG819655.1	Non-influenza	AGRGETNDYGDDGRFGYYYSYMAD	24	T	1.02509	-6.49621
EU549730.1	Non-influenza	AGDHQYHYAMDV	12	Y	1.26078	-6.49621
AF103052.1	Non-influenza	ARDDCSSTSCYSDY	14	S	2.71532	-6.49485
AY393667.1	Non-influenza	ATSPGLLAAGKHWFET	16	L	2.61402	-6.49485
KT304460.1	Non-influenza	ARVPNYYDSSGYIYNWFDS	19	Y	0.436186	-6.49485
310-18A9	Influenza (non-HA stem)	ARGSGSYRPDWYFDL	15	S	1.28514	-6.49349
CR9114_Y9C	CR9114 mutant	ARHGNYYYCSGMDV	14	Y	1.74462	-6.49349
AB826555.1	Non-influenza	AKEEGYYYGSGPLDS	15	Y	1.26123	-6.49214
20A-518-30_1D07	Influenza (non-HA stem)	ATFIAAADKYYGLDV	15	A	2.6848	-6.49214
AY393009.1	Non-influenza	ARSVRVGLYGMDV	13	V	1.78912	-6.49214
HM994898.1	Non-influenza	ASRQWLRNPHYYYGMDA	17	L	2.51404	-6.49214
MK269490.1	Non-influenza	ARDTGGYKWDDDTIFDAFAM	20	G	2.22194	-6.49214
KF895809.1	Non-influenza	AREADYDSSDYYFFY	15	Y	1.13444	-6.49214
MN285388.1	Non-influenza	ARVGVSGGHSAVSWYFGL	18	S	2.50689	-6.4908
3p4w35	Influenza (non-HA stem)	AKEEGYGSTPPCST	14	Y	2.51655	-6.4908
AY393128.1	Non-influenza	ARDIRGYSYGYFDY	14	G	2.46414	-6.4908
CR9114_Y7K	CR9114 mutant	ARHGNYKYYSGMDV	14	Y	2.34618	-6.4908
MN285347.1	Non-influenza	ARARGGRDGSFFDY	14	G	1.56697	-6.48945
MN285450.1	Non-influenza	ARGPYFDMYSYLYIDM	16	F	2.68137	-6.48945
L23555.1	Non-influenza	AAGLKIYPPTGMDV	14	I	1.90845	-6.48812
MG524025.1	Non-influenza	ATTFYYGSGADY	12	Y	0.740461	-6.48678
MW177241.1	Non-influenza	ARGINLATYGFDY	13	L	2.03689	-6.48678
AB063757.1	Non-influenza	SRYLGGTTGWGQVYSNGMDF	20	G	2.29152	-6.48678
MN282095.1	Non-influenza	ATLTPGTGRQLALSGY	16	G	1.10397	-6.48678
HM116184.1	Non-influenza	ARGLPYYYDSSGYYGHHGMDV	21	Y	1.43295	-6.48678
AF115114.1	Non-influenza	ARGALWFGDPFDY	13	W	0.870084	-6.48678
Z47227.1	Non-influenza	ARRGSLQYLDY	11	L	0.745896	-6.48678
039_10_5G02_1	Influenza (HA stem)	ATGEYQLRSPLDI	13	Q	2.63564	-6.48545
HM995678.1	Non-influenza	ARLIAGITS	9	G	2.00227	-6.48545
CR9114_Y6E	CR9114 mutant	ARHGNEYYYSGMDV	14	E	2.17254	-6.48413
20A-618-30_1C04	Influenza (non-HA stem)	ARAGRKGIGYRFLEWFN	17	K	1.08905	-6.4828
AF062105.1	Non-influenza	ARDRVSGGSGYNWFDP	16	S	1.48547	-6.48149
HM774129.1	Non-influenza	ASSVQPGGGNYYYFMDV	17	P	1.23345	-6.48149
315-06-06_1C05	Influenza (non-HA stem)	ARASGKRSPLDY	12	K	1.81032	-6.48149
HM774962.1	Non-influenza	ARGDSGSHFHAFDI	14	G	1.44349	-6.48017
MT594070.1	Non-influenza	ALRNQWDLLVY	11	W	2.59139	-6.47756
051_09_4E06_1	Influenza (HA stem)	ARGGDYSSRWKQEET	15	Y	2.48548	-6.47756
AY155558.1	Non-influenza	ARSYYDSSGYSRWTWFDP	18	D	2.78386	-6.47625
MT151587.1	Non-influenza	ARGWGASGSPSPFSY	15	A	1.41722	-6.47625
R95-1G02	Influenza (non-HA stem)	ARDILNRPAYHDYYYHMDV	19	N	2.23004	-6.47625
029_09_4A01_1	Influenza (HA stem)	VASSGYHLHRETWGY	15	Y	0.943095	-6.47625
W85-3H03_1	Influenza (non-HA stem)	ARGEPVAARRGFDY	14	V	2.16276	-6.47496
MW587504.1	Non-influenza	ASFGSLWDLRDY	12	L	1.36011	-6.47496
AJ238327.1	Non-influenza	ATTRMKITVFASTLDY	16	K	1.86962	-6.47496
MT565774.1	Non-influenza	AREEYSGTVHNFFGMDV	17	S	1.91812	-6.47496
MK269417.1	Non-influenza	ASREDGYYYDSSVYPYDAFHI	21	G	1.36233	-6.47496
315-21-08_1C07	Influenza (non-HA stem)	ARGNCGGDCYLGIGTHLYFDL	21	G	2.02597	-6.47366
KX948555.1	Non-influenza	ARDRMGGSGWDEFDY	15	G	2.24621	-6.47366
CR9114_Y6N	CR9114 mutant	ARHGNNYYYSGMDV	14	N	2.51132	-6.47366
MW176486.1	Non-influenza	ARARIRNSGSYFGFDY	16	R	2.54937	-6.47237
U63214.1	Non-influenza	ARRGGTVSTDTYYGMDV	17	T	2.84137	-6.47108
HM774529.1	Non-influenza	ARANGYGPPPHFES	14	Y	1.07411	-6.47108
KX496852.1	Non-influenza	ARSDIVSTTRGYHHYGMDV	19	V	2.38372	-6.47108
MW654909.1	Non-influenza	ATYSSGWPGFDH	12	G	2.38211	-6.4698
GQ504941.1	Non-influenza	AGWRESSLVFDL	12	S	1.36791	-6.4698
MN283957.1	Non-influenza	ARCQLEERLGSYGDGYDYFYYMDV	24	E	2.68926	-6.46852
MN291130.1	Non-influenza	ARAVVELRSRGAFGF	15	E	1.48581	-6.46725
MW176270.1	Non-influenza	ATGPSYTSAYYSDPPPAHWFDP	22	Y	2.48735	-6.46725
MK900976.1	Non-influenza	AGGQVRGNFFYYYDLDV	17	R	1.20426	-6.46725
20A-605-30_1F08	Influenza (non-HA stem)	ARDCDY	6	Y	0.967343	-6.46725
MN281723.1	Non-influenza	ARAGELPTFFEYFEN	15	L	2.4762	-6.46725
MN282638.1	Non-influenza	AAGTLGPTHMDV	12	G	1.2243	-6.46597
321.11.PB.6.1H03_1	Influenza (non-HA stem)	ATRGEYHVSGSYYDWFDP	18	Y	0.82674	-6.46597
KX986423.1	Non-influenza	ARDRSSGWYRADYYYGMDV	19	S	2.55213	-6.46597
MW602744.1	Non-influenza	AGGAIEEMAMIGECCYYNMDV	21	E	2.7656	-6.46597
HM774743.1	Non-influenza	EAAANDGFDV	10	D	1.22142	-6.46597
HM774268.1	Non-influenza	AGHRGDKMSTILHAFDL	17	D	1.59041	-6.46471
HM774076.1	Non-influenza	ARAAIVGTNGDYQYYYMDL	19	V	2.65054	-6.46471
AB067170.1	Non-influenza	ARYCISTSCHYAVYAFDI	18	S	2.53571	-6.46344
BC069016.1	Non-influenza	ARAPRNAFYYESSGYLYFDL	20	N	2.49602	-6.46218
EU099141.1	Non-influenza	ARDCGGAANDFWSGPREPAFSSYYYYGMDV	30	G	2.15862	-6.46218
321.5.GC.28.1D02_1	Influenza (non-HA stem)	ARSGNYFPISRFDY	14	Y	2.47782	-6.45967
HM774140.1	Non-influenza	ARGHEYGGNSDAFDI	15	Y	1.03126	-6.45967
315-09-05M_1D02	Influenza (non-HA stem)	ARRGWPAREYYFDY	14	P	2.48849	-6.45967
MW177286.1	Non-influenza	ATSTLISLAGTGASDI	16	I	1.58782	-6.45967
321.5.GC.12.3C10_1	Influenza (non-HA stem)	AREETWKGATIGVMGI	16	W	2.61769	-6.45842
MG524042.1	Non-influenza	ARGPLTGYSSSWFDP	15	T	1.79168	-6.45842
KT304463.1	Non-influenza	ARVGDYYYYMDV	12	Y	2.60186	-6.45842
L12096.1	Non-influenza	ATANDRGAYASFGGFDV	17	R	2.64983	-6.45717
MN283484.1	Non-influenza	ARGPRGGGDYGGGS	14	G	1.315	-6.45717
KT304534.1	Non-influenza	ARGEFSSTWYFAFDV	15	S	2.53031	-6.45717
MN281436.1	Non-influenza	VFLGVTGTLNYYHGMDV	17	T	1.55772	-6.45717
MN282945.1	Non-influenza	ASNFYGEAGYFQN	13	G	1.39023	-6.45717
KX948319.1	Non-influenza	AVYCSGGSCYPDRTRFDY	18	G	1.57516	-6.45593
321.5.PB.5.7C11_1	Influenza (non-HA stem)	AGGSLYSGGKYHFDH	15	Y	1.05859	-6.45593
MN282081.1	Non-influenza	AIPREEDYGDDNAEYFHH	18	E	2.10994	-6.45593
MN283167.1	Non-influenza	ATCHLQERLGSYGDSYDYFYYMDV	24	Q	2.15022	-6.45469
MK269706.1	Non-influenza	ATSQQLPTTNNWFDP	15	L	1.54896	-6.45469
315_05Mem_1E03	Influenza (non-HA stem)	LSSTSSDYYYHGMDV	15	S	0.795594	-6.45469
AJ236548.1	Non-influenza	AMPYPKHCSRGSCWGWFDP	19	K	1.39229	-6.45469
MN285508.1	Non-influenza	ATEKFFYGGTSSWFDY	16	F	2.50431	-6.45346
EU099175.1	Non-influenza	ARESGSTIFGVVLHLYYYYGMDV	23	S	2.04257	-6.451
MK416798.1	Non-influenza	ARDLSDYDTGGYYYERGDY	19	D	2.12737	-6.44977
MG879663.1	Non-influenza	ARGQLLYYADI	11	L	1.68508	-6.44977
KP278513.1	Non-influenza	ARDKSDVVVVTSIRPAYYYGMDV	23	D	0.44204	-6.44977
EU099192.1	Non-influenza	ATGLLWFGESKPYYYYYGMDV	21	W	1.52128	-6.44977
HM774082.1	Non-influenza	ASNRVELTKLTTYAYDV	17	E	2.68071	-6.44855
MN288042.1	Non-influenza	ARMGGTSNQWDLPGFDS	17	T	2.61617	-6.44855
MN288030.1	Non-influenza	ARDPSSTSPNWFDP	14	S	1.65208	-6.44855
MW458556.1	Non-influenza	ARDLSGWYSGWFDP	14	G	1.3848	-6.44733
AJ389170.1	Non-influenza	AGPPDTAMVTLFYYYYGMDV	20	T	2.65743	-6.44733
AB066840.1	Non-influenza	ARDGHDSSGYYFDY	14	D	1.18337	-6.44612
AY172957.1	Non-influenza	ARENLDNSGTYYYFSGWFDP	20	D	2.36659	-6.44612
MT658806.1	Non-influenza	ARVSGYDSSGYWGDY	15	Y	1.89188	-6.4437
MW655267.1	Non-influenza	ARDGGNDHGSSGWYPTGRTGFGL	23	N	-0.0470448	-6.4437
T2-5A_1	Influenza (HA stem)	ARGPTYYNSYMDV	13	Y	2.16802	-6.4437
MW458252.1	Non-influenza	ARGPEKVVAANDGDLGFGMDV	21	K	0.930337	-6.44249
AY393672.1	Non-influenza	ALSTVRGVTWVPYDYGMDV	19	R	2.33536	-6.44129
MW039656.1	Non-influenza	ARRGAWSGYRNWFDP	15	W	-0.00432206	-6.44129
MN288043.1	Non-influenza	ARTGPLASYFDY	12	L	1.07924	-6.44009
MK269784.1	Non-influenza	ARLGCSGDCYSDY	13	S	0.967545	-6.4389
321.11.PB.6.1B11_1	Influenza (non-HA stem)	ARAHCGGDCFRHNDPSDWFDP	21	G	0.782451	-6.43771
20A-678-41_2E02	Influenza (non-HA stem)	VAATPGHWFDS	11	G	1.1936	-6.43771
AG2-C05_1	Influenza (non-HA stem)	ARGEVGTTSWGMDV	14	G	2.6069	-6.43652
Z35123.1	Non-influenza	ARGSIQFFGELLYAFDI	17	Q	2.32934	-6.43533
EU794398.1	Non-influenza	LREYCNIDNCRNFDH	15	N	2.47748	-6.43415
MW458212.1	Non-influenza	VIAGNYNTRGYYHDD	15	Y	2.44861	-6.43415
KT304392.1	Non-influenza	AREWRNNYFDP	11	N	1.35691	-6.43415
MW457966.1	Non-influenza	TRVLGHAAPLDY	12	H	2.50001	-6.43415
MK270018.1	Non-influenza	ARLRGPFDP	9	P	2.5004	-6.43415
AY393138.1	Non-influenza	ARDGHAYDILTGYPNWFDP	19	A	2.55443	-6.43415
MW177317.1	Non-influenza	ATPYRARDGFEYDWGYDAFDI	21	A	0.763834	-6.43297
AY050692.1	Non-influenza	ASASKPNYYGSTDFYSDMDV	20	P	2.11524	-6.43297
MN282782.1	Non-influenza	ARSGDYVQLSWIDP	14	Y	1.10534	-6.4318
FI1309V	Influenza (HA stem)	ASGRDFYYYGMDV	13	F	0.878804	-6.4318
MW681644.1	Non-influenza	ARVSYYDSSGFYTDY	15	Y	2.55111	-6.4318
JN000436.1	Non-influenza	AGGREGRLSVDWFDT	15	G	1.76118	-6.4318
MN282896.1	Non-influenza	ATISPAGLAMGGAFDI	16	A	2.62689	-6.42946
KT304509.1	Non-influenza	ARQSPYCSSPGCSFDY	16	Y	2.51901	-6.42946
GU570269.1	Non-influenza	ARHLRAYYGSGNYFFH	16	A	1.56053	-6.42946
315-24-04_1E03	Influenza (non-HA stem)	ARGHDFWSGRGWFDP	15	F	0.853532	-6.42829
MN282080.1	Non-influenza	ARDNRALQHFDWFKQTTGDASDI	23	A	0.73203	-6.42829
MT665456.1	Non-influenza	ARSCGDCYSADLDF	14	D	1.74046	-6.42481
MW176468.1	Non-influenza	ARRSSLIRSGWLDS	14	L	2.14419	-6.42481
MN288082.1	Non-influenza	AGARERVQLTYFYYYMDV	18	R	2.13635	-6.42481
315-24-04_1D10	Influenza (non-HA stem)	ASGEQSLRYGMDV	13	S	1.27037	-6.42481
F026-146_1	Influenza (non-HA stem)	ARPSITESQYCLDCAAKDYYYGLDV	25	T	2.30074	-6.42251
KT304539.1	Non-influenza	AREYFLYFFSMDV	13	L	2.39013	-6.42251
AY179841.1	Non-influenza	ASPYCSGGSCYYSTYYYYYGMDV	23	S	1.68929	-6.42136
MN867999.1	Non-influenza	AVGSNVNGFFHMDH	14	V	1.95485	-6.42136
MN288051.1	Non-influenza	ARDHGYSGYDWGWFDP	16	Y	2.43929	-6.42136
HM774295.1	Non-influenza	ARQKFDSSVYGMDV	14	D	2.42285	-6.42022
DQ524120.1	Non-influenza	ARAADGS	7	G	2.62904	-6.42022
KC802110.1	Non-influenza	ARGRNYDFWSGPTWGYYYYYMDV	23	Y	0.608896	-6.42022
AY393350.1	Non-influenza	ASTDYDYFDSRGYNNYYYGMDV	22	D	0.597568	-6.41908
MN287692.1	Non-influenza	ARDLPRGVSSSPSEAFDI	18	R	1.58153	-6.41908
AM279568.1	Non-influenza	ARGPDLDTYFDS	12	L	2.3783	-6.41794
KJ487366.1	Non-influenza	ARDPPPR	7	P	1.35179	-6.4168
KY249685.1	Non-influenza	ARDAEWAAGSDYFFDY	16	W	2.8123	-6.4168
KX858673.1	Non-influenza	ARSQRHILTGHYTDY	15	H	2.57125	-6.4168
MN285429.1	Non-influenza	AITEDILVIQLPIVFDL	17	I	1.67778	-6.41567
AF460964.1	Non-influenza	AREARGPVNPIDY	13	G	0.691607	-6.41567
HM774561.1	Non-influenza	ARSNGYGPPPHFES	14	Y	1.29312	-6.41567
AY393689.1	Non-influenza	ARADSFYDFSSGYPKFDY	18	F	2.63381	-6.41567
20A-678-41_1C09	Influenza (non-HA stem)	ARGLVGGVSWLDP	13	G	2.59211	-6.41567
MN280699.1	Non-influenza	ATQGARDRYHSYYSYYMDV	19	R	2.44586	-6.41454
20A-618-30_1C07	Influenza (non-HA stem)	ARGPFNWNHLSG	12	N	0.67587	-6.41454
MZ555504.1	Non-influenza	ARDTGYDSSGYYSGY	15	Y	2.50484	-6.41454
CR9114_Y8D	CR9114 mutant	ARHGNYYDYSGMDV	14	Y	2.07871	-6.41341
Z47244.1	Non-influenza	ARGYGDNPASGFYGMDV	17	D	1.64273	-6.41341
MW655286.1	Non-influenza	ARDSTSPPAFRPGDS	15	S	2.6874	-6.41341
315-09-08_1A05	Influenza (non-HA stem)	AQITVHGNYGMDV	13	H	2.24886	-6.41229
JN111058.1	Non-influenza	ARVVGGTRPYYALGL	15	G	1.65545	-6.41229
AB067309.1	Non-influenza	ATYYGSGSYSWFDY	14	S	0.959699	-6.41117
MW177245.1	Non-influenza	ARVRTLNLVIVHGPFET	17	L	1.07089	-6.41005
KM603906.1	Non-influenza	AREGGDNPGSSWLDF	15	D	0.792238	-6.41005
315-09-08_1C01	Influenza (non-HA stem)	ARPSRHQYAMDV	12	H	2.24858	-6.40894
DQ100958.1	Non-influenza	ARSDGGNSDWFDT	13	G	2.72026	-6.40894
MW718380.1	Non-influenza	ATQPSYGDLDLFDY	14	Y	0.535101	-6.40894
AB067235.1	Non-influenza	ARVPQPYSGYDY	12	P	1.13772	-6.40782
MN285155.1	Non-influenza	ARGGDGYNYVRGGVPLDI	18	G	1.23626	-6.40782
MN282202.1	Non-influenza	ARDRSRKYFDALNI	14	R	2.40129	-6.40782
CR9114_Y6T	CR9114 mutant	ARHGNTYYYSGMDV	14	T	1.38488	-6.40782
AY393019.1	Non-influenza	AREKTWLTPYFDY	13	W	2.62949	-6.40671
321.5.GC.60.1B11	Influenza (non-HA stem)	ATPSGMLPAAVWSYYSYCMDV	21	M	-0.0634786	-6.40561
HM774911.1	Non-influenza	ASLQNYGSGSHTYYFDH	17	Y	0.871104	-6.4045
MN283570.1	Non-influenza	ARGGYFYDDSGYSIDSFDL	19	F	0.676408	-6.4045
JN110825.1	Non-influenza	VRAPRGTSTIAARFNRYFFDS	21	G	1.92918	-6.4034
315-24-06_1F11	Influenza (non-HA stem)	ARARGTTAWQPYNYFDS	17	T	1.96042	-6.4023
AJ131921.1	Non-influenza	AKDGAILRSSGWLPSFDP	18	I	2.69006	-6.4023
MN288065.1	Non-influenza	AREKSGSYHFDF	12	G	2.49595	-6.4023
MW458342.1	Non-influenza	VKDRAAFGGNSGFDY	15	A	2.82422	-6.4023
GQ903485.1	Non-influenza	ARGPDTSGFYYFY	13	T	1.16059	-6.40121
S67982.1	Non-influenza	AAVRIVPVPSLPPGSFFY	18	V	2.07998	-6.40121
MN291996.1	Non-influenza	ARSQYSGSYSDYYGLDV	17	S	2.36877	-6.40012
MW655274.1	Non-influenza	ASGPLGCSSSSCFFS	15	G	2.26319	-6.40012
KT304518.1	Non-influenza	ASPQPYYDTGGAFDY	15	Y	2.24532	-6.39903
MN288067.1	Non-influenza	ASANPPWQPVY	11	P	1.52666	-6.39903
MK269859.1	Non-influenza	AREANVAVAGRGAFDV	16	V	1.99132	-6.39903
MN292361.1	Non-influenza	ARPLTLRERADAFDT	15	L	2.26636	-6.39903
315-06-04_1F02	Influenza (non-HA stem)	ARVTAVDYDFWSGYLPYYYYYMDV	24	V	0.613452	-6.39794
AB826521.1	Non-influenza	ARGNTYYSSYFDQ	13	Y	0.948447	-6.39686
HM774540.1	Non-influenza	ARDVNRADDGKTAIGY	16	R	2.74251	-6.39686
AY557627.1	Non-influenza	ARGADIVVVPAAMGYYYYGMDV	22	I	0.845961	-6.39577
HM774950.1	Non-influenza	AVYDSSGYPRN	11	S	1.50104	-6.39254
EU099117.1	Non-influenza	ARGGPYYDFWSGYYPNDAFDI	21	Y	0.446443	-6.39254
AY179854.1	Non-influenza	ARVGASQEYYYDSSGYIGAFDI	22	S	0.83247	-6.39147
321.5.PB.5.5B11_1	Influenza (non-HA stem)	ARGPYYYTSYMDV	13	Y	2.23562	-6.39147
KX168062.1	Non-influenza	ASGSSVTIFGVVTPYFDY	18	V	2.13844	-6.39147
MN285092.1	Non-influenza	ATGRARLFDRTHPLDV	16	R	0.629527	-6.39041
EF178006.1	Non-influenza	AREGNSGSYEYFQH	14	S	1.23736	-6.39041
AB027437.2	Non-influenza	AREVQFYHDSSGYLDALDI	19	F	2.76185	-6.39041
[truncated: 834 more rows]
